# Supplementary material for: Dissection of figured wood trait in curly birch (Betula pendula Roth var. carelica (Mercklin) Hämet-Ahti) using high-throughput genotyping
Source: Sci Rep. 2024 Mar 1;14:5058. doi: 10.1038/s41598-024-55404-y (PMC10904815; doi:10.1038/s41598-024-55404-y)
Supplement: Supplementary file 2 — Supplementary Table S1. [file 41598_2024_55404_MOESM2_ESM.xlsx]

## Sheet: barcodes
Sample	Library	Barcode	Population	Phenotype	Cross
1	1	AACAATG	pop1	curly	♀133 х ♂134
2	1	CCACCGT	pop1	curly	♀133 х ♂134
3	1	TTGTTAC	pop1	curly	♀133 х ♂134
4	1	AGTGGCC	pop1	curly	♀133 х ♂134
5	1	GAACAAT	pop1	curly	♀133 х ♂134
6	1	CCTACCG	pop1	curly	♀133 х ♂134
7	1	ATCTTGC	pop1	curly	♀133 х ♂134
8	1	CGAGGTT	pop1	curly	♀133 х ♂134
9	1	TAGAACG	pop1	curly	♀133 х ♂134
10	1	GCCTCAC	pop1	curly	♀133 х ♂134
11	1	ATTCTTG	pop1	curly	♀133 х ♂134
12	1	CGGAGGT	pop1	curly	♀133 х ♂134
13	1	TAAGAAC	pop1	non-curly	♀133 х ♂134
14	1	GACCTCT	pop1	curly	♀133 х ♂134
15	1	ACTTCTG	pop1	curly	♀133 х ♂134
16	1	TTGAGGC	pop1	curly	♀133 х ♂134
17	1	GGAGACT	pop1	curly	♀133 х ♂134
18	1	CCTCTAG	pop1	curly	♀133 х ♂134
19	1	ATCTGTT	pop1	curly	♀133 х ♂134
20	1	TAGGCGC	pop1	curly	♀133 х ♂134
21	1	GGAACTG	pop1	curly	♀133 х ♂134
22	1	CCTCAGC	pop1	non-curly	♀133 х ♂134
022a	1	TTCTGAG	pop1	non-curly	♀133 х ♂134
23	1	AAGGTCT	pop1	non-curly	♀133 х ♂134
24	1	GGAATAC	pop1	curly	♀133 х ♂134
25	1	CCTGACT	pop1	curly	♀133 х ♂134
26	1	ATGCCGG	pop1	curly	♀133 х ♂134
27	1	TACTGTC	pop1	non-curly	♀133 х ♂134
28	1	GGACTCG	pop1	curly	♀133 х ♂134
29	1	CCTAGAT	pop1	non-curly	♀133 х ♂134
30	1	TTCTAGT	pop1	curly	♀133 х ♂134
31	1	GAGGCTG	pop1	curly	♀133 х ♂134
32	1	AGAAGTC	pop1	curly	♀133 х ♂134
33	1	CCTGCAC	pop1	non-curly	♀133 х ♂134
34	1	TTCCACG	pop1	non-curly	♀133 х ♂134
35	1	ACGTTGT	pop1	non-curly	♀133 х ♂134
36	1	GGACATC	pop1	non-curly	♀133 х ♂134
37	1	CACACGT	pop1	non-curly	♀133 х ♂134
38	1	ATGTTCG	pop1	curly	♀133 х ♂134
39	1	CGTGGAG	pop1	curly	♀133 х ♂134
40	1	TAACTGC	pop1	curly	♀133 х ♂134
41	1	GCCAACT	pop1	curly	♀133 х ♂134
42	1	TTGGCAT	pop1	non-curly	♀133 х ♂134
43	1	GGTTGAC	pop1	curly	♀133 х ♂134
44	1	AAGCGTG	pop1	curly	♀133 х ♂134
45	1	CCAATTG	pop1	curly	♀133 х ♂134
46	1	TGCTACC	pop1	curly	♀134 х ♂133
47	1	ATTGCGT	pop1	non-curly	♀134 х ♂133
48	1	GAATACC	pop1	curly	♀134 х ♂133
49	1	CCGACTT	pop1	curly	♀134 х ♂133
50	1	TGCCTAG	pop1	curly	♀134 х ♂133
51	1	GTTGAGC	pop1	curly	♀134 х ♂133
52	1	AACAGAT	pop1	curly	♀134 х ♂133
53	1	CGATGCG	pop1	curly	♀134 х ♂133
54	1	ATGGCTC	pop1	curly	♀134 х ♂133
55	1	GATCTGG	pop1	curly	♀134 х ♂133
56	1	TGAACAT	pop1	non-curly	♀134 х ♂133
57	1	CCGCATT	pop1	non-curly	♀134 х ♂133
58	1	AGCTTCT	pop1	curly	♀134 х ♂133
59	1	GATAGGC	pop1	curly	♀134 х ♂133
60	1	TTAGCCG	pop1	curly	♀134 х ♂133
61	1	CCGTAAC	pop1	curly	♀134 х ♂133
62	1	AGCCGGT	pop1	curly	♀134 х ♂133
63	1	TATGTTC	pop1	non-curly	♀134 х ♂133
64	1	GTAACCT	pop1	non-curly	♀134 х ♂133
65	1	CTCTATG	pop1	curly	♀134 х ♂133
065a	1	TCTCGAC	pop1	curly	♀133 х ♂134
66	1	CAGGTGG	pop1	curly	♀133 х ♂134
67	1	GGATCGT	pop1	curly	♀133 х ♂134
68	1	ACCATAG	pop1	curly	♀133 х ♂134
69	1	TTGCATC	pop1	curly	♀133 х ♂134
70	1	GATGGCT	pop1	curly	♀133 х ♂134
71	1	AGACCTT	pop1	curly	♀133 х ♂134
72	1	CCGATCC	pop1	curly	♀133 х ♂134
73	1	TGCGAGG	pop1	curly	♀133 х ♂134
74	1	GTTCGAT	pop1	curly	♀133 х ♂134
75	1	AACTCAG	pop1	curly	♀133 х ♂134
77	1	CCATTGC	pop1	curly	♀133 х ♂134
78	1	TGTAACT	pop1	curly	♀133 х ♂134
79	1	GTAGGTC	pop1	curly	♀133 х ♂134
80	1	ACGTGAG	pop1	curly	♀133 х ♂134
81	1	CACATCG	pop1	curly	♀133 х ♂134
82	1	TGGCAGT	pop1	curly	♀133 х ♂134
83	1	GTTACTC	pop1	curly	♀133 х ♂134
84	1	AACGAGT	pop1	curly	♀133 х ♂134
85	1	CCACGTC	pop1	curly	♀133 х ♂134
86	1	TGTTCAG	pop1	curly	♀133 х ♂134
87	1	GTGGACG	pop1	non-curly	♀133 х ♂134
101	1	AACGTAC	pop2	curly	♀51 х ♂58а
102	1	CTAATGT	pop2	curly	♀51 х ♂58а
103	1	ACTCGCT	pop2	curly	♀51 х ♂58а
104	1	TGATCTC	pop2	non-curly	♀51 х ♂58а
105	1	GAGTGCG	pop2	curly	♀51 х ♂58а
106	1	CCGGTAT	pop2	non-curly	♀51 х ♂58а
107	1	TTCACTG	pop2	curly	♀51 х ♂58а
108	1	AGTAAGC	pop2	curly	♀51 х ♂58а
109	2	AACAATG	pop2	non-curly	♀51 х ♂58а
110	2	CCACCGT	pop2	non-curly	♀51 х ♂58а
111	2	TTGTTAC	pop2	curly	♀51 х ♂58а
112	2	AGTGGCC	pop2	curly	♀51 х ♂58а
113	2	GAACAAT	pop2	curly	♀51 х ♂58а
114	2	CCTACCG	pop2	non-curly	♀51 х ♂58а
115	2	ATCTTGC	pop2	non-curly	♀51 х ♂58а
116	2	CGAGGTT	pop2	non-curly	♀51 х ♂58а
117	2	TAGAACG	pop2	curly	♀51 х ♂58а
118	2	GCCTCAC	pop2	curly	♀51 х ♂58а
119	2	ATTCTTG	pop2	curly	♀51 х ♂58а
120	2	CGGAGGT	pop2	curly	♀51 х ♂58а
121	2	TAAGAAC	pop2	curly	♀51 х ♂58а
122	2	GACCTCT	pop2	non-curly	♀51 х ♂58а
123	2	ACTTCTG	pop2	non-curly	♀51 х ♂58а
124	2	TTGAGGC	pop2	non-curly	♀51 х ♂58а
125	2	GGAGACT	pop2	non-curly	♀51 х ♂58а
126	2	CCTCTAG	pop2	non-curly	♀51 х ♂58а
127	2	ATCTGTT	pop2	curly	♀51 х ♂58а
128	2	TAGGCGC	pop2	curly	♀51 х ♂58а
130	2	GGAACTG	pop2	curly	♀51 х ♂58а
131	2	CCTCAGC	pop2	non-curly	♀51 х ♂58а
132	2	TTCTGAG	pop2	curly	♀51 х ♂58а
133	2	AAGGTCT	pop2	non-curly	♀51 х ♂58а
134	2	GGAATAC	pop2	non-curly	♀51 х ♂58а
135	2	CCTGACT	pop2	non-curly	♀51 х ♂58а
136	2	ATGCCGG	pop2	non-curly	♀51 х ♂58а
137	2	TACTGTC	pop2	curly	♀51 х ♂58а
138	2	GGACTCG	pop2	curly	♀51 х ♂58а
139	2	CCTAGAT	pop2	curly	♀51 х ♂58а
140	2	TTCTAGT	pop2	curly	♀51 х ♂58а
141	2	GAGGCTG	pop2	curly	♀51 х ♂58а
142	2	AGAAGTC	pop2	non-curly	♀51 х ♂58а
143	2	CCTGCAC	pop2	non-curly	♀51 х ♂58а
144	2	TTCCACG	pop2	non-curly	♀51 х ♂58а
145	2	ACGTTGT	pop2	non-curly	♀51 х ♂58а
146	2	GGACATC	pop2	curly	♀51 х ♂58а
147	2	CACACGT	pop2	non-curly	♀51 х ♂58а
148	2	ATGTTCG	pop2	curly	♀51 х ♂58а
149	2	CGTGGAG	pop2	curly	♀51 х ♂58а
150	2	TAACTGC	pop2	curly	♀51 х ♂58а
151	2	GCCAACT	pop2	curly	♀51 х ♂58а
152	2	TTGGCAT	pop2	non-curly	♀51 х ♂58а
153	2	GGTTGAC	pop2	curly	♀51 х ♂58а
154	2	AAGCGTG	pop2	non-curly	♀51 х ♂58а
155	2	CCAATTG	pop2	non-curly	♀51 х ♂58а
157	2	TGCTACC	pop2	non-curly	♀51 х ♂58а
158	2	ATTGCGT	pop2	non-curly	♀51 х ♂58а
159	2	GAATACC	pop2	curly	♀51 х ♂58а
160	2	CCGACTT	pop2	curly	♀51 х ♂58а
161	2	TGCCTAG	pop2	curly	♀51 х ♂58а
162	2	GTTGAGC	pop2	non-curly	♀51 х ♂58а
163	2	AACAGAT	pop2	curly	♀51 х ♂58а
164	2	CGATGCG	pop2	curly	♀51 х ♂58а
165	2	ATGGCTC	pop2	curly	♀51 х ♂58а
166	2	GATCTGG	pop2	non-curly	♀51 х ♂58а
167	2	TGAACAT	pop2	curly	♀51 х ♂58а
168	2	CCGCATT	pop2	non-curly	♀51 х ♂58а
169	2	AGCTTCT	pop2	non-curly	♀51 х ♂58а
170	2	GATAGGC	pop2	curly	♀51 х ♂58а
171	2	TTAGCCG	pop2	non-curly	♀51 х ♂58а
172	2	CCGTAAC	pop2	curly	♀51 х ♂58а
173	2	AGCCGGT	pop2	non-curly	♀51 х ♂58а
174	2	TATGTTC	pop2	curly	♀51 х ♂58а
175	2	GTAACCT	pop2	non-curly	♀51 х ♂58а
176	2	CTCTATG	pop2	curly	♀51 х ♂58а
177	2	TCTCGAC	pop2	curly	♀51 х ♂58а
178	2	CAGGTGG	pop2	non-curly	♀51 х ♂58а
179	2	GGATCGT	pop2	non-curly	♀51 х ♂58а
181	2	ACCATAG	pop2	curly	♀51 х ♂58а
182	2	TTGCATC	pop2	non-curly	♀51 х ♂58а
183	2	GATGGCT	pop2	non-curly	♀51 х ♂58а
184	2	AGACCTT	pop2	non-curly	♀51 х ♂58а
185	2	CCGATCC	pop2	non-curly	♀51 х ♂58а
186a	2	TGCGAGG	pop2	curly	♀51 х ♂58а
187	2	GTTCGAT	pop2	curly	♀51 х ♂58а
188	2	AACTCAG	pop2	curly	♀51 х ♂58а
189	2	CCATTGC	pop2	curly	♀51 х ♂58а
190	2	TGTAACT	pop2	curly	♀51 х ♂58а
191	2	GTAGGTC	pop2	non-curly	♀51 х ♂58а
195a	2	ACGTGAG	pop2	non-curly	♀51 х ♂58а
196	2	CACATCG	pop2	curly	♀58а х ♂51
197	2	TGGCAGT	pop2	curly	♀58а х ♂51
200	2	GTTACTC	pop2	curly	♀58а х ♂51
201	2	AACGAGT	pop2	non-curly	♀58а х ♂51
202	2	CCACGTC	pop2	curly	♀58а х ♂51
203	2	TGTTCAG	pop2	curly	♀58а х ♂51
204	2	GTGGACG	pop2	non-curly	♀58а х ♂51
207	2	AACGTAC	pop2	non-curly	♀58а х ♂51
208	2	CTAATGT	pop2	curly	♀58а х ♂51
209	2	ACTCGCT	pop2	curly	♀58а х ♂51			)
210	2	TGATCTC	pop2	curly	♀58а х ♂51
211p	2	GAGTGCG	parent	curly	51
212ap	2	CCGGTAT	parent	curly	51
211p	2	TTCACTG	parent	curly	51
212ap	2	AGTAAGC	parent	curly	51
