# Supplementary material for: Dissection of figured wood trait in curly birch (Betula pendula Roth var. carelica (Mercklin) Hämet-Ahti) using high-throughput genotyping
Source: Sci Rep. 2024 Mar 1;14:5058. doi: 10.1038/s41598-024-55404-y (PMC10904815; doi:10.1038/s41598-024-55404-y)
Supplement: Supplementary file 3 — Supplementary Table S2. [file 41598_2024_55404_MOESM3_ESM.xlsx]

## Sheet: Sheet1
Primer ID	Primer sequence 5'-3'
S10_3168885 - F	GAAGAGAGGCTATAACGAGACATAAA
S10_3168885 - R	CCTTCACTTACTAGCATGACTGAT
S10_3472479 - F	TCCTTCGGTCGATGAAATAACA
S10_3472479 - R	CAATCTGCGAGAGGGAACAA
S10_3465040 - F	GGTTGGAAGAGCTCCATGAT
S10_3465040 - R	GGAAGAATAAATAAGTCTGAGATGCC
S10_3103637 - F	GGGACAGTGCTGCATATCAT
S10_3103637 - R	AAGGAAAGTCAATCTCACCAGAA
