# Supplementary material for: Dissection of figured wood trait in curly birch (Betula pendula Roth var. carelica (Mercklin) Hämet-Ahti) using high-throughput genotyping
Source: Sci Rep. 2024 Mar 1;14:5058. doi: 10.1038/s41598-024-55404-y (PMC10904815; doi:10.1038/s41598-024-55404-y)
Supplement: Supplementary file 4 — Supplementary Table S3. [file 41598_2024_55404_MOESM4_ESM.txt]

rs#	alleles	chrom	pos	strand	assembly#	center	protLSID	assayLSID	panelLSID	QCcode	001	002	003	004	005	006	007	008	009	010	011	012	013	014	015	016	017	018	019	020	021	022	022a	023	024	025	026	027	028	029	030	031	032	033	034	035	036	037	038
SLCL|BPE_CHR1_53378	A/T	LCL|BPE_CHR1	53378	+	NA	NA	NA	NA	NA	NA	AA	AA	AA	NN	AA	NN	AA	AA	NN	TT	AA	AA	AA	AA	AA	AA	AA	AA	AA	AA	AA	AA	AA	AA	AA	AA	AA	AA	AA	AT	AA	AA	AA	AA	NN	AA	AA	AA	AA
SLCL|BPE_CHR1_53434	A/G	LCL|BPE_CHR1	53434	+	NA	NA	NA	NA	NA	NA	AA	AA	AA	NN	AA	AA	AA	AA	NN	AA	AA	AA	AA	GA	AA	AA	AA	AA	AA	AA	AA	AA	AA	AA	AA	AA	AA	GA	GA	GA	AA	AA	AA	AA	AA	AA	AA	GA	AA
SLCL|BPE_CHR1_53438	A/G	LCL|BPE_CHR1	53438	+	NA	NA	NA	NA	NA	NA	AA	AA	AA	NN	AA	AA	AA	AA	NN	AA	AA	AA	AA	GA	AA	AA	AA	AA	AA	AA	AA	AA	AA	AA	AA	AA	AA	GA	GA	GA	AA	AA	AA	AA	AA	AA	AA	GA	AA
SLCL|BPE_CHR1_64744	G/A	LCL|BPE_CHR1	64744	+	NA	NA	NA	NA	NA	NA	GG	GG	GG	GG	GG	GG	GG	GG	GG	AG	GG	GG	AG	GG	GG	GG	GG	AG	AG	AG	AG	AG	AG	AG	GG	AG	GG	GG	GG	GG	GG	AG	GG	AG	GG	GG	AG	AG	GG
SLCL|BPE_CHR1_79670	T/C	LCL|BPE_CHR1	79670	+	NA	NA	NA	NA	NA	NA	TT	TT	TT	TT	CT	CT	TT	TT	CC	CT	TT	TT	TT	CT	CT	TT	TT	TT	TT	TT	TT	CT	CT	CT	TT	TT	TT	TT	CT	CT	TT	CT	TT	TT	CT	TT	TT	CT	CT
SLCL|BPE_CHR1_79996	G/C	LCL|BPE_CHR1	79996	+	NA	NA	NA	NA	NA	NA	GG	GG	GG	GG	CG	GG	GG	GG	CG	GG	GG	GG	GG	CG	CG	GG	GG	GG	GG	GG	GG	GG	GG	GG	GG	GG	GG	GG	CG	GG	GG	GG	GG	GG	GG	GG	GG	GG	CG
SLCL|BPE_CHR1_82940	G/A	LCL|BPE_CHR1	82940	+	NA	NA	NA	NA	NA	NA	GG	GG	NN	NN	NN	NN	GG	NN	NN	NN	NN	NN	NN	GA	GG	NN	NN	NN	GG	NN	NN	GG	GG	NN	NN	AA	NN	GG	NN	GG	GG	AA	NN	NN	NN	GG	AA	AA	GG
SLCL|BPE_CHR1_83224	A/G	LCL|BPE_CHR1	83224	+	NA	NA	NA	NA	NA	NA	AA	AA	GG	AA	NN	AA	AA	AA	NN	NN	AA	AA	NN	NN	AA	AA	NN	NN	NN	NN	NN	AA	GG	AA	AA	AA	AA	AA	NN	AA	AA	NN	NN	NN	AA	NN	NN	NN	NN
SLCL|BPE_CHR1_86538	A/G	LCL|BPE_CHR1	86538	+	NA	NA	NA	NA	NA	NA	AA	AA	AA	AA	AA	AA	AA	AA	GA	AA	AA	AA	AA	GA	GA	AA	AA	AA	AA	AA	AA	GA	GA	GA	AA	AA	AA	AA	GA	AA	AA	AA	AA	AA	AA	GA	AA	AA	GA
SLCL|BPE_CHR1_101560	C/G	LCL|BPE_CHR1	101560	+	NA	NA	NA	NA	NA	NA	CC	CC	CC	NN	CC	CC	NN	CC	NN	CC	CC	CC	GG	CG	CC	CC	CC	CG	CC	CC	CC	CC	CC	CC	CG	NN	CC	CC	CC	NN	CG	CC	CC	CC	CG	GG	CC	CC	CC
SLCL|BPE_CHR1_113050	T/A	LCL|BPE_CHR1	113050	+	NA	NA	NA	NA	NA	NA	AT	AT	TT	AT	TT	AT	AT	AT	AA	AT	TT	TT	TT	AT	AA	TT	TT	TT	AT	TT	TT	AT	AT	TT	TT	TT	TT	AA	TT	AA	TT	AT	TT	AT	AT	TT	AA	TT	TT
SLCL|BPE_CHR1_118048	T/C	LCL|BPE_CHR1	118048	+	NA	NA	NA	NA	NA	NA	TT	TT	TT	TC	TT	TC	TT	TT	TT	TT	TT	TT	TT	TT	TT	TT	TC	TT	TT	TT	TT	TT	TT	TT	TT	CC	TT	TT	TT	TT	TT	TT	TC	TT	TT	TT	TT	NN	TC
SLCL|BPE_CHR1_119656	C/A	LCL|BPE_CHR1	119656	+	NA	NA	NA	NA	NA	NA	AA	AA	AA	AA	CA	CA	AA	AA	CA	CC	AA	AA	CC	CA	AA	AA	AA	CC	CA	CA	CA	CC	CC	CA	CA	AA	AA	AA	CA	CC	CA	CA	AA	CA	CA	CC	AA	AA	AA
SLCL|BPE_CHR1_121961	T/C	LCL|BPE_CHR1	121961	+	NA	NA	NA	NA	NA	NA	TT	TT	TT	TT	NN	NN	TT	TT	TT	TT	TT	TT	TT	TT	TT	TT	TT	NN	TT	TT	TT	TT	TT	TT	NN	TT	TT	TT	TT	TT	TC	TT	TT	TT	TT	TT	TT	TT	TT
SLCL|BPE_CHR1_121991	A/T	LCL|BPE_CHR1	121991	+	NA	NA	NA	NA	NA	NA	AA	AA	AA	AA	AA	NN	AA	AA	NN	AT	AA	AA	AA	AT	AA	AA	AA	NN	AA	AA	AA	AA	AA	AA	NN	AA	AA	AA	AA	TT	AA	AT	AA	AA	AT	AA	AA	AA	AA
SLCL|BPE_CHR1_128045	T/G	LCL|BPE_CHR1	128045	+	NA	NA	NA	NA	NA	NA	TG	TG	TG	TG	GG	TG	TG	TG	TG	TT	TG	TG	TG	TG	TG	GG	GG	TG	TT	TG	TG	TT	TT	TG	GG	TG	TG	TT	TG	TG	GG	TT	GG	TT	TG	TG	TT	TG	GG
SLCL|BPE_CHR1_128450	C/T	LCL|BPE_CHR1	128450	+	NA	NA	NA	NA	NA	NA	CT	CT	CT	TT	CC	CC	CT	CT	CT	CC	CT	CT	CT	CT	CT	CT	CT	CT	CC	CC	CC	CC	CC	CT	TT	CT	CC	CC	CT	CC	CT	CC	CT	CC	CC	CC	CC	CT	TT
SLCL|BPE_CHR1_138438	A/G	LCL|BPE_CHR1	138438	+	NA	NA	NA	NA	NA	NA	GA	GA	GG	GG	GA	NN	GA	GA	AA	AA	GA	GA	AA	NN	GA	GA	GA	AA	GA	GA	GA	AA	AA	GG	AA	GA	GG	GG	GG	GA	GA	GA	GA	GA	GA	GG	GG	GA	AA
SLCL|BPE_CHR1_157521	A/G	LCL|BPE_CHR1	157521	+	NA	NA	NA	NA	NA	NA	GA	GA	GA	AA	GA	AA	GA	GA	GA	GA	GA	GA	GA	GA	GA	GA	AA	GA	GA	GA	GA	AA	AA	AA	GA	AA	GA	AA	AA	GA	AA	AA	AA	GA	AA	AA	AA	AA	GA
SLCL|BPE_CHR1_221984	A/C	LCL|BPE_CHR1	221984	+	NA	NA	NA	NA	NA	NA	AA	AA	NN	AA	AA	AC	AA	AA	AA	CC	AA	AA	CC	AC	AA	AA	AA	AC	AA	AA	AA	AA	AA	AC	AC	AC	AA	AC	AA	AA	AA	CC	AA	AA	AC	AA	AC	AA	AA
SLCL|BPE_CHR1_222019	A/T	LCL|BPE_CHR1	222019	+	NA	NA	NA	NA	NA	NA	AA	AA	NN	AA	AA	AT	AA	AA	AA	TT	AA	AA	AA	AA	AA	AA	AA	AT	AA	AA	AA	AA	AA	AT	AA	AA	AA	AT	AA	AA	AA	AT	AA	AA	AT	AA	AA	AA	AA
SLCL|BPE_CHR1_222040	A/C	LCL|BPE_CHR1	222040	+	NA	NA	NA	NA	NA	NA	AA	AA	NN	AA	AA	AC	AA	AA	AA	CC	AA	AA	CC	AC	AA	AA	AA	AC	AA	AA	AA	AA	AA	AC	AC	AC	AA	AC	AA	AA	AA	CC	AA	AA	AC	AA	AC	AA	AA
SLCL|BPE_CHR1_222183	T/A	LCL|BPE_CHR1	222183	+	NA	NA	NA	NA	NA	NA	TT	TT	NN	TT	TT	TA	TT	TT	TT	AA	TT	TT	TT	TT	TT	TT	TT	TA	TT	TT	TT	TT	TT	TA	TT	TT	TT	TT	TT	TT	TT	AA	TT	TT	TA	TT	TT	TT	TT
SLCL|BPE_CHR1_222188	A/G	LCL|BPE_CHR1	222188	+	NA	NA	NA	NA	NA	NA	AA	AA	NN	AA	AA	AG	AA	AA	AA	GG	AA	AA	NN	AG	AA	AA	AA	AG	AA	AA	AA	AA	AA	AG	AG	AG	AA	AA	AA	AA	AA	GG	AA	AA	AG	AA	AA	AA	AA
SLCL|BPE_CHR1_231249	C/T	LCL|BPE_CHR1	231249	+	NA	NA	NA	NA	NA	NA	CC	CC	CT	TT	CC	CC	TT	CT	CC	CC	TT	TT	CC	CC	TT	TT	TT	CC	TT	TT	CT	CC	CC	CC	TT	TT	CT	TT	CC	CC	CT	CT	TT	CT	CT	CC	NN	CT	CC
SLCL|BPE_CHR1_254479	G/A	LCL|BPE_CHR1	254479	+	NA	NA	NA	NA	NA	NA	AA	AA	AA	GA	AA	AA	GA	GA	GA	GA	GA	GA	AA	AA	GA	GG	GA	GG	GA	GA	GA	GG	GG	GA	GA	GA	AA	GA	GA	GG	GA	AA	GA	GA	GA	GG	AA	AA	GA
SLCL|BPE_CHR1_254909	G/A	LCL|BPE_CHR1	254909	+	NA	NA	NA	NA	NA	NA	GG	NN	GG	GG	GG	NN	AA	AA	GA	AA	GA	NN	GG	GG	GG	GG	GG	GG	NN	NN	AA	AA	AA	GG	AA	NN	GG	NN	GG	GA	NN	GG	NN	GA	GG	GG	GG	GG	GG
SLCL|BPE_CHR1_254913	C/T	LCL|BPE_CHR1	254913	+	NA	NA	NA	NA	NA	NA	CC	NN	CC	CC	CC	NN	TT	TT	CT	TT	CT	NN	CC	CC	CC	CC	CC	CC	NN	NN	TT	TT	TT	CC	TT	NN	CC	NN	CC	CT	NN	CC	NN	CT	CC	CC	CC	CC	CC
SLCL|BPE_CHR1_254926	C/T	LCL|BPE_CHR1	254926	+	NA	NA	NA	NA	NA	NA	CC	NN	CC	CC	CC	NN	TT	TT	CT	TT	CT	NN	CC	CC	CC	CC	CC	CC	NN	NN	TT	TT	TT	CC	TT	NN	CC	NN	CC	CT	NN	CC	NN	CT	CC	CC	CC	CC	CC
SLCL|BPE_CHR1_290038	A/G	LCL|BPE_CHR1	290038	+	NA	NA	NA	NA	NA	NA	AA	AA	AA	AA	AA	AA	NN	NN	GG	GA	GA	GG	NN	AA	GA	GG	NN	GA	GA	AA	GA	GG	NN	GG	GG	GG	AA	AA	AA	NN	AA	GA	AA	GA	AA	GG	GG	GA	GA
SLCL|BPE_CHR1_301230	A/G	LCL|BPE_CHR1	301230	+	NA	NA	NA	NA	NA	NA	GG	GG	NN	NN	AG	NN	NN	AA	AA	AA	AA	AA	AA	GG	AA	AA	AG	AA	AA	AA	AA	AA	AA	AA	AA	AA	AG	AA	AA	AA	AA	NN	AA	AA	AA	AA	AG	AA	GG
SLCL|BPE_CHR1_302496	C/T	LCL|BPE_CHR1	302496	+	NA	NA	NA	NA	NA	NA	TT	TT	CC	NN	CC	NN	CC	NN	NN	CC	CC	CC	NN	NN	CC	TT	NN	NN	CC	CC	CC	CC	CC	NN	NN	NN	CC	CC	CC	NN	CC	CC	CC	CC	NN	NN	NN	CC	CC
SLCL|BPE_CHR1_382149	G/A	LCL|BPE_CHR1	382149	+	NA	NA	NA	NA	NA	NA	NN	GG	GG	GG	GG	GG	GG	NN	NN	NN	AA	NN	NN	NN	NN	NN	GG	AA	NN	NN	NN	NN	NN	AA	NN	GG	NN	NN	NN	NN	NN	NN	GG	NN	NN	AA	NN	NN	GG
SLCL|BPE_CHR1_398715	T/A	LCL|BPE_CHR1	398715	+	NA	NA	NA	NA	NA	NA	TT	TT	AT	AA	AT	AT	TT	TT	TT	AT	AT	AT	AT	TT	AT	AA	AA	AT	AT	AA	AA	TT	TT	TT	TT	AT	AT	TT	AT	TT	AT	TT	AA	AT	AT	AT	TT	TT	AT
SLCL|BPE_CHR1_398777	A/T	LCL|BPE_CHR1	398777	+	NA	NA	NA	NA	NA	NA	TT	TT	NN	AA	AT	NN	TT	TT	TT	AT	AT	AA	AA	TT	AT	AA	AA	AT	AA	AA	AA	AA	AA	TT	TT	AT	AT	TT	AT	NN	AA	TT	AA	AT	NN	AT	TT	TT	AT
SLCL|BPE_CHR1_403446	G/A	LCL|BPE_CHR1	403446	+	NA	NA	NA	NA	NA	NA	GG	GG	GG	GG	GA	GG	GG	GG	GG	GG	GG	GG	GG	GG	GG	GG	GG	GG	GG	GG	GG	GG	GG	GG	GG	GG	GG	GG	GG	AA	GG	GG	GG	GG	GG	GG	GG	GG	GG
SLCL|BPE_CHR1_411589	G/A	LCL|BPE_CHR1	411589	+	NA	NA	NA	NA	NA	NA	GG	GG	GG	GG	GG	GG	GG	GG	GG	GG	GG	GG	GG	GG	GG	GG	GG	GG	GG	GG	GG	GA	GA	GG	GG	GG	GG	GG	GG	GG	GG	GG	GG	GG	GG	GG	GG	GG	GG
SLCL|BPE_CHR1_411597	T/A	LCL|BPE_CHR1	411597	+	NA	NA	NA	NA	NA	NA	TT	TT	TT	TT	TT	TT	TT	TT	TT	TT	TT	TT	TT	TT	TT	TT	TT	TT	TT	TT	TT	TA	TA	TT	TT	TT	TT	TT	TT	TT	TT	TT	TT	TT	TT	TT	TT	TT	TT
SLCL|BPE_CHR1_411624	A/G	LCL|BPE_CHR1	411624	+	NA	NA	NA	NA	NA	NA	AG	AG	AA	AA	AA	AA	AA	AG	AA	AG	AA	AA	AG	AA	AA	AA	AA	AG	GG	AG	AG	AA	AA	AA	AA	AA	AA	AG	AA	GG	AA	AA	AA	GG	AA	AA	AG	AA	AA
SLCL|BPE_CHR1_415693	G/A	LCL|BPE_CHR1	415693	+	NA	NA	NA	NA	NA	NA	AA	AA	AA	AG	AG	GG	AA	AA	GG	AG	AA	AA	AG	AA	AG	AA	AG	AG	AA	AA	AA	AG	AG	GG	AG	GG	AA	AA	AG	GG	AG	GG	AG	AA	AG	AG	AG	AG	GG
SLCL|BPE_CHR1_415767	T/G	LCL|BPE_CHR1	415767	+	NA	NA	NA	NA	NA	NA	GG	GG	GG	GT	GT	TT	GG	GG	TT	GT	GG	GG	GT	GG	GT	GG	GT	GT	GG	GG	GG	GT	GT	TT	GT	TT	GG	GG	GT	TT	GT	TT	GT	GG	GT	GT	GT	GT	TT
SLCL|BPE_CHR1_416427	G/A	LCL|BPE_CHR1	416427	+	NA	NA	NA	NA	NA	NA	AA	AA	AG	GG	AG	GG	AA	AA	GG	AG	AG	AG	AG	AA	GG	AA	AG	AG	AA	AA	AA	AG	AG	GG	AG	GG	AG	AA	AG	GG	AG	GG	AG	AA	AG	AG	AG	AG	GG
SLCL|BPE_CHR1_418811	A/C	LCL|BPE_CHR1	418811	+	NA	NA	NA	NA	NA	NA	NN	NN	NN	AA	CC	AA	NN	NN	NN	NN	NN	NN	AA	AA	NN	NN	AA	AA	NN	NN	NN	NN	NN	AA	AA	AA	NN	NN	AA	AA	AA	AA	AA	NN	NN	CC	AA	AA	AA
SLCL|BPE_CHR1_425319	A/G	LCL|BPE_CHR1	425319	+	NA	NA	NA	NA	NA	NA	GA	GA	GA	AA	GA	AA	GA	GA	GA	AA	GA	GA	GA	AA	GA	GG	GA	GA	AA	GA	GA	GA	GA	GG	GG	GA	GA	GA	AA	AA	GG	GA	GA	AA	GA	GA	GA	GA	GA
SLCL|BPE_CHR1_425463	T/G	LCL|BPE_CHR1	425463	+	NA	NA	NA	NA	NA	NA	GT	GT	GT	TT	GT	TT	GT	GT	GT	GT	GT	GT	GG	TT	GT	GG	GT	GG	GT	GG	GG	GT	GT	GG	GG	GT	GT	GT	TT	TT	GG	GT	GT	GT	GT	GT	GT	GT	GT
SLCL|BPE_CHR1_425506	G/A	LCL|BPE_CHR1	425506	+	NA	NA	NA	NA	NA	NA	AG	AG	AA	AG	AG	GG	AG	AG	AG	AG	AA	AA	AA	GG	AA	AA	AG	AA	AG	AA	AA	AG	AG	AA	AA	AG	AA	AG	GG	AA	AA	AG	AG	AG	AG	AA	AG	AG	AG
SLCL|BPE_CHR1_426483	T/C	LCL|BPE_CHR1	426483	+	NA	NA	NA	NA	NA	NA	TT	TT	CT	CC	TT	CT	TT	TT	TT	TT	CT	CT	TT	TT	CT	CT	CT	TT	TT	CT	CT	TT	TT	TT	TT	TT	NN	CC	TT	CC	CT	TT	CT	TT	CT	CC	TT	TT	TT
SLCL|BPE_CHR1_434743	C/T	LCL|BPE_CHR1	434743	+	NA	NA	NA	NA	NA	NA	TC	TC	TC	TC	CC	TC	TC	TC	TC	TC	TC	TC	TC	CC	TC	CC	CC	TC	TC	CC	CC	TC	TC	CC	TC	CC	TC	TC	TC	CC	TC	TC	CC	TC	TC	TC	TC	CC	CC
SLCL|BPE_CHR1_438859	A/C	LCL|BPE_CHR1	438859	+	NA	NA	NA	NA	NA	NA	AA	AA	AA	AA	AA	AA	AA	AA	AA	AA	AA	AA	CC	AC	AA	AA	AA	CC	AA	AA	AA	AC	AC	AC	AC	AA	AA	AA	AC	CC	AC	AA	AA	AA	AA	AC	AA	AA	AA
SLCL|BPE_CHR1_448013	T/A	LCL|BPE_CHR1	448013	+	NA	NA	NA	NA	NA	NA	TT	TT	TA	TA	TA	TT	TT	TT	TT	TT	TA	TA	TT	TA	TA	TT	TT	TT	TT	TT	TT	TA	TA	TA	TT	TT	TA	TT	TT	AA	TT	TT	TT	TT	TT	TA	TT	TT	TT
SLCL|BPE_CHR1_448038	A/T	LCL|BPE_CHR1	448038	+	NA	NA	NA	NA	NA	NA	AA	AA	AT	AT	AT	AA	AA	AA	AA	AA	AT	AT	AA	AT	AT	AA	AA	AA	AA	AA	AA	AT	AT	AT	AA	AA	AT	AA	AA	TT	AA	AA	AA	AA	AA	AT	AA	AA	AA
SLCL|BPE_CHR1_450380	A/G	LCL|BPE_CHR1	450380	+	NA	NA	NA	NA	NA	NA	NN	NN	GA	AA	AA	NN	NN	NN	AA	AA	AA	AA	AA	GA	AA	NN	NN	AA	AA	AA	AA	AA	AA	AA	AA	AA	AA	NN	AA	NN	AA	AA	NN	AA	NN	AA	AA	AA	AA
SLCL|BPE_CHR1_459659	A/C	LCL|BPE_CHR1	459659	+	NA	NA	NA	NA	NA	NA	AA	AA	AA	AA	AC	AA	AA	AA	AA	NN	AC	NN	AA	AC	AC	AA	AA	AA	AA	AA	AA	CC	CC	AC	AA	AA	AC	AA	AC	CC	AA	AA	AA	AA	AA	AC	AA	AA	AA
SLCL|BPE_CHR1_464639	T/G	LCL|BPE_CHR1	464639	+	NA	NA	NA	NA	NA	NA	TT	TT	TT	TT	TT	TT	TT	TT	NN	TT	TT	NN	TT	GG	TT	TT	TT	TT	TT	TT	TT	NN	NN	TT	NN	TT	NN	TT	GG	NN	TT	TT	TT	TT	TT	TT	TT	TG	TT
SLCL|BPE_CHR1_464678	A/G	LCL|BPE_CHR1	464678	+	NA	NA	NA	NA	NA	NA	GG	GG	NN	AA	NN	AA	NN	GG	NN	AA	GG	NN	AA	GG	NN	AA	AA	AA	AG	AA	AA	NN	NN	GG	NN	AA	NN	AA	GG	NN	AA	AA	AA	AG	AA	AA	AG	AG	AA
SLCL|BPE_CHR1_468002	G/C	LCL|BPE_CHR1	468002	+	NA	NA	NA	NA	NA	NA	GG	GG	GG	GG	NN	GG	GG	GG	GG	GG	GG	GG	GG	GG	GG	GG	GG	GG	GG	GG	GG	GG	GG	GG	GG	GG	NN	GG	GG	GG	GG	GG	GG	GG	GG	GG	GG	GG	GG
SLCL|BPE_CHR1_471688	G/A	LCL|BPE_CHR1	471688	+	NA	NA	NA	NA	NA	NA	NN	NN	NN	NN	NN	GA	NN	NN	GG	GG	NN	NN	GG	NN	NN	AA	AA	GG	GG	GA	GA	GG	GG	GG	NN	GA	NN	AA	GG	GG	AA	GG	AA	GG	GA	GA	GG	GG	AA
SLCL|BPE_CHR1_485986	A/G	LCL|BPE_CHR1	485986	+	NA	NA	NA	NA	NA	NA	AG	NN	AA	AA	AG	AA	AG	AA	NN	NN	NN	AA	AA	AA	NN	AA	AA	AA	AA	NN	AA	AA	AA	AA	NN	NN	AG	AA	AA	AA	AA	AA	AA	AA	AA	AA	AA	AA	AA
SLCL|BPE_CHR1_486028	C/T	LCL|BPE_CHR1	486028	+	NA	NA	NA	NA	NA	NA	CC	NN	CC	CC	CC	CC	CC	CC	CC	NN	CC	CC	CC	CC	CC	CC	CC	CC	CC	NN	CC	CC	CC	CC	CC	NN	CC	CC	CC	CC	CC	CC	CC	CC	CC	CC	CC	CC	CC
SLCL|BPE_CHR1_488559	T/C	LCL|BPE_CHR1	488559	+	NA	NA	NA	NA	NA	NA	TC	TC	CC	NN	TC	NN	TC	TC	CC	TC	CC	CC	TT	CC	CC	CC	NN	TT	TT	TT	TT	NN	NN	CC	NN	NN	CC	TT	NN	CC	NN	TC	NN	TT	CC	NN	TT	TC	NN
SLCL|BPE_CHR1_488697	G/A	LCL|BPE_CHR1	488697	+	NA	NA	NA	NA	NA	NA	GG	GG	GG	GG	GG	GG	GG	GG	GG	GG	GG	GG	GG	GG	GG	GG	GG	GG	GG	GG	GG	GG	GG	GG	NN	GG	GG	GG	NN	GG	GG	GG	GG	GG	GG	GG	GG	GG	GG
SLCL|BPE_CHR1_497737	C/T	LCL|BPE_CHR1	497737	+	NA	NA	NA	NA	NA	NA	NN	CC	CC	NN	CC	CC	CC	CC	NN	CC	CC	CC	CC	NN	CC	CC	TT	CC	CC	NN	CC	CC	CC	CC	CC	CT	CC	CT	NN	CC	NN	CC	NN	CC	CT	TT	CC	CC	NN
SLCL|BPE_CHR1_507300	G/A	LCL|BPE_CHR1	507300	+	NA	NA	NA	NA	NA	NA	GG	GG	GG	GG	GG	GG	GG	GG	GG	GG	GG	GG	GG	GG	GG	GG	GG	GG	GG	GG	GG	GG	GG	GG	GG	GG	GG	GG	GG	GG	GG	GG	GG	GG	GG	GG	GG	GG	GG
SLCL|BPE_CHR1_508464	C/A	LCL|BPE_CHR1	508464	+	NA	NA	NA	NA	NA	NA	CC	CC	CC	CC	CC	CC	CC	CC	CC	CC	CC	CC	CC	CC	CC	CC	CC	CC	CC	CC	CC	CA	CA	CC	CC	CC	CC	CC	CC	CC	CC	CC	CC	CC	CC	CC	CC	CC	CC
SLCL|BPE_CHR1_523928	C/T	LCL|BPE_CHR1	523928	+	NA	NA	NA	NA	NA	NA	CT	TT	NN	CC	CT	NN	CT	TT	NN	CT	CT	CT	CC	CC	CC	TT	CC	CC	CC	CC	CC	CT	CT	CT	CT	CC	CT	CC	TT	TT	CC	CT	CC	CC	CT	TT	CC	CC	CC
SLCL|BPE_CHR1_526225	A/T	LCL|BPE_CHR1	526225	+	NA	NA	NA	NA	NA	NA	TT	TT	TT	AT	TT	AA	TT	TT	TT	TT	TT	TT	TT	TT	TT	TT	AT	TT	TT	TT	TT	AT	AT	TT	AA	AA	AA	TT	TT	TT	TT	AA	AT	TT	NN	TT	TT	AT	AT
SLCL|BPE_CHR1_526246	A/T	LCL|BPE_CHR1	526246	+	NA	NA	NA	NA	NA	NA	AA	AA	AA	AT	TT	TT	AA	AA	AA	AA	AA	AA	AT	AT	AA	TT	TT	AT	AA	AT	AT	AA	AA	AA	AA	TT	AA	AA	AA	TT	TT	TT	TT	AA	NN	AA	AA	AT	AT
SLCL|BPE_CHR1_527885	T/C	LCL|BPE_CHR1	527885	+	NA	NA	NA	NA	NA	NA	NN	NN	CC	TC	TT	TT	NN	NN	NN	TT	CC	CC	TT	TT	TC	CC	TC	TT	TT	TC	TC	TT	TT	TT	TT	TT	CC	CC	TT	TT	CC	TT	TC	TT	CC	TC	TT	TT	TT
SLCL|BPE_CHR1_532866	G/A	LCL|BPE_CHR1	532866	+	NA	NA	NA	NA	NA	NA	GG	GG	GG	GG	GG	GG	GG	GG	NN	AA	GG	GG	GG	GG	GG	GG	GG	GG	GG	NN	NN	GG	GG	GG	GG	GG	GG	GG	GG	GA	GG	AA	GG	GG	AA	GG	GG	GG	GG
SLCL|BPE_CHR1_532880	A/G	LCL|BPE_CHR1	532880	+	NA	NA	NA	NA	NA	NA	AA	AA	AA	AG	AA	GG	AA	AA	NN	GG	AA	AA	AA	AA	AA	AA	GG	AA	AA	NN	NN	AA	AA	AG	AA	GG	AA	AA	AA	AG	AA	GG	GG	AA	GG	AA	AG	AG	AG
SLCL|BPE_CHR1_532888	C/T	LCL|BPE_CHR1	532888	+	NA	NA	NA	NA	NA	NA	CC	CC	CC	CT	CC	TT	CC	CC	NN	TT	CC	CC	CC	CC	CC	CC	TT	CC	CC	NN	NN	CC	CC	CT	CC	TT	CC	CC	CC	CT	CC	TT	TT	CC	TT	CC	CT	CT	CT
SLCL|BPE_CHR1_542168	A/G	LCL|BPE_CHR1	542168	+	NA	NA	NA	NA	NA	NA	AA	AA	AA	AA	AA	AA	AA	AA	AA	AA	AA	AA	AA	AA	AA	AA	AA	AA	AA	AA	AA	AA	AA	AA	AA	AA	AA	AA	AA	AA	AA	AA	AA	AA	AA	AA	AA	AA	AA
SLCL|BPE_CHR1_554358	A/G	LCL|BPE_CHR1	554358	+	NA	NA	NA	NA	NA	NA	NN	AA	AA	AA	AA	NN	NN	NN	NN	NN	AA	AA	NN	AA	AA	AA	AA	NN	NN	AA	AA	AA	AA	NN	AA	NN	AA	NN	NN	NN	AA	NN	NN	AG	AA	NN	NN	NN	AA
SLCL|BPE_CHR1_554383	A/G	LCL|BPE_CHR1	554383	+	NA	NA	NA	NA	NA	NA	NN	AA	AA	AA	AA	NN	NN	NN	NN	NN	AA	AA	NN	AA	AA	AA	AA	NN	NN	GG	AA	AA	AA	NN	AA	NN	AA	NN	NN	AA	AA	NN	NN	AA	AA	AA	AA	NN	AA
SLCL|BPE_CHR1_554428	G/A	LCL|BPE_CHR1	554428	+	NA	NA	NA	NA	NA	NA	NN	GG	GG	GG	GA	NN	NN	NN	NN	NN	GG	GG	NN	GG	GG	GG	AA	NN	NN	GG	AA	GG	GG	NN	GG	NN	GG	NN	NN	AA	NN	NN	NN	AA	GG	AA	NN	NN	GG
SLCL|BPE_CHR1_554432	G/A	LCL|BPE_CHR1	554432	+	NA	NA	NA	NA	NA	NA	NN	GG	GG	GG	GG	NN	NN	NN	NN	NN	GG	GG	NN	GG	GG	GG	GG	NN	NN	NN	GG	GG	GG	NN	GG	NN	GG	NN	NN	GG	GG	NN	NN	GG	GG	GG	GG	NN	GG
SLCL|BPE_CHR1_561657	A/T	LCL|BPE_CHR1	561657	+	NA	NA	NA	NA	NA	NA	AA	AA	AA	NN	AA	NN	AA	AA	AA	AA	AA	AA	NN	NN	NN	AA	NN	NN	NN	NN	NN	AA	AA	AA	NN	NN	AA	NN	NN	AA	NN	AA	NN	NN	AA	AA	NN	AA	NN
SLCL|BPE_CHR1_561997	G/A	LCL|BPE_CHR1	561997	+	NA	NA	NA	NA	NA	NA	GG	GG	NN	GG	GG	NN	GG	GG	GG	NN	NN	NN	AA	NN	NN	GG	GG	NN	GG	GG	GG	NN	NN	NN	AA	GG	NN	GG	AA	NN	NN	GG	GG	GG	GG	GG	GG	AA	NN
SLCL|BPE_CHR1_562026	T/C	LCL|BPE_CHR1	562026	+	NA	NA	NA	NA	NA	NA	TT	TT	NN	TT	TT	NN	TT	TT	TT	NN	NN	NN	CC	NN	NN	TT	TT	NN	TT	TT	TT	NN	NN	NN	CC	TT	NN	TT	CC	NN	NN	TT	TT	TT	TT	TT	TT	CC	NN
SLCL|BPE_CHR1_599860	G/A	LCL|BPE_CHR1	599860	+	NA	NA	NA	NA	NA	NA	AG	AG	AG	GG	AA	GG	AG	AG	GG	GG	AG	AG	GG	GG	GG	AG	GG	GG	GG	GG	GG	GG	GG	GG	AG	GG	AG	GG	GG	GG	GG	GG	GG	GG	GG	GG	GG	GG	GG
SLCL|BPE_CHR1_626534	G/A	LCL|BPE_CHR1	626534	+	NA	NA	NA	NA	NA	NA	GG	GG	GA	AA	GG	GG	GG	GG	GG	GG	GA	GA	GA	GG	AA	GG	GG	GA	GG	GG	GG	AA	GA	GG	GA	GG	GA	GG	GA	GG	AA	GG	GG	NN	GG	GG	GG	GA	GG
SLCL|BPE_CHR1_626587	A/G	LCL|BPE_CHR1	626587	+	NA	NA	NA	NA	NA	NA	AA	AA	AA	AA	AA	AA	AA	AA	AA	AA	AA	AA	AA	AA	AA	AA	AA	AA	AA	AA	AA	AA	AA	AA	AA	AA	AA	AA	AA	AA	AA	AA	AA	NN	AA	AA	AA	AA	AA
SLCL|BPE_CHR1_631120	T/A	LCL|BPE_CHR1	631120	+	NA	NA	NA	NA	NA	NA	TA	TA	TT	TA	TT	AA	TA	TA	AA	AA	TT	TT	TA	TT	TA	TT	TA	TA	AA	TA	TA	TA	TA	AA	TT	TA	TT	AA	TA	TA	TT	TA	TA	AA	TA	AA	TA	TA	AA
SLCL|BPE_CHR1_668646	G/A	LCL|BPE_CHR1	668646	+	NA	NA	NA	NA	NA	NA	NN	GG	GG	GG	NN	NN	NN	NN	NN	NN	GG	GG	GG	NN	GA	NN	NN	GG	GG	NN	NN	AA	NN	NN	GG	NN	GG	NN	GG	GG	GG	GG	NN	GG	NN	NN	GG	GG	NN
SLCL|BPE_CHR1_669242	G/A	LCL|BPE_CHR1	669242	+	NA	NA	NA	NA	NA	NA	AG	AG	AG	AA	GG	NN	AG	AG	AA	GG	AG	AG	AG	GG	AG	AG	AA	AG	AG	AA	AG	AG	AG	AG	AG	AA	AG	AG	GG	AA	AA	AG	AG	AG	AG	GG	AA	GG	AG
SLCL|BPE_CHR1_694925	A/C	LCL|BPE_CHR1	694925	+	NA	NA	NA	NA	NA	NA	CA	CA	CA	AA	CA	CA	CA	CA	CA	CA	CA	CA	AA	AA	AA	NN	CA	AA	AA	CA	CA	AA	AA	AA	CA	CA	CA	AA	AA	CA	CA	NN	CA	AA	NN	CA	CA	AA	AA
SLCL|BPE_CHR1_711480	G/A	LCL|BPE_CHR1	711480	+	NA	NA	NA	NA	NA	NA	GG	GG	GG	NN	GG	NN	GG	GG	GG	GG	GG	GG	GA	NN	NN	GG	NN	GA	GG	GG	GG	NN	NN	NN	GA	GG	GG	GG	NN	GG	AA	GG	NN	GG	NN	GG	GG	NN	NN
SLCL|BPE_CHR1_711541	G/A	LCL|BPE_CHR1	711541	+	NA	NA	NA	NA	NA	NA	GG	GG	GG	NN	GG	NN	GG	GG	GG	GG	GG	GG	GA	NN	NN	GG	NN	GA	GG	GG	GG	NN	NN	NN	GA	GG	GG	GG	NN	GG	AA	GG	NN	GG	NN	GG	GG	NN	NN
SLCL|BPE_CHR1_732794	G/A	LCL|BPE_CHR1	732794	+	NA	NA	NA	NA	NA	NA	AG	AG	AG	AG	GG	GG	AG	AG	GG	GG	AG	AG	GG	AG	AG	GG	GG	GG	AA	GG	GG	AG	AG	GG	GG	AG	AG	AG	AG	GG	GG	AG	GG	AA	GG	GG	AA	AA	GG
SLCL|BPE_CHR1_738036	A/T	LCL|BPE_CHR1	738036	+	NA	NA	NA	NA	NA	NA	NN	AT	AA	AA	NN	NN	AA	AT	AA	AA	AA	AA	AA	AA	NN	AA	AT	AA	AT	AT	AT	AA	AA	AA	NN	AA	NN	NN	AA	AT	TT	AA	TT	AA	AA	NN	TT	AA	AA
SLCL|BPE_CHR1_743358	A/T	LCL|BPE_CHR1	743358	+	NA	NA	NA	NA	NA	NA	AA	AA	AA	AA	AA	AA	AA	AA	AT	AA	AA	AA	AT	AA	AT	AT	AA	AA	AA	AT	AT	TT	AT	AA	AA	AA	AA	NN	AA	AA	TT	AA	AA	AA	TT	NN	NN	AA	AT
SLCL|BPE_CHR1_743555	G/A	LCL|BPE_CHR1	743555	+	NA	NA	NA	NA	NA	NA	GG	GG	GG	GG	GG	GG	GG	GG	GG	GG	GG	GG	GG	GG	GG	GG	GG	GG	GG	GG	GG	GG	GG	GG	GG	GG	GG	GG	GG	NN	GG	GG	GG	GG	GG	GG	GG	GG	GG
SLCL|BPE_CHR1_768322	T/C	LCL|BPE_CHR1	768322	+	NA	NA	NA	NA	NA	NA	TT	TT	NN	TT	TT	CT	TT	TT	TT	TT	TT	NN	TT	TT	NN	NN	TT	TT	TT	TT	TT	TT	TT	TT	TT	TT	NN	TT	TT	TT	TT	TT	TT	TT	NN	TT	TT	NN	TT
SLCL|BPE_CHR1_816191	G/A	LCL|BPE_CHR1	816191	+	NA	NA	NA	NA	NA	NA	NN	NN	GG	GG	NN	NN	NN	GG	NN	NN	GG	GG	GG	NN	GA	AA	GA	NN	NN	AA	NN	GG	GG	NN	NN	NN	GG	NN	AA	NN	AA	NN	GA	NN	AA	GG	NN	AA	NN
SLCL|BPE_CHR1_816205	A/C	LCL|BPE_CHR1	816205	+	NA	NA	NA	NA	NA	NA	NN	NN	AA	AA	NN	NN	NN	NN	NN	NN	AA	AA	CC	NN	AA	AA	CA	NN	NN	AA	NN	CA	AA	NN	NN	NN	AA	NN	AA	AA	AA	NN	CA	NN	AA	CC	NN	AA	NN
SLCL|BPE_CHR1_816294	C/T	LCL|BPE_CHR1	816294	+	NA	NA	NA	NA	NA	NA	NN	NN	CC	CC	NN	NN	NN	NN	NN	NN	CC	CC	NN	NN	CC	CC	CC	NN	NN	CC	CC	CC	CC	NN	NN	NN	CC	NN	CC	CC	CC	NN	CC	NN	CC	CC	NN	CC	CC
SLCL|BPE_CHR1_841649	G/A	LCL|BPE_CHR1	841649	+	NA	NA	NA	NA	NA	NA	GG	GG	GG	GG	GG	GG	GG	GG	NN	GG	GG	GG	GG	AA	GA	GA	AA	GG	NN	AA	AA	NN	NN	NN	GG	GG	GG	NN	AA	GG	AA	NN	AA	NN	AA	GG	NN	AA	AA
SLCL|BPE_CHR1_841676	G/A	LCL|BPE_CHR1	841676	+	NA	NA	NA	NA	NA	NA	GG	GG	GG	GG	GG	GG	GG	GG	NN	GG	GG	GG	GG	AA	GA	GA	AA	GG	NN	AA	AA	NN	NN	NN	GG	GG	GG	NN	AA	GG	AA	NN	AA	NN	AA	GG	NN	AA	AA
SLCL|BPE_CHR1_841701	T/C	LCL|BPE_CHR1	841701	+	NA	NA	NA	NA	NA	NA	TT	TT	TT	TT	TT	TT	TT	TT	NN	TT	TT	TT	TT	CC	TC	TC	CC	TT	NN	CC	CC	NN	NN	NN	TT	TT	TT	NN	CC	TT	CC	NN	CC	NN	CC	TT	NN	CC	CC
SLCL|BPE_CHR1_879627	G/T	LCL|BPE_CHR1	879627	+	NA	NA	NA	NA	NA	NA	GG	GG	GG	GG	GG	GT	GG	GG	TT	TT	GG	GG	TT	GG	GT	GT	GT	TT	GT	TT	TT	TT	TT	GG	GG	GG	GG	GG	GG	GG	TT	GT	GG	GT	TT	GT	GG	GG	GT
SLCL|BPE_CHR1_962265	G/A	LCL|BPE_CHR1	962265	+	NA	NA	NA	NA	NA	NA	AA	GA	GG	GG	GG	GG	GA	GA	GA	GA	GG	GG	GA	GA	GA	GG	GG	GA	AA	GA	GA	GA	GA	AA	GA	GA	GG	AA	GG	GA	GG	GA	GG	AA	GG	AA	AA	GG	GA
SLCL|BPE_CHR1_977874	G/A	LCL|BPE_CHR1	977874	+	NA	NA	NA	NA	NA	NA	GG	GG	NN	GG	GG	GG	NN	GG	GG	AA	NN	NN	GG	GG	NN	GG	GG	GG	GG	NN	GG	NN	GG	GG	GG	GG	NN	GG	GG	GG	NN	GA	NN	GG	GA	GA	GG	NN	NN
SLCL|BPE_CHR1_986698	C/T	LCL|BPE_CHR1	986698	+	NA	NA	NA	NA	NA	NA	CC	CC	CC	TC	CC	TC	CC	CC	TC	TC	CC	CC	TT	TT	TC	TT	TT	TT	TC	TT	TT	TC	TC	TT	TC	TT	CC	CC	TT	TT	TT	TC	TT	TC	TC	TC	TC	TT	TT
SLCL|BPE_CHR1_991268	G/A	LCL|BPE_CHR1	991268	+	NA	NA	NA	NA	NA	NA	GG	GG	GG	AG	GG	NN	GG	GG	GG	GG	GG	GG	GG	AG	GG	AA	AA	GG	GG	AG	AG	AA	AA	GG	AA	AA	GG	GG	AG	AA	AG	AG	AA	GG	AG	AG	AG	AA	AA
SLCL|BPE_CHR1_991272	G/T	LCL|BPE_CHR1	991272	+	NA	NA	NA	NA	NA	NA	GG	GG	TG	TT	TG	TT	GG	GG	TG	TG	TG	TG	GG	TT	TT	TT	TT	GG	GG	TG	TG	TT	TT	TG	TT	TT	TG	GG	TG	TT	TG	TT	TT	GG	TT	TG	TG	TT	TT
SLCL|BPE_CHR1_992843	A/C	LCL|BPE_CHR1	992843	+	NA	NA	NA	NA	NA	NA	NN	NN	AA	AA	AA	AA	AA	NN	NN	NN	AA	AA	AA	AA	AA	AA	AA	AA	NN	AA	AA	AC	AC	NN	CC	NN	AA	NN	NN	AA	AA	CC	AA	AA	AA	AC	CC	AA	AA
SLCL|BPE_CHR1_998400	G/A	LCL|BPE_CHR1	998400	+	NA	NA	NA	NA	NA	NA	GG	GG	GG	GG	GG	GG	GG	GG	GG	GG	GG	GG	GG	GG	GG	GG	GG	GG	GG	GG	GG	GG	GG	GG	GG	GG	GG	GG	GG	GG	GG	GG	GG	GG	GG	GG	GG	GG	GG
SLCL|BPE_CHR1_998401	G/A	LCL|BPE_CHR1	998401	+	NA	NA	NA	NA	NA	NA	GG	GG	GG	GG	GG	GG	GG	GG	GG	GG	GG	GG	GG	GG	GG	GG	GG	GG	GG	GG	GG	GG	GG	GG	GG	GG	GG	GG	GG	GG	GG	GG	GG	GG	GG	GG	GG	GG	GG
SLCL|BPE_CHR1_1005839	A/C	LCL|BPE_CHR1	1005839	+	NA	NA	NA	NA	NA	NA	CA	CA	CC	CC	CA	AA	CA	CA	AA	AA	CC	CC	AA	CA	CC	NN	NN	AA	AA	AA	AA	AA	AA	CA	CA	AA	CC	CA	CC	AA	AA	AA	NN	AA	AA	CA	NN	CC	CC
SLCL|BPE_CHR1_1030654	G/A	LCL|BPE_CHR1	1030654	+	NA	NA	NA	NA	NA	NA	AA	AA	GG	GG	NN	GG	AA	AA	NN	NN	GG	GG	GG	GG	GG	GG	GG	GG	AA	GG	GG	GG	GG	NN	AA	GA	GG	AA	NN	GG	GG	AA	GG	AA	GG	NN	AA	GG	GG
SLCL|BPE_CHR1_1030655	A/G	LCL|BPE_CHR1	1030655	+	NA	NA	NA	NA	NA	NA	GG	GG	AA	AA	NN	AA	GG	GG	NN	NN	AA	AA	AA	AA	AA	AA	AA	AA	GG	AA	AA	AA	AA	NN	GG	AG	AA	GG	NN	AA	AA	GG	AA	GG	AA	NN	GG	AA	AA
SLCL|BPE_CHR1_1031515	A/C	LCL|BPE_CHR1	1031515	+	NA	NA	NA	NA	NA	NA	CC	CC	AA	NN	AA	NN	CA	CC	AA	AA	AA	AA	NN	NN	CA	NN	AA	NN	NN	NN	AA	CA	CC	CA	NN	CA	AA	CC	NN	CA	NN	CA	AA	NN	AA	NN	CC	CA	NN
SLCL|BPE_CHR1_1067946	A/T	LCL|BPE_CHR1	1067946	+	NA	NA	NA	NA	NA	NA	AA	AA	AA	AA	AT	AA	AA	AA	AA	AA	AA	AA	AA	AA	AT	AA	NN	AA	AA	AA	AA	AA	AA	TT	NN	AA	AA	AA	AA	AA	AA	AA	AA	NN	AA	AA	NN	AA	NN
SLCL|BPE_CHR1_1070954	A/C	LCL|BPE_CHR1	1070954	+	NA	NA	NA	NA	NA	NA	NN	CC	AC	AA	CC	NN	CC	CC	AC	AC	AC	AC	AA	AA	AC	AA	AA	AA	AC	AA	AA	AA	AA	AC	NN	AC	AC	AA	AA	NN	AA	CC	AA	AA	AC	NN	NN	AA	NN
SLCL|BPE_CHR1_1075817	C/T	LCL|BPE_CHR1	1075817	+	NA	NA	NA	NA	NA	NA	TT	TT	CC	NN	TT	NN	TT	TT	NN	CT	CT	CT	CC	CC	CC	TT	TT	CC	NN	NN	TT	CC	CC	TT	NN	NN	NN	TT	TT	NN	NN	NN	TT	NN	TT	TT	TT	CT	CT
SLCL|BPE_CHR1_1076545	T/A	LCL|BPE_CHR1	1076545	+	NA	NA	NA	NA	NA	NA	TT	TT	TT	TT	AA	NN	TT	TT	NN	TA	TA	TA	AA	AA	TT	TT	TT	AA	TT	AA	TA	NN	TT	TT	TT	TT	TT	TT	TT	TT	AA	TT	TT	TT	TT	TT	TT	TA	TT
SLCL|BPE_CHR1_1076546	A/T	LCL|BPE_CHR1	1076546	+	NA	NA	NA	NA	NA	NA	TT	TT	AT	AA	AA	NN	TT	TT	NN	AA	AT	AT	AA	AA	AA	AA	AA	AA	TT	AA	AA	NN	AA	AA	AA	AA	TT	NN	NN	AT	AA	AA	AA	TT	AA	AA	AA	AA	AA
SLCL|BPE_CHR1_1077982	A/G	LCL|BPE_CHR1	1077982	+	NA	NA	NA	NA	NA	NA	GG	GG	AA	NN	NN	NN	AG	NN	NN	AG	AA	AG	AA	AA	AA	GG	GG	AA	AA	AA	NN	AA	AA	GG	NN	NN	AG	GG	AA	NN	AG	NN	AG	AG	GG	GG	NN	AA	AA
SLCL|BPE_CHR1_1078567	A/G	LCL|BPE_CHR1	1078567	+	NA	NA	NA	NA	NA	NA	GG	NN	AG	AA	GG	GG	GG	GG	AG	AG	AG	AG	AA	AA	AA	GG	GG	AA	AG	AA	AG	AA	AA	GG	GG	GG	AG	GG	NN	GG	AG	NN	GG	AG	GG	GG	GG	AG	GG
SLCL|BPE_CHR1_1090938	A/G	LCL|BPE_CHR1	1090938	+	NA	NA	NA	NA	NA	NA	AA	AA	AG	AG	AA	AA	AA	AA	AA	AA	AG	AG	AA	AA	AA	AA	AA	AA	AA	AA	AA	GG	GG	AG	AA	AA	AG	AG	AA	AA	AA	AA	AA	AA	AA	AA	AA	AA	AA
SLCL|BPE_CHR1_1091584	A/G	LCL|BPE_CHR1	1091584	+	NA	NA	NA	NA	NA	NA	AA	AA	AA	GG	AA	AA	AA	NN	AA	AA	GG	AA	NN	GG	NN	AA	GG	GG	NN	AA	AA	NN	NN	AG	NN	NN	AG	GG	GG	GG	NN	AA	NN	AA	AA	NN	AA	AG	AA
SLCL|BPE_CHR1_1091637	G/T	LCL|BPE_CHR1	1091637	+	NA	NA	NA	NA	NA	NA	GG	GG	NN	GT	GG	GG	GG	NN	GG	NN	GT	NN	GG	NN	NN	NN	NN	GG	NN	GG	GG	NN	NN	NN	NN	NN	GT	GG	GG	GG	GG	GG	GG	GG	GG	NN	GG	GG	GG
SLCL|BPE_CHR1_1132288	C/A	LCL|BPE_CHR1	1132288	+	NA	NA	NA	NA	NA	NA	NN	CC	CA	CC	AA	NN	CC	CA	NN	CC	CC	CC	CA	NN	CC	CC	CC	CC	CC	CC	CC	CC	NN	CC	AA	CA	CA	CA	NN	CC	NN	NN	CC	CC	CC	CC	NN	NN	CC
SLCL|BPE_CHR1_1144326	T/C	LCL|BPE_CHR1	1144326	+	NA	NA	NA	NA	NA	NA	TT	TT	TT	NN	TT	CC	TT	TT	NN	NN	TT	TT	NN	TT	NN	CC	CC	NN	TT	CC	CC	NN	NN	CC	TT	CC	TT	TT	TT	TT	CC	NN	CC	TT	CC	CC	TT	TC	CC
SLCL|BPE_CHR1_1144435	A/G	LCL|BPE_CHR1	1144435	+	NA	NA	NA	NA	NA	NA	GG	GG	GA	GA	GG	GA	GG	GG	AA	AA	GA	GA	AA	GA	AA	GG	GG	AA	GA	GA	GA	AA	AA	GA	GA	GA	GA	GA	GA	GA	GA	AA	GG	GA	GA	GA	GA	GG	GA
SLCL|BPE_CHR1_1144441	T/A	LCL|BPE_CHR1	1144441	+	NA	NA	NA	NA	NA	NA	AA	AA	AT	TT	AA	TT	AA	AA	TT	TT	AT	AT	TT	AT	TT	TT	TT	TT	AT	TT	TT	TT	TT	TT	AT	TT	AT	AT	AT	AT	TT	TT	TT	AT	TT	TT	AT	AT	TT
SLCL|BPE_CHR1_1144473	T/C	LCL|BPE_CHR1	1144473	+	NA	NA	NA	NA	NA	NA	CC	CC	CT	CT	CC	CT	CC	CC	CT	CT	CT	CT	CT	CC	CT	CC	CC	CT	CC	CC	CC	TT	TT	CT	CT	CT	CT	CT	CT	CC	CT	TT	CC	CC	CT	CT	CT	CC	CC
SLCL|BPE_CHR1_1178773	A/G	LCL|BPE_CHR1	1178773	+	NA	NA	NA	NA	NA	NA	GG	GG	AG	AA	AG	AA	GG	GG	AA	AA	AG	AG	AA	AA	AA	AA	AA	AA	AG	AA	AA	AA	AA	AA	AG	AA	AG	AG	AA	GG	AA	AA	AA	AG	AA	AA	AA	AA	AA
SLCL|BPE_CHR1_1178795	G/T	LCL|BPE_CHR1	1178795	+	NA	NA	NA	NA	NA	NA	TT	TT	GT	GG	GT	GG	TT	TT	GG	GG	GT	GT	GG	GG	GG	GG	GG	GG	GT	GG	GG	GG	GG	GG	GT	GG	GT	GT	GG	TT	GG	GG	GG	GT	GG	GG	GG	GG	GG
SLCL|BPE_CHR1_1178843	A/T	LCL|BPE_CHR1	1178843	+	NA	NA	NA	NA	NA	NA	AA	AA	AT	TT	AA	TT	AA	AA	TT	AT	AT	AT	AT	AA	AT	TT	TT	AT	AT	TT	TT	AA	AA	TT	AA	AT	AT	AA	AA	AA	AT	AT	TT	AT	TT	AT	AA	AT	AT
SLCL|BPE_CHR1_1189701	T/C	LCL|BPE_CHR1	1189701	+	NA	NA	NA	NA	NA	NA	TT	TT	TC	TC	TC	TT	TT	TT	TT	TT	TC	TC	TT	TT	CC	TT	TT	TT	TT	TT	TT	TT	TT	TT	TT	TT	TC	NN	TT	TT	TT	TT	TT	TT	TT	TC	NN	TT	TC
SLCL|BPE_CHR1_1201466	A/G	LCL|BPE_CHR1	1201466	+	NA	NA	NA	NA	NA	NA	AA	AA	AA	AA	GA	AA	AA	AA	AA	AA	AA	AA	AA	AA	AA	AA	AA	AA	AA	AA	AA	AA	AA	AA	AA	AA	AA	AA	AA	GG	AA	AA	AA	AA	AA	AA	AA	AA	AA
SLCL|BPE_CHR1_1215461	G/T	LCL|BPE_CHR1	1215461	+	NA	NA	NA	NA	NA	NA	GG	GG	GG	NN	GG	NN	GG	GG	NN	GG	TT	TT	GT	GT	GT	GG	GG	NN	GG	NN	NN	NN	GG	GG	GG	GG	NN	NN	GG	TT	NN	NN	NN	NN	GG	GG	TT	GT	GG
SLCL|BPE_CHR1_1215806	T/C	LCL|BPE_CHR1	1215806	+	NA	NA	NA	NA	NA	NA	CC	CC	CT	CT	CC	CC	CC	CC	CT	CC	CT	CT	CT	CT	CT	CC	CC	CT	CT	TT	CT	TT	CT	CC	TT	CT	CT	CT	NN	CT	CC	CT	CC	CT	CC	CC	CT	CT	CC
SLCL|BPE_CHR1_1217131	T/A	LCL|BPE_CHR1	1217131	+	NA	NA	NA	NA	NA	NA	AA	AA	TA	TT	TA	TT	AA	AA	TT	TT	TA	TA	TA	TA	TT	TT	TT	TA	TA	TT	TT	TA	TA	TA	TA	TT	TA	TA	TA	TT	TA	TT	TT	TA	TT	TT	TA	TT	TT
SLCL|BPE_CHR1_1258467	T/C	LCL|BPE_CHR1	1258467	+	NA	NA	NA	NA	NA	NA	TT	TT	TT	TT	TT	TT	TT	TT	TT	TT	TT	TT	TT	TT	TT	TT	TT	TT	TT	TT	TT	TT	TT	TT	TT	TT	TT	TT	TT	TT	TT	TT	TT	TT	TT	TT	TT	TT	TT
SLCL|BPE_CHR1_1313376	T/G	LCL|BPE_CHR1	1313376	+	NA	NA	NA	NA	NA	NA	GT	GT	TT	NN	GG	NN	GT	GT	NN	TT	GT	GT	GG	GT	GT	TT	TT	GG	GT	TT	TT	TT	TT	GG	GT	TT	GT	TT	GT	GT	GT	TT	TT	TT	TT	GT	TT	GT	GT
SLCL|BPE_CHR1_1322698	C/T	LCL|BPE_CHR1	1322698	+	NA	NA	NA	NA	NA	NA	NN	NN	CC	CC	NN	CC	CC	NN	NN	CC	CC	CC	CC	CC	CC	NN	NN	CT	CC	CC	CC	CC	CC	CC	NN	NN	CC	NN	NN	CT	NN	NN	NN	CC	NN	CC	NN	CC	NN
SLCL|BPE_CHR1_1322864	A/T	LCL|BPE_CHR1	1322864	+	NA	NA	NA	NA	NA	NA	NN	NN	AA	AA	NN	NN	AA	NN	NN	AA	AA	AA	AA	AA	AA	NN	NN	AA	AA	AA	AA	AT	AT	AA	NN	NN	AA	NN	NN	AT	AA	NN	NN	AA	NN	AA	NN	AA	NN
SLCL|BPE_CHR1_1322941	C/T	LCL|BPE_CHR1	1322941	+	NA	NA	NA	NA	NA	NA	CC	NN	NN	NN	CC	CC	NN	NN	CC	CC	CC	CC	CC	CC	CC	NN	NN	CC	NN	CC	CC	CT	CT	CC	NN	CC	CC	NN	NN	CC	CC	NN	NN	CC	NN	CC	NN	CC	NN
SLCL|BPE_CHR1_1322954	A/G	LCL|BPE_CHR1	1322954	+	NA	NA	NA	NA	NA	NA	AA	NN	NN	NN	AA	AA	NN	NN	AA	AA	AA	AA	AA	AA	AA	NN	NN	AA	NN	AA	AA	AA	AA	AA	NN	AA	AA	NN	NN	AA	AA	NN	NN	AA	NN	AA	NN	AA	NN
SLCL|BPE_CHR1_1322986	G/A	LCL|BPE_CHR1	1322986	+	NA	NA	NA	NA	NA	NA	GG	NN	NN	NN	GG	GG	NN	NN	GG	GG	GG	GG	GG	GG	GG	NN	NN	GG	NN	GG	GG	GA	GA	GG	NN	GG	GG	NN	NN	GG	GG	NN	NN	GG	NN	GG	NN	GG	NN
SLCL|BPE_CHR1_1323079	A/T	LCL|BPE_CHR1	1323079	+	NA	NA	NA	NA	NA	NA	NN	NN	NN	NN	NN	NN	NN	NN	NN	TT	TT	TT	AT	AA	TT	NN	NN	AT	NN	NN	NN	AA	AT	AA	NN	NN	NN	NN	NN	AA	AA	NN	NN	TT	NN	AT	NN	AA	NN
SLCL|BPE_CHR1_1326819	T/C	LCL|BPE_CHR1	1326819	+	NA	NA	NA	NA	NA	NA	CC	CC	TT	NN	CC	NN	CC	CC	TT	TT	TC	TC	TT	TT	TC	NN	NN	TT	TT	TT	TT	TT	TT	TT	NN	TT	CC	TT	TT	TT	TT	TT	NN	TT	CC	TT	TT	TT	NN
SLCL|BPE_CHR1_1337249	C/A	LCL|BPE_CHR1	1337249	+	NA	NA	NA	NA	NA	NA	AC	AC	AC	CC	AC	CC	AC	AC	AC	AC	AC	AC	AC	AA	AC	CC	CC	AC	AC	AC	AC	AC	AC	AC	AC	CC	AC	CC	AA	AA	CC	CC	CC	AC	CC	CC	CC	AA	AC
SLCL|BPE_CHR1_1338864	T/C	LCL|BPE_CHR1	1338864	+	NA	NA	NA	NA	NA	NA	TT	TT	TT	TT	TT	TT	TT	TT	TT	TT	TT	TT	TT	TT	TC	TT	TT	TT	TT	TT	TT	TC	TC	TT	TT	TT	TT	TT	TT	TT	TT	TT	TT	TT	TT	TT	TT	TT	TT
SLCL|BPE_CHR1_1341282	G/T	LCL|BPE_CHR1	1341282	+	NA	NA	NA	NA	NA	NA	GG	GG	GG	GG	GG	NN	NN	GG	GG	NN	GG	GG	GG	GG	GG	GG	GG	GG	GG	GG	GG	NN	GG	TG	NN	NN	NN	GG	NN	GG	NN	NN	NN	GG	GG	GG	GG	NN	GG
SLCL|BPE_CHR1_1347744	T/C	LCL|BPE_CHR1	1347744	+	NA	NA	NA	NA	NA	NA	NN	NN	TT	TT	TT	NN	NN	NN	CC	CC	TT	TT	TC	TC	TC	NN	NN	TC	CC	CC	CC	TT	TT	TT	CC	CC	TT	CC	TT	CC	TT	CC	NN	CC	NN	CC	CC	TT	CC
SLCL|BPE_CHR1_1363011	G/A	LCL|BPE_CHR1	1363011	+	NA	NA	NA	NA	NA	NA	GA	GA	GG	GA	GA	AA	GA	GA	AA	AA	GG	GG	GG	GA	AA	AA	AA	GG	GA	AA	AA	GG	GG	AA	GG	GG	GG	AA	GG	GA	AA	GA	AA	AA	AA	GG	GA	GG	AA
SLCL|BPE_CHR1_1363508	G/A	LCL|BPE_CHR1	1363508	+	NA	NA	NA	NA	NA	NA	GG	GG	GG	GG	GG	GG	GG	GG	GG	GG	GG	GG	GG	AG	GG	GG	GG	GG	GG	GG	GG	GG	GG	GG	GG	GG	GG	GG	AA	GG	GG	GG	GG	GG	GG	GG	GG	AG	GG
SLCL|BPE_CHR1_1366555	C/T	LCL|BPE_CHR1	1366555	+	NA	NA	NA	NA	NA	NA	CC	CC	TT	TC	TT	CC	CC	CC	TC	TC	TT	TT	TT	TC	TC	CC	CC	TT	TC	TC	TC	CC	CC	TC	CC	CC	TT	CC	TT	CC	CC	CC	CC	TC	CC	TT	CC	TT	CC
SLCL|BPE_CHR1_1366605	T/A	LCL|BPE_CHR1	1366605	+	NA	NA	NA	NA	NA	NA	TT	TT	TT	TT	TT	TT	TT	TT	TT	TT	TT	TT	TT	AT	TT	TT	TT	TT	TT	TT	TT	TT	TT	TT	TT	TT	TT	TT	AA	TT	TT	TT	TT	TT	TT	TT	TT	AA	TT
SLCL|BPE_CHR1_1379264	C/A	LCL|BPE_CHR1	1379264	+	NA	NA	NA	NA	NA	NA	NN	NN	NN	CA	CC	NN	AA	CA	AA	AA	CC	NN	CA	AA	CC	AA	AA	CA	CA	CA	NN	CC	NN	AA	NN	CC	NN	CA	CC	NN	AA	NN	AA	CA	AA	CA	CC	CA	CA
SLCL|BPE_CHR1_1381112	C/T	LCL|BPE_CHR1	1381112	+	NA	NA	NA	NA	NA	NA	CC	NN	TT	CC	TC	NN	CC	CC	TT	TC	TC	TC	CC	NN	TC	TT	TC	NN	TT	TC	TT	TC	TC	CC	NN	CC	TC	NN	TT	CC	TC	CC	TC	CC	TC	NN	NN	CC	TT
SLCL|BPE_CHR1_1381172	A/G	LCL|BPE_CHR1	1381172	+	NA	NA	NA	NA	NA	NA	AA	NN	NN	GA	AA	AA	AA	AA	GA	GA	GA	GA	AA	AA	GA	AA	AA	AA	GG	GG	GG	AA	AA	AA	AA	AA	GA	NN	NN	AA	GA	AA	GA	AA	GA	AA	NN	AA	GA
SLCL|BPE_CHR1_1406647	A/G	LCL|BPE_CHR1	1406647	+	NA	NA	NA	NA	NA	NA	AA	AA	AG	AG	AA	AA	AA	AA	AA	AA	AG	AG	AG	AA	GG	AA	AA	AG	AA	AA	AA	AA	AA	AA	AA	AA	AG	AA	AA	AA	AG	AA	AA	AA	AA	AA	AA	GG	AA
SLCL|BPE_CHR1_1407383	A/T	LCL|BPE_CHR1	1407383	+	NA	NA	NA	NA	NA	NA	TA	TA	TT	TA	TT	AA	TA	TA	TA	TA	TT	TT	TA	NN	TT	AA	AA	TA	TA	TA	TA	AA	AA	NN	TT	TA	TT	TA	TT	TT	AA	TA	AA	TA	AA	AA	TA	AA	AA
SLCL|BPE_CHR1_1448953	C/G	LCL|BPE_CHR1	1448953	+	NA	NA	NA	NA	NA	NA	CC	CC	CC	CC	GC	CC	CC	CC	GC	GC	CC	CC	GC	GC	GC	CC	CC	GC	GC	GC	GC	CC	CC	GC	GC	GC	CC	CC	GC	GG	CC	GC	CC	GC	CC	CC	GC	GC	GC
SLCL|BPE_CHR1_1466054	A/T	LCL|BPE_CHR1	1466054	+	NA	NA	NA	NA	NA	NA	TA	TA	TA	AA	TA	AA	TA	TA	AA	AA	TA	TA	AA	AA	AA	AA	AA	AA	AA	AA	AA	AA	AA	TA	TA	AA	TA	AA	AA	AA	AA	AA	AA	AA	AA	AA	AA	AA	AA
SLCL|BPE_CHR1_1469946	G/C	LCL|BPE_CHR1	1469946	+	NA	NA	NA	NA	NA	NA	GC	GC	GG	GG	GC	GC	GC	NN	CC	CC	GG	GG	CC	GG	GG	GC	GC	CC	CC	CC	CC	GC	GC	GC	GG	GG	GG	NN	NN	GG	CC	GG	GG	CC	CC	GG	GC	GG	GG
SLCL|BPE_CHR1_1476616	A/G	LCL|BPE_CHR1	1476616	+	NA	NA	NA	NA	NA	NA	AA	AA	AA	AA	AA	AA	AA	AA	AA	AA	AA	AA	AA	AA	AA	AA	AA	AA	AA	AA	AA	AA	AA	AA	AA	AA	AA	AA	AG	AA	AA	AA	AA	AA	NN	GG	AA	AA	AA
SLCL|BPE_CHR1_1477411	A/G	LCL|BPE_CHR1	1477411	+	NA	NA	NA	NA	NA	NA	AA	AA	AA	AA	AA	AA	AA	AA	AA	AA	AA	AA	GG	AA	AA	AA	AA	AG	AA	AA	AA	AA	AA	AA	AA	AA	AA	AA	AA	AA	AG	AA	AA	AA	AA	AA	AA	AA	AA
SLCL|BPE_CHR1_1477756	A/G	LCL|BPE_CHR1	1477756	+	NA	NA	NA	NA	NA	NA	AG	AG	AG	AG	AA	AG	AG	AG	AG	AG	AG	AG	AG	AA	GG	AG	AG	AG	AG	AG	AG	GG	GG	GG	AA	AA	AG	GG	AA	GG	GG	GG	AG	AG	GG	AG	GG	AA	AG
SLCL|BPE_CHR1_1484534	T/C	LCL|BPE_CHR1	1484534	+	NA	NA	NA	NA	NA	NA	TT	TT	TC	NN	NN	NN	NN	NN	NN	NN	TT	NN	CC	TT	NN	NN	CC	TT	NN	CC	TC	NN	NN	NN	NN	NN	TT	NN	NN	NN	NN	NN	TC	TT	TT	NN	NN	TT	TT
SLCL|BPE_CHR1_1493239	T/A	LCL|BPE_CHR1	1493239	+	NA	NA	NA	NA	NA	NA	AT	AT	AA	TT	AT	TT	AA	AT	TT	TT	AT	AT	TT	AT	TT	NN	NN	AA	TT	TT	TT	TT	TT	TT	TT	TT	TT	TT	TT	NN	AA	NN	TT	TT	TT	TT	TT	NN	TT
SLCL|BPE_CHR1_1495091	C/T	LCL|BPE_CHR1	1495091	+	NA	NA	NA	NA	NA	NA	CT	CT	CC	TT	CC	NN	TT	NN	NN	CC	CC	CC	TT	TT	CC	NN	CT	NN	CC	CC	CC	CC	CC	NN	CC	NN	CC	TT	TT	CC	CT	CC	NN	CC	CC	CC	CC	TT	CC
SLCL|BPE_CHR1_1495380	A/T	LCL|BPE_CHR1	1495380	+	NA	NA	NA	NA	NA	NA	TA	TA	TT	AA	TT	NN	NN	TT	NN	NN	TT	TT	TT	NN	AA	AA	NN	TA	AA	AA	AA	NN	AA	AA	TT	AA	TT	AA	AA	TA	TT	AA	AA	NN	AA	AA	AA	AA	AA
SLCL|BPE_CHR1_1496907	C/A	LCL|BPE_CHR1	1496907	+	NA	NA	NA	NA	NA	NA	CA	NN	CC	NN	CC	NN	CC	CA	CC	CC	CC	CC	CC	CC	NN	AA	NN	CC	AA	NN	CC	CC	CC	CC	CC	NN	CC	NN	CA	CC	CC	CC	NN	CA	CC	CC	CC	AA	NN
SLCL|BPE_CHR1_1496958	T/G	LCL|BPE_CHR1	1496958	+	NA	NA	NA	NA	NA	NA	TG	TG	TT	GG	TT	NN	TT	TG	TT	TT	TT	TT	TT	TG	TT	TG	GG	TT	GG	TT	TT	TT	TT	TT	TT	TG	TT	GG	TG	TT	TT	TT	GG	TG	TT	TT	TT	GG	TG
SLCL|BPE_CHR1_1496963	T/G	LCL|BPE_CHR1	1496963	+	NA	NA	NA	NA	NA	NA	TG	TG	TT	GG	TT	NN	TT	TG	TT	TT	TT	TT	TT	TG	TT	TG	GG	TT	GG	TT	TT	TT	TT	TT	TT	TG	TT	GG	TG	TT	TT	TT	GG	TG	TT	TT	TT	TG	TG
SLCL|BPE_CHR1_1502284	C/A	LCL|BPE_CHR1	1502284	+	NA	NA	NA	NA	NA	NA	CC	CC	CA	CA	CC	CA	CC	CC	AA	AA	CA	CA	CA	CC	CA	CA	CA	CA	CA	AA	AA	CA	CA	AA	CC	CC	CA	CA	CA	CC	CA	CA	CA	CA	AA	AA	CC	CC	CC
SLCL|BPE_CHR1_1509766	A/G	LCL|BPE_CHR1	1509766	+	NA	NA	NA	NA	NA	NA	GA	GA	GA	AA	GA	AA	GA	GA	AA	AA	GA	GA	AA	GA	AA	AA	AA	AA	AA	AA	AA	AA	AA	AA	GA	AA	GA	AA	AA	AA	AA	AA	AA	AA	AA	AA	AA	AA	AA
SLCL|BPE_CHR1_1511033	A/T	LCL|BPE_CHR1	1511033	+	NA	NA	NA	NA	NA	NA	TT	TT	TA	TA	TA	AA	TT	TT	AA	AA	TA	TA	AA	TT	AA	TA	TA	AA	TA	AA	AA	AA	AA	AA	AA	TA	TA	TA	TA	AA	AA	AA	TA	TA	AA	AA	TA	TA	TA
SLCL|BPE_CHR1_1511260	A/C	LCL|BPE_CHR1	1511260	+	NA	NA	NA	NA	NA	NA	CC	CC	CA	CA	CC	NN	CC	CC	AA	CA	CA	CA	AA	CC	AA	CC	CC	AA	CA	AA	AA	AA	AA	AA	CC	CC	AA	CA	CA	AA	NN	NN	CC	CA	NN	AA	CC	CC	CA
SLCL|BPE_CHR1_1511538	G/A	LCL|BPE_CHR1	1511538	+	NA	NA	NA	NA	NA	NA	GG	GG	GG	GG	GG	GG	GG	GG	AA	AA	GG	GG	GA	GG	GG	GG	GG	GA	GA	AA	AA	GG	GG	GG	GG	GG	GG	GA	GA	GG	GG	GG	GG	GA	NN	AA	GG	GG	GG
SLCL|BPE_CHR1_1521331	C/A	LCL|BPE_CHR1	1521331	+	NA	NA	NA	NA	NA	NA	CC	NN	NN	NN	CC	NN	CC	CC	NN	NN	CC	CC	CC	NN	CC	NN	AA	CC	CC	NN	CA	AA	AA	CA	NN	NN	NN	CC	CC	CC	CC	NN	AA	CC	AA	NN	CC	CC	NN
SLCL|BPE_CHR1_1524115	T/C	LCL|BPE_CHR1	1524115	+	NA	NA	NA	NA	NA	NA	TT	TT	NN	TT	TT	NN	TT	TT	TT	NN	TT	TT	TT	TT	TT	TC	TC	TT	TT	TC	TT	TT	TT	TC	TT	NN	TT	TT	TT	TT	TC	TT	NN	TT	CC	TC	TT	TT	TT
SLCL|BPE_CHR1_1524122	A/G	LCL|BPE_CHR1	1524122	+	NA	NA	NA	NA	NA	NA	AA	AA	NN	AA	AA	NN	AA	AA	AA	NN	AA	AA	AA	AA	AA	AG	AG	AA	AA	AG	AA	AA	AA	AG	AA	NN	AA	AA	AA	AA	AG	AA	NN	AA	GG	AG	AA	AA	AA
SLCL|BPE_CHR1_1524188	A/G	LCL|BPE_CHR1	1524188	+	NA	NA	NA	NA	NA	NA	AA	AA	NN	AA	AA	NN	AA	AA	AA	NN	AA	AA	AA	AA	AA	AG	AG	AA	AA	AG	AA	AA	AA	AG	AA	NN	AA	AA	AA	NN	AG	AA	NN	AA	GG	AG	AA	AA	AA
SLCL|BPE_CHR1_1536365	G/A	LCL|BPE_CHR1	1536365	+	NA	NA	NA	NA	NA	NA	GG	GG	GG	GG	GG	GG	GG	GG	GG	GG	GG	GG	AG	GG	AG	GG	GG	AG	GG	GG	GG	GG	GG	GG	GG	GG	GG	GG	GG	GG	AG	GG	GG	GG	GG	GG	GG	GG	AG
SLCL|BPE_CHR1_1561159	T/A	LCL|BPE_CHR1	1561159	+	NA	NA	NA	NA	NA	NA	AA	AA	NN	NN	TT	NN	AA	AA	TT	TT	NN	NN	TT	NN	TT	NN	NN	TT	TA	TT	TT	NN	NN	NN	TT	TT	NN	AA	NN	TT	NN	TT	NN	TA	NN	NN	TA	NN	NN
SLCL|BPE_CHR1_1563748	A/G	LCL|BPE_CHR1	1563748	+	NA	NA	NA	NA	NA	NA	AG	AG	AA	AA	AG	AA	AG	AG	AA	AG	AA	AA	AA	AA	AA	AA	AA	AG	GG	AG	AG	AA	AA	AA	AA	AG	AA	AG	AA	AG	AA	AG	AA	GG	AA	AA	GG	AA	AA
SLCL|BPE_CHR1_1605662	T/G	LCL|BPE_CHR1	1605662	+	NA	NA	NA	NA	NA	NA	TT	TG	TT	TG	TT	NN	TT	NN	TT	TT	TT	TT	TT	GG	TG	GG	TG	TT	TT	NN	TT	TT	TT	TT	TT	GG	NN	NN	NN	TT	NN	TT	NN	TT	TT	TT	TT	TG	NN
SLCL|BPE_CHR1_1605884	C/T	LCL|BPE_CHR1	1605884	+	NA	NA	NA	NA	NA	NA	CC	CC	CC	NN	NN	CC	CC	CC	CC	NN	CC	CC	CC	CC	CC	CC	CC	CC	CC	NN	NN	CC	CC	CC	CC	CC	CC	CC	TT	NN	NN	NN	CC	CC	NN	CC	CC	NN	CC
SLCL|BPE_CHR1_1605937	A/T	LCL|BPE_CHR1	1605937	+	NA	NA	NA	NA	NA	NA	TT	AA	AA	NN	NN	AA	AA	AA	AA	NN	AT	TT	AA	AA	TT	AA	AA	AA	TT	NN	NN	AA	AT	AA	AA	AA	TT	AA	AA	AA	NN	NN	AA	TT	NN	AA	AA	NN	AA
SLCL|BPE_CHR1_1621848	T/C	LCL|BPE_CHR1	1621848	+	NA	NA	NA	NA	NA	NA	CC	CC	TT	TT	CT	CC	CC	CC	CC	CC	CT	CT	CT	CC	TT	NN	CT	TT	CC	NN	CT	TT	TT	TT	TT	NN	CC	CT	CC	CT	TT	CT	CC	CC	CT	CT	CT	CC	CC
SLCL|BPE_CHR1_1621865	T/C	LCL|BPE_CHR1	1621865	+	NA	NA	NA	NA	NA	NA	TT	TT	TT	TT	TC	TT	TT	TT	TT	TT	TT	TT	TC	TT	TT	NN	TC	CC	TT	NN	TC	CC	CC	CC	CC	NN	TT	TC	TT	TC	CC	TC	TT	TT	TC	TC	TC	TT	TT
SLCL|BPE_CHR1_1621880	A/T	LCL|BPE_CHR1	1621880	+	NA	NA	NA	NA	NA	NA	AA	AT	AA	AA	AA	NN	AA	AA	AT	TT	AA	AA	AA	TT	AA	NN	AA	AA	AA	AA	AA	AA	AA	AA	AA	TT	AA	AA	AA	AT	AA	AT	TT	AA	AT	AT	AA	AT	TT
SLCL|BPE_CHR1_1623796	A/C	LCL|BPE_CHR1	1623796	+	NA	NA	NA	NA	NA	NA	AA	AA	CC	CA	AA	AA	AA	AA	AA	AA	CC	CA	NN	CC	CC	AA	AA	CA	AA	AA	AA	AA	AA	CA	CC	CA	CA	CA	NN	CA	CA	CA	AA	AA	AA	CA	CC	AA	CA
SLCL|BPE_CHR1_1627160	A/G	LCL|BPE_CHR1	1627160	+	NA	NA	NA	NA	NA	NA	AG	AA	GG	AA	AG	AA	AG	AG	AG	AG	GG	GG	GG	AA	AA	AA	AA	GG	AG	AG	AG	AA	AA	AG	AG	AA	GG	AA	AA	AA	AG	AA	AA	AG	AA	AA	AA	AA	AA
SLCL|BPE_CHR1_1630558	G/T	LCL|BPE_CHR1	1630558	+	NA	NA	NA	NA	NA	NA	GG	GG	GG	GG	GG	GG	GG	GG	GG	GG	GG	GG	GG	GG	GG	GG	GG	GG	GG	GG	GG	GT	GT	GG	GG	GG	GG	GG	GG	GG	GG	GG	GG	GG	GG	GG	GG	GG	GG
SLCL|BPE_CHR1_1630567	T/G	LCL|BPE_CHR1	1630567	+	NA	NA	NA	NA	NA	NA	TT	TT	TT	TT	TT	TT	TT	TT	TT	TT	TT	TT	TT	TT	TT	TT	TT	TT	TT	TT	TT	TG	TG	TT	TT	TT	TT	TT	TT	TT	TT	TT	TT	TT	TT	TT	TT	TT	TT
SLCL|BPE_CHR1_1696438	G/A	LCL|BPE_CHR1	1696438	+	NA	NA	NA	NA	NA	NA	GG	AA	AG	AA	GG	AG	AG	AG	NN	GG	AG	AG	AG	GG	AG	AG	AG	AG	AG	GG	GG	AG	AG	AG	GG	AA	AA	AA	GG	AA	AG	AG	AG	AG	GG	AA	AA	AG	AA
SLCL|BPE_CHR1_1710627	G/A	LCL|BPE_CHR1	1710627	+	NA	NA	NA	NA	NA	NA	AA	GA	GG	GG	GG	GG	AA	AA	GG	NN	GG	GG	GG	NN	GG	GG	GG	GG	AA	GG	GG	GG	GG	GA	GG	GG	GG	GA	GG	GG	GG	GG	GG	AA	GG	GG	GA	GG	GG
SLCL|BPE_CHR1_1713564	A/C	LCL|BPE_CHR1	1713564	+	NA	NA	NA	NA	NA	NA	AA	AA	CC	CA	AA	AA	AA	AA	AA	AA	CA	CA	CA	AA	CA	CA	CA	CA	AA	CA	CA	AA	AA	CA	CA	CA	CA	CA	AA	CC	CC	CA	CA	AA	CA	CC	CA	CA	AA
SLCL|BPE_CHR1_1723320	T/A	LCL|BPE_CHR1	1723320	+	NA	NA	NA	NA	NA	NA	TT	TT	AT	AT	TT	TT	TT	TT	TT	TT	AT	AT	AT	AT	AT	TT	TT	AT	TT	TT	TT	TT	TT	AT	AT	AT	AT	AT	AT	AA	AT	AT	TT	TT	TT	AA	AT	AA	TT
SLCL|BPE_CHR1_1723350	A/G	LCL|BPE_CHR1	1723350	+	NA	NA	NA	NA	NA	NA	AA	AA	GA	GA	AA	AA	AA	AA	AA	AA	GA	GA	GA	AA	GA	AA	AA	GA	AA	AA	AA	AA	AA	GA	GA	GA	GA	GA	AA	GG	GA	GA	AA	AA	AA	GG	GA	GA	AA
SLCL|BPE_CHR1_1759342	A/G	LCL|BPE_CHR1	1759342	+	NA	NA	NA	NA	NA	NA	AA	AA	GA	GA	AA	AA	AA	AA	AA	AA	GA	GA	GA	AA	GA	AA	AA	GA	AA	AA	AA	AA	AA	GA	GA	GA	GA	GA	AA	GG	GA	GA	AA	AA	AA	GG	GA	GA	AA
SLCL|BPE_CHR1_1761743	C/T	LCL|BPE_CHR1	1761743	+	NA	NA	NA	NA	NA	NA	CC	CC	TC	TC	CC	CC	CC	CC	CC	CC	TC	TC	TC	CC	TC	CC	CC	TC	CC	CC	CC	CC	CC	TC	TT	TC	TC	TC	CC	TT	TC	TC	CC	CC	CC	TT	TC	TC	CC
SLCL|BPE_CHR1_1768592	G/A	LCL|BPE_CHR1	1768592	+	NA	NA	NA	NA	NA	NA	GG	GA	GG	AA	GG	NN	GG	GG	NN	GG	GG	GG	GG	GG	GG	GA	AA	GG	GG	GG	GG	GG	GG	AA	GG	GA	GG	GG	GG	GG	GG	GG	GG	GG	GG	GG	GG	GG	AA
SLCL|BPE_CHR1_1768611	C/T	LCL|BPE_CHR1	1768611	+	NA	NA	NA	NA	NA	NA	TT	CC	CC	CC	TT	NN	CC	TT	NN	CT	TT	TT	CT	CC	TT	CC	CC	CT	TT	TT	TT	TT	TT	CC	TT	CC	TT	CC	NN	CC	CT	CC	TT	TT	CT	CC	CC	CC	CC
SLCL|BPE_CHR1_1776228	A/G	LCL|BPE_CHR1	1776228	+	NA	NA	NA	NA	NA	NA	NN	NN	NN	GG	AG	AA	NN	GG	AA	AA	GG	GG	AA	AA	NN	NN	GG	AA	NN	NN	NN	NN	GG	NN	AA	AA	GG	AA	AA	AA	AA	AA	GG	AA	AA	AA	AA	AA	NN
SLCL|BPE_CHR1_1776231	G/T	LCL|BPE_CHR1	1776231	+	NA	NA	NA	NA	NA	NA	NN	NN	NN	TT	GT	GG	NN	TT	GG	GG	TT	TT	GG	GG	NN	NN	TT	GG	NN	NN	NN	NN	TT	NN	GG	GG	TT	GG	GG	GG	GG	GG	TT	GG	GG	GG	GG	GG	NN
SLCL|BPE_CHR1_1787033	A/G	LCL|BPE_CHR1	1787033	+	NA	NA	NA	NA	NA	NA	NN	NN	NN	NN	AA	AA	NN	NN	AA	AA	NN	NN	AA	GG	NN	NN	NN	AA	NN	NN	NN	NN	NN	NN	AA	AA	NN	AA	GG	AA	AA	AA	NN	NN	AA	AA	AA	AG	NN
SLCL|BPE_CHR1_1795245	T/C	LCL|BPE_CHR1	1795245	+	NA	NA	NA	NA	NA	NA	NN	TC	NN	CC	TT	CC	TT	TT	NN	NN	TT	TT	NN	NN	TT	CC	CC	NN	NN	TT	NN	NN	TT	NN	NN	CC	TT	NN	TT	TT	TT	TT	CC	TT	TT	TT	TT	TT	CC
SLCL|BPE_CHR1_1799264	T/A	LCL|BPE_CHR1	1799264	+	NA	NA	NA	NA	NA	NA	TT	NN	TT	TT	AT	AA	TT	TT	AT	AT	TT	TT	AT	AT	TT	TT	TT	AT	TT	TT	TT	TT	TT	TT	AT	AA	TT	TT	AA	AT	AT	AA	TT	TT	AT	AT	AA	AA	NN
SLCL|BPE_CHR1_1838189	C/G	LCL|BPE_CHR1	1838189	+	NA	NA	NA	NA	NA	NA	CC	CC	CC	CC	CC	NN	CC	CC	CC	CC	CC	CC	NN	CC	CC	CC	CC	CC	CC	CC	CC	CC	CC	CC	CC	CC	CC	CC	CC	GG	CC	CC	CC	CC	CC	CC	CC	CC	CC
SLCL|BPE_CHR1_1838297	A/T	LCL|BPE_CHR1	1838297	+	NA	NA	NA	NA	NA	NA	AA	TA	TA	TA	AA	NN	AA	AA	AA	AA	TA	TA	TA	AA	TA	AA	AA	TA	TA	TA	AA	AA	NN	TA	TA	TA	TA	AA	NN	TT	TT	TT	TA	AA	NN	TT	TT	TT	AA
SLCL|BPE_CHR1_1861351	A/C	LCL|BPE_CHR1	1861351	+	NA	NA	NA	NA	NA	NA	NN	NN	NN	CC	NN	NN	NN	AA	CC	NN	NN	NN	CC	NN	NN	CC	CC	CC	NN	CC	CC	CC	CC	CC	NN	CC	NN	NN	NN	AA	CC	CA	CC	CC	NN	NN	NN	NN	NN
SLCL|BPE_CHR1_1880212	C/T	LCL|BPE_CHR1	1880212	+	NA	NA	NA	NA	NA	NA	CC	CC	CC	CC	CC	CC	CC	CC	CC	CC	CC	CC	CC	CC	CC	CC	CC	CC	CC	CC	CC	CC	CC	CT	CC	CC	CC	CC	CC	CC	CC	CC	CC	CC	CC	CT	CC	CC	CC
SLCL|BPE_CHR1_1880213	T/C	LCL|BPE_CHR1	1880213	+	NA	NA	NA	NA	NA	NA	TT	TT	TT	TT	TT	TT	TT	TT	TT	TT	TT	TT	TT	TT	TT	TT	TT	TT	TT	TT	TT	TT	TT	TC	TT	TT	TT	TT	TT	TT	TT	TT	TT	TT	TT	TC	TT	TT	TT
SLCL|BPE_CHR1_1886498	G/A	LCL|BPE_CHR1	1886498	+	NA	NA	NA	NA	NA	NA	GA	GA	AA	AA	GA	GA	GA	GA	GG	GG	AA	AA	GG	AA	AA	GA	GA	GG	GG	GG	GG	AA	AA	GA	AA	AA	AA	GA	AA	GG	GG	GA	GA	GG	GG	GA	GA	GA	AA
SLCL|BPE_CHR1_1886681	C/T	LCL|BPE_CHR1	1886681	+	NA	NA	NA	NA	NA	NA	CT	CT	TT	TT	CT	CT	CT	CT	CC	CC	TT	TT	CT	TT	TT	CT	CT	CT	CC	CC	CC	TT	TT	TT	TT	TT	TT	CT	TT	CC	CT	CT	CT	CC	CC	CT	CT	TT	TT
SLCL|BPE_CHR1_1886690	G/T	LCL|BPE_CHR1	1886690	+	NA	NA	NA	NA	NA	NA	GT	GT	TT	TT	GT	GT	GT	GT	GG	GG	TT	TT	GG	GT	TT	GT	GT	GG	GG	GG	GG	GT	GT	GG	TT	TT	TT	GT	GT	GG	GG	GT	GT	GG	GG	GT	GT	GG	TT
SLCL|BPE_CHR1_1891289	C/T	LCL|BPE_CHR1	1891289	+	NA	NA	NA	NA	NA	NA	CC	CC	NN	NN	CC	NN	CC	CC	CC	CC	NN	NN	CC	TT	TT	CT	CT	CC	CC	CC	CC	CC	CC	NN	NN	NN	NN	CC	NN	CC	CC	CC	CT	CC	CC	CC	NN	NN	TT
SLCL|BPE_CHR1_1891706	T/G	LCL|BPE_CHR1	1891706	+	NA	NA	NA	NA	NA	NA	GT	GG	TT	TT	TT	GG	GT	GT	GG	GG	TT	TT	NN	TT	TT	GG	GG	GG	GG	GG	GG	TT	TT	TT	TT	TT	TT	GT	TT	GG	GG	GT	GG	GG	GG	TT	GT	TT	NN
SLCL|BPE_CHR1_1897133	T/A	LCL|BPE_CHR1	1897133	+	NA	NA	NA	NA	NA	NA	AT	AT	TT	TT	NN	NN	AT	AT	NN	AT	TT	AT	TT	AT	AT	TT	NN	TT	NN	AT	AT	AT	TT	TT	NN	TT	NN	AT	NN	NN	AT	AT	NN	AT	NN	TT	TT	AT	TT
SLCL|BPE_CHR1_1900769	A/C	LCL|BPE_CHR1	1900769	+	NA	NA	NA	NA	NA	NA	NN	NN	NN	NN	AA	NN	NN	NN	AA	AA	NN	NN	AA	NN	NN	NN	NN	AA	AA	AA	AA	NN	NN	NN	NN	NN	NN	CC	NN	AA	NN	NN	NN	AA	NN	AA	NN	AA	NN
SLCL|BPE_CHR1_1901661	A/C	LCL|BPE_CHR1	1901661	+	NA	NA	NA	NA	NA	NA	NN	AA	AA	AA	NN	NN	AA	AA	CC	NN	NN	AA	NN	AA	AA	AA	NN	AA	AA	NN	AA	NN	AA	AA	AA	NN	NN	AA	AA	NN	AA	NN	NN	AA	AA	NN	AA	AA	AA
SLCL|BPE_CHR1_1901701	A/T	LCL|BPE_CHR1	1901701	+	NA	NA	NA	NA	NA	NA	NN	AA	AA	AA	NN	NN	AA	AA	TT	NN	NN	AA	NN	AA	AA	AA	NN	AA	AA	NN	AA	NN	AA	AA	AA	NN	NN	AA	AA	NN	AA	NN	NN	AA	AA	NN	AA	AA	AA
SLCL|BPE_CHR1_1901715	C/T	LCL|BPE_CHR1	1901715	+	NA	NA	NA	NA	NA	NA	NN	CC	CC	CC	NN	NN	CC	CC	TT	NN	NN	CC	NN	CC	CC	CC	NN	CC	CC	NN	CC	NN	CC	CC	CC	NN	NN	CC	CC	NN	CC	NN	NN	CC	CC	NN	CC	CC	CC
SLCL|BPE_CHR1_1901917	T/A	LCL|BPE_CHR1	1901917	+	NA	NA	NA	NA	NA	NA	NN	NN	NN	NN	NN	NN	NN	NN	NN	NN	TT	NN	TT	TT	NN	NN	AA	AA	NN	TT	NN	NN	NN	TT	NN	NN	AA	AA	NN	NN	NN	NN	TT	NN	NN	AT	NN	NN	NN
SLCL|BPE_CHR1_1959054	C/T	LCL|BPE_CHR1	1959054	+	NA	NA	NA	NA	NA	NA	CC	NN	NN	NN	CC	CC	NN	CC	NN	CC	CC	NN	CC	CC	CC	NN	CC	NN	CC	NN	CC	CC	CT	CC	CC	CC	CC	CC	CC	CC	NN	CC	CC	CC	NN	CC	CC	CC	CC
SLCL|BPE_CHR1_1963403	T/C	LCL|BPE_CHR1	1963403	+	NA	NA	NA	NA	NA	NA	CC	CT	CT	TT	CC	TT	CC	CC	CC	CT	CT	CT	CT	CC	TT	CT	CT	CT	CC	CC	CC	CT	CT	CT	CT	TT	CT	CC	CT	CT	CT	TT	CT	CC	CT	CC	CT	CT	TT
SLCL|BPE_CHR1_1966521	T/A	LCL|BPE_CHR1	1966521	+	NA	NA	NA	NA	NA	NA	AA	AT	AT	TT	AA	TT	AA	AA	AT	TT	AT	AT	AT	AT	TT	AT	AT	AT	AT	AT	AT	AT	AT	TT	AT	TT	AT	AA	AT	AT	AT	TT	AT	AA	AT	TT	AT	AT	TT
SLCL|BPE_CHR1_1971062	G/A	LCL|BPE_CHR1	1971062	+	NA	NA	NA	NA	NA	NA	GG	GG	GG	NN	GG	NN	GG	GG	NN	AA	GG	GG	GG	GA	NN	GG	GG	GG	GA	GA	GG	GG	GG	AA	GG	NN	GG	GG	NN	GG	GG	NN	NN	GG	GG	GG	NN	GG	NN
SLCL|BPE_CHR1_1978539	C/A	LCL|BPE_CHR1	1978539	+	NA	NA	NA	NA	NA	NA	CA	CC	AA	NN	AA	NN	CA	CA	NN	NN	NN	AA	CC	CC	CC	CC	CC	CC	CC	CC	CC	CC	CC	NN	NN	NN	NN	CC	CC	CC	CC	NN	CC	CC	CC	CC	NN	CC	NN
SLCL|BPE_CHR1_1991391	G/T	LCL|BPE_CHR1	1991391	+	NA	NA	NA	NA	NA	NA	GG	GT	GT	TT	GG	TT	GG	GG	GT	TT	GT	GT	GG	GT	TT	GT	GT	GG	GT	GT	GT	GT	GT	TT	GT	TT	GT	GG	GT	GT	GG	TT	GT	GG	GT	GT	GT	GT	TT
SLCL|BPE_CHR1_2005541	G/A	LCL|BPE_CHR1	2005541	+	NA	NA	NA	NA	NA	NA	GG	GG	GG	NN	GG	GG	GG	GG	GG	GG	GG	GG	GG	GG	GG	GG	GG	GG	GG	GG	GG	GG	GG	GG	GG	GG	GG	GG	NN	GG	GG	GG	GG	GG	GG	GG	GG	GG	GG
SLCL|BPE_CHR1_2006102	C/A	LCL|BPE_CHR1	2006102	+	NA	NA	NA	NA	NA	NA	CC	CC	CC	NN	CC	CC	CC	CC	NN	CC	CA	CA	CC	CC	CA	CC	CC	CC	CC	CA	CC	CC	CC	CC	AA	CA	CA	CC	CC	CC	CC	CA	CC	CC	AA	CC	CA	CC	CC
SLCL|BPE_CHR1_2006142	A/T	LCL|BPE_CHR1	2006142	+	NA	NA	NA	NA	NA	NA	TT	TT	TT	TT	AT	AA	TT	TT	AA	AA	TT	TT	AA	AT	TT	AT	AT	AA	AT	AA	AA	AT	AT	AT	TT	TT	TT	TT	TT	AA	AA	AT	AA	AA	AA	AT	TT	TT	TT
SLCL|BPE_CHR1_2008071	T/C	LCL|BPE_CHR1	2008071	+	NA	NA	NA	NA	NA	NA	TT	TT	TT	TT	TT	NN	TT	TT	NN	NN	TT	TT	TC	TT	CC	TT	TT	TC	TT	TT	TT	CC	NN	CC	NN	TT	TT	TT	TT	TT	TC	CC	TT	TT	TC	CC	NN	TC	TC
SLCL|BPE_CHR1_2008633	T/C	LCL|BPE_CHR1	2008633	+	NA	NA	NA	NA	NA	NA	NN	TC	CC	TC	TT	TT	NN	CC	TT	TT	CC	CC	TT	TT	CC	TT	TT	TT	TC	TT	TT	TT	TT	TC	CC	TC	CC	TC	TC	TT	TT	TC	TT	CC	TT	TC	CC	TT	TT
SLCL|BPE_CHR1_2013796	C/T	LCL|BPE_CHR1	2013796	+	NA	NA	NA	NA	NA	NA	TT	CT	TT	CT	CC	CC	TT	TT	CC	CC	TT	TT	CC	CT	TT	CT	CT	CC	CT	CT	CT	NN	NN	CT	TT	CT	TT	TT	CT	CC	CT	TT	NN	TT	TT	TT	TT	CC	CT
SLCL|BPE_CHR1_2015783	C/T	LCL|BPE_CHR1	2015783	+	NA	NA	NA	NA	NA	NA	CC	CC	CC	CC	CC	NN	CC	CC	CC	CC	CC	CC	CC	CC	CC	CC	NN	CC	CC	CC	CC	CC	CC	CC	CC	CC	CC	CC	CC	CC	CC	CC	CC	CC	CC	CC	CC	CC	CC
SLCL|BPE_CHR1_2016411	G/T	LCL|BPE_CHR1	2016411	+	NA	NA	NA	NA	NA	NA	NN	GG	GG	GT	GG	GG	NN	NN	GG	GG	TT	TT	GG	GG	TT	GG	GG	GG	GG	GG	GG	GG	GG	GG	TT	GG	TT	GG	GG	GG	GG	GT	GG	GG	GG	GG	NN	GG	GG
SLCL|BPE_CHR1_2046385	G/A	LCL|BPE_CHR1	2046385	+	NA	NA	NA	NA	NA	NA	NN	GG	GG	GG	GG	AA	NN	GG	GG	GA	GG	GG	AA	AA	GG	NN	GG	AA	GG	GG	GG	NN	GG	GG	GG	GG	GG	NN	NN	GG	GG	GA	NN	AA	GA	GG	GG	GG	GG
SLCL|BPE_CHR1_2048408	T/C	LCL|BPE_CHR1	2048408	+	NA	NA	NA	NA	NA	NA	CC	CC	TC	TC	TC	NN	CC	CC	TT	TT	TC	CC	TC	TC	TT	CC	CC	TC	TC	TC	TC	CC	CC	TT	NN	CC	TC	CC	CC	TC	CC	TT	CC	TC	TC	NN	TC	CC	TT
SLCL|BPE_CHR1_2048490	C/T	LCL|BPE_CHR1	2048490	+	NA	NA	NA	NA	NA	NA	TT	TT	CT	CT	CT	NN	TT	TT	CC	CC	CT	TT	CT	CT	CC	TT	TT	CT	CT	CT	CT	TT	TT	CC	NN	TT	CT	TT	TT	CT	TT	CC	TT	CT	CT	NN	CT	TT	CC
SLCL|BPE_CHR1_2048544	C/T	LCL|BPE_CHR1	2048544	+	NA	NA	NA	NA	NA	NA	CC	CC	CC	TC	TC	NN	CC	CC	NN	TT	TC	TT	TT	TC	TT	NN	CC	TC	CC	CC	TC	CC	CC	TT	TT	NN	NN	CC	CC	TC	CC	TT	CC	TC	TC	TC	TC	CC	CC
SLCL|BPE_CHR1_2048623	C/T	LCL|BPE_CHR1	2048623	+	NA	NA	NA	NA	NA	NA	CC	CC	TC	TC	TC	NN	CC	CC	NN	NN	TC	TC	TC	TC	TT	CC	CC	TC	TC	TC	TC	CC	CC	TT	NN	CC	TC	CC	CC	TC	CC	TT	CC	TC	TC	TC	TC	CC	CC
SLCL|BPE_CHR1_2109886	T/C	LCL|BPE_CHR1	2109886	+	NA	NA	NA	NA	NA	NA	TT	TT	CT	CT	TT	TT	TT	TT	TT	TT	CT	CT	TT	CT	CT	TT	TT	TT	TT	TT	TT	CT	CT	TT	TT	CT	CT	CT	CT	TT	TT	CT	TT	TT	TT	CT	CT	TT	TT
SLCL|BPE_CHR1_2109900	C/T	LCL|BPE_CHR1	2109900	+	NA	NA	NA	NA	NA	NA	CT	CC	CT	CC	CT	CC	CT	CT	CC	CC	CT	CT	CC	CT	CC	CC	CC	CC	CC	CC	CC	CT	CT	CC	TT	CT	CT	CT	CT	CC	CC	CT	CC	CC	CC	CT	CT	CC	CC
SLCL|BPE_CHR1_2133836	G/T	LCL|BPE_CHR1	2133836	+	NA	NA	NA	NA	NA	NA	TG	TT	GG	NN	GG	GG	TG	TG	GG	GG	GG	GG	GG	GG	TT	TT	TT	GG	TG	TG	TG	TG	TG	NN	TG	TT	GG	TT	TG	NN	TG	TG	TT	TG	TG	TT	TT	GG	TT
SLCL|BPE_CHR1_2133890	G/A	LCL|BPE_CHR1	2133890	+	NA	NA	NA	NA	NA	NA	GG	GG	GG	GG	GG	GG	GG	GG	GG	GG	GG	GG	GG	GG	AG	GG	GG	GG	GG	GG	GG	GG	GG	GG	AG	AA	GG	AG	AG	GG	GG	AG	GG	GG	GG	AG	AG	GG	AA
SLCL|BPE_CHR1_2137205	A/T	LCL|BPE_CHR1	2137205	+	NA	NA	NA	NA	NA	NA	TT	AT	AT	AA	TT	AT	TT	TT	TT	TT	AT	AT	TT	TT	AA	AT	AT	TT	TT	TT	TT	TT	TT	AT	AT	AA	AT	AT	AT	AT	TT	AT	AT	TT	TT	AT	AT	AT	AA
SLCL|BPE_CHR1_2187870	C/A	LCL|BPE_CHR1	2187870	+	NA	NA	NA	NA	NA	NA	CC	CC	AC	AC	CC	CC	CC	CC	AC	AC	AC	AC	AC	AC	AA	CC	CC	AC	AC	AC	AC	CC	CC	CC	CC	CC	AC	CC	CC	CC	CC	CC	CC	AC	CC	CC	CC	CC	AC
SLCL|BPE_CHR1_2190216	A/T	LCL|BPE_CHR1	2190216	+	NA	NA	NA	NA	NA	NA	TT	AA	TT	NN	AT	AA	TT	TT	AA	AA	TT	AT	AA	AA	AA	AT	AA	AA	AA	AT	AT	AA	AA	AA	NN	AA	TT	AA	NN	AA	AA	TT	TT	AA	AT	AA	TT	AA	AA
SLCL|BPE_CHR1_2198708	G/A	LCL|BPE_CHR1	2198708	+	NA	NA	NA	NA	NA	NA	GG	GA	NN	NN	NN	NN	GG	GG	NN	GG	GG	GG	NN	GG	NN	AA	GA	GG	GG	GG	GG	NN	GG	NN	NN	NN	NN	GG	GG	GG	GG	GG	AA	GG	GG	GG	GG	GA	NN
SLCL|BPE_CHR1_2214257	C/A	LCL|BPE_CHR1	2214257	+	NA	NA	NA	NA	NA	NA	CC	CC	CC	NN	CC	AA	CC	CC	CC	AA	CC	CC	CC	CC	CC	CC	CC	CC	CC	CC	CC	NN	NN	CC	CC	CC	CC	CC	CC	CC	CC	CA	CC	CC	CA	CC	CC	CC	CC
SLCL|BPE_CHR1_2214283	G/A	LCL|BPE_CHR1	2214283	+	NA	NA	NA	NA	NA	NA	GG	GG	GG	NN	GA	GG	GG	GG	AA	GG	GG	GG	GG	GG	GG	GG	GG	GG	GG	GG	GG	NN	NN	GG	GG	GG	GG	GG	GG	AA	GG	GG	GG	GG	GG	AA	GG	GG	GG
SLCL|BPE_CHR1_2225918	T/C	LCL|BPE_CHR1	2225918	+	NA	NA	NA	NA	NA	NA	TT	TT	TT	TT	TT	TT	TC	TT	NN	TT	TT	TT	TT	TC	TT	TT	TT	TT	TT	NN	TT	TT	TT	CC	TT	TT	TT	TC	TC	NN	TT	TC	NN	TT	NN	TT	NN	TT	NN
SLCL|BPE_CHR1_2269378	C/A	LCL|BPE_CHR1	2269378	+	NA	NA	NA	NA	NA	NA	CA	CC	CA	CA	CA	CC	CA	CA	CC	CC	CA	CA	CC	CA	CC	CC	NN	CC	CC	NN	CC	CA	CA	CC	CA	CC	CA	CC	CC	CC	CC	CC	CC	CC	CC	CC	CC	AA	CC
SLCL|BPE_CHR1_2269382	T/C	LCL|BPE_CHR1	2269382	+	NA	NA	NA	NA	NA	NA	TC	TT	TC	TC	TC	TT	TC	TC	TT	TT	TC	TC	TT	TC	TT	TT	NN	TT	TT	NN	TT	TC	TC	TT	TC	TT	TC	TT	TT	TT	TT	TT	TT	TT	TT	TT	TT	CC	TT
SLCL|BPE_CHR1_2269401	T/C	LCL|BPE_CHR1	2269401	+	NA	NA	NA	NA	NA	NA	TC	TT	TC	TC	TC	TT	TC	TC	TT	TT	TC	TC	TT	TC	TT	TT	NN	TT	TT	NN	TT	TC	TC	TT	TC	TT	TC	TT	TT	TT	TT	TT	TT	TT	TT	TT	TT	CC	TT
SLCL|BPE_CHR1_2272018	A/C	LCL|BPE_CHR1	2272018	+	NA	NA	NA	NA	NA	NA	AA	AC	AA	AA	AA	CC	AA	AA	AA	AA	AA	AA	AA	AA	AA	NN	AC	AA	AA	AA	AA	AA	AA	AA	AA	NN	AA	AA	AA	AA	AA	AA	CC	AA	AA	AA	AA	AA	AA
SLCL|BPE_CHR1_2272043	G/A	LCL|BPE_CHR1	2272043	+	NA	NA	NA	NA	NA	NA	GG	GG	GG	GG	GG	GG	GG	GG	GG	GG	GG	GG	GG	GG	GG	GG	GG	GG	GG	GG	GG	GG	GG	GG	GG	NN	NN	GG	GG	GG	GG	GG	GG	GG	GG	GG	GG	GA	GG
SLCL|BPE_CHR1_2272064	T/A	LCL|BPE_CHR1	2272064	+	NA	NA	NA	NA	NA	NA	TT	TA	TT	TT	TT	AA	TT	TT	TT	TT	TT	TT	TT	TT	TT	NN	TA	TT	TT	TT	TT	TT	TT	TT	TT	NN	NN	TT	TT	TT	TT	TT	AA	TT	TT	TT	TT	TT	TT
SLCL|BPE_CHR1_2272082	A/G	LCL|BPE_CHR1	2272082	+	NA	NA	NA	NA	NA	NA	NN	AG	AA	AA	AA	GG	AA	AA	AA	AA	AA	AA	AA	AA	AA	NN	AG	AA	AA	AA	AA	AA	AA	AA	AA	NN	NN	AA	AA	AA	AA	AA	GG	AA	AA	AA	AA	AA	AA
SLCL|BPE_CHR1_2272192	G/A	LCL|BPE_CHR1	2272192	+	NA	NA	NA	NA	NA	NA	GG	GA	GG	GG	GG	NN	GG	GG	GG	GG	GG	GG	GG	GG	GG	AA	GG	NN	GG	GG	NN	GG	GG	GG	NN	GG	GG	GG	GG	GG	GG	GG	GA	GG	GG	GG	GG	GG	GG
SLCL|BPE_CHR1_2272193	C/A	LCL|BPE_CHR1	2272193	+	NA	NA	NA	NA	NA	NA	CC	CA	CC	CC	CC	NN	CC	CC	CC	CC	CC	CC	CC	CC	CC	AA	CC	NN	CC	CC	NN	CC	CC	CC	NN	CC	CC	CC	CC	CC	CC	CC	CA	CC	CC	CC	CC	CC	CC
SLCL|BPE_CHR1_2292230	T/C	LCL|BPE_CHR1	2292230	+	NA	NA	NA	NA	NA	NA	CC	CT	CT	CT	CC	CT	CC	CC	CT	CT	CT	CT	TT	CC	CT	TT	CT	TT	CT	TT	TT	CC	CC	TT	CC	CT	CT	CT	CC	CC	CT	CC	TT	CT	CT	CC	CC	CT	CT
SLCL|BPE_CHR1_2292576	G/A	LCL|BPE_CHR1	2292576	+	NA	NA	NA	NA	NA	NA	GG	NN	GG	NN	GG	NN	GG	NN	GG	GG	GG	NN	GG	GG	NN	GG	NN	GG	GG	NN	GG	NN	GA	GG	NN	GG	NN	GG	NN	NN	NN	NN	NN	NN	GG	GG	NN	NN	GG
SLCL|BPE_CHR1_2292765	A/G	LCL|BPE_CHR1	2292765	+	NA	NA	NA	NA	NA	NA	AA	AA	GA	GA	AA	GA	AA	AA	AA	GA	GA	GA	GG	AA	GG	GA	GA	GG	AA	GA	GA	AA	AA	GA	AA	AA	GA	GA	AA	GA	GG	GA	GA	GA	GG	GA	AA	GA	GA
SLCL|BPE_CHR1_2301334	G/A	LCL|BPE_CHR1	2301334	+	NA	NA	NA	NA	NA	NA	NN	NN	GG	GG	NN	NN	NN	NN	NN	NN	GG	GG	GG	GG	GG	GG	GG	GG	NN	GG	GG	NN	NN	GG	GG	GG	GG	GG	GG	NN	GG	GG	GG	GG	GG	NN	GG	GG	GG
SLCL|BPE_CHR1_2366592	A/C	LCL|BPE_CHR1	2366592	+	NA	NA	NA	NA	NA	NA	AA	AA	CC	CC	AC	AA	AA	AA	AC	CC	CC	CC	AC	CC	AA	AA	AA	AC	AA	AA	AC	AC	AC	CC	CC	AC	NN	AC	AA	AC	AA	CC	AA	AC	AC	AC	CC	AC	AA
SLCL|BPE_CHR1_2426843	A/G	LCL|BPE_CHR1	2426843	+	NA	NA	NA	NA	NA	NA	NN	AA	NN	NN	AA	AA	AA	AA	AA	AA	NN	AA	AA	AA	AA	AA	AA	AA	AA	AA	AA	AA	AA	AA	AA	NN	AA	AA	NN	AA	AA	AA	AA	NN	AA	AA	AA	AA	NN
SLCL|BPE_CHR1_2448998	A/T	LCL|BPE_CHR1	2448998	+	NA	NA	NA	NA	NA	NA	NN	TT	NN	NN	AA	TT	TT	AA	AA	NN	AA	AA	AA	NN	NN	TA	TA	AA	AA	AA	AA	NN	AA	NN	AA	TA	NN	NN	NN	AA	AA	NN	TT	TT	AA	TA	NN	TA	NN
SLCL|BPE_CHR1_2482017	G/T	LCL|BPE_CHR1	2482017	+	NA	NA	NA	NA	NA	NA	GG	GG	NN	NN	GG	TT	GG	NN	NN	TT	NN	NN	GT	GG	TT	TT	TT	GT	GG	TT	TT	GT	GT	GG	NN	GG	NN	GG	GG	GG	TT	GT	TT	GG	TT	GG	GG	GG	TT
SLCL|BPE_CHR1_2482041	C/T	LCL|BPE_CHR1	2482041	+	NA	NA	NA	NA	NA	NA	CC	CC	NN	NN	CC	TT	CC	NN	NN	TT	NN	NN	CT	CC	CC	CC	CC	CT	CC	TT	TT	CC	CC	CC	NN	CC	NN	CC	CT	CC	TT	CT	CC	CC	TT	CC	CC	CC	CC
SLCL|BPE_CHR1_2490588	C/T	LCL|BPE_CHR1	2490588	+	NA	NA	NA	NA	NA	NA	CC	CC	NN	CC	NN	NN	NN	CC	CC	TT	CC	CT	TT	NN	CC	NN	NN	TT	NN	TT	TT	CC	CC	CC	NN	CC	CC	NN	NN	CC	NN	NN	CC	CC	NN	CC	NN	NN	NN
SLCL|BPE_CHR1_2491142	C/A	LCL|BPE_CHR1	2491142	+	NA	NA	NA	NA	NA	NA	CA	NN	CA	AA	NN	CA	CA	CC	CC	CC	CA	CA	CC	NN	CA	CC	CC	CC	CC	CC	CC	CC	CC	NN	CC	CC	CA	NN	NN	CC	CC	CC	NN	CC	CC	CC	CC	NN	AA
SLCL|BPE_CHR1_2491157	G/A	LCL|BPE_CHR1	2491157	+	NA	NA	NA	NA	NA	NA	GG	NN	GG	GG	NN	GA	GG	GG	GG	GG	GG	GG	GG	GG	GA	GG	GG	GG	GG	GG	GG	GG	GG	GG	GG	GG	GG	GG	GG	GG	GG	GG	NN	GG	GG	GG	GG	GG	AA
SLCL|BPE_CHR1_2525630	C/T	LCL|BPE_CHR1	2525630	+	NA	NA	NA	NA	NA	NA	TC	TC	TC	TC	CC	CC	TC	TC	CC	CC	TC	TC	TT	CC	TC	TC	TC	TT	TC	TC	TC	CC	CC	CC	CC	CC	TC	TC	TC	CC	TT	CC	TC	TT	TC	NN	TC	CC	CC
SLCL|BPE_CHR1_2583718	A/G	LCL|BPE_CHR1	2583718	+	NA	NA	NA	NA	NA	NA	AA	AG	AG	AA	AA	AA	AA	AA	AA	AA	AG	AG	AA	AA	AG	AG	AG	AA	AA	NN	AA	AA	AA	AA	AA	GG	AA	AA	AA	AA	AA	GG	AA	AA	AA	AG	AA	AA	AG
SLCL|BPE_CHR1_2607246	A/G	LCL|BPE_CHR1	2607246	+	NA	NA	NA	NA	NA	NA	AA	AA	AA	NN	GA	AA	AA	AA	NN	AA	GA	GA	GG	AA	AA	NN	GA	GG	AA	AA	AA	AA	AA	NN	AA	NN	AA	AA	GA	GG	NN	AA	AA	NN	AA	AA	AA	AA	AA
SLCL|BPE_CHR1_2623403	T/G	LCL|BPE_CHR1	2623403	+	NA	NA	NA	NA	NA	NA	GT	GG	TT	TT	TT	GG	GT	GT	GT	GG	TT	TT	GT	GT	GT	GT	GT	GT	GG	GT	GT	GG	GG	GT	TT	GT	TT	GG	GG	GT	TT	GT	GT	GG	GT	GT	GT	GT	GG
SLCL|BPE_CHR1_2651704	G/A	LCL|BPE_CHR1	2651704	+	NA	NA	NA	NA	NA	NA	GG	AG	GG	GG	GG	AG	GG	GG	AG	AG	GG	GG	AG	AG	GG	AG	AG	AG	AG	AG	AG	AG	AG	GG	GG	AG	GG	GG	AG	AG	GG	GG	AG	AG	GG	AA	GG	AG	AG
SLCL|BPE_CHR1_2657279	C/T	LCL|BPE_CHR1	2657279	+	NA	NA	NA	NA	NA	NA	CC	CC	CC	CC	CT	CC	CC	CC	TT	CC	CC	CC	CC	CC	CC	CC	CC	CC	NN	CC	CC	NN	NN	CT	CC	CC	CC	CC	CC	CC	CC	CC	CC	CC	CC	NN	CC	CC	CC
SLCL|BPE_CHR1_2659502	G/A	LCL|BPE_CHR1	2659502	+	NA	NA	NA	NA	NA	NA	AA	AA	GA	GA	AA	AA	AA	AA	GA	GA	GA	GA	AA	GA	GG	AA	AA	AA	GA	GA	GA	AA	AA	GA	GA	GA	GA	GA	AA	GA	AA	GA	AA	AA	AA	AA	GA	GA	GA
SLCL|BPE_CHR1_2661215	T/A	LCL|BPE_CHR1	2661215	+	NA	NA	NA	NA	NA	NA	AA	AA	NN	AA	TA	AA	AA	AA	TA	AA	TA	TA	TT	TT	TA	AA	AA	TT	AA	AA	AA	TT	TT	TT	NN	TA	TA	AA	TT	TT	TA	TA	AA	TA	AA	TT	TA	TT	AA
SLCL|BPE_CHR1_2666438	G/A	LCL|BPE_CHR1	2666438	+	NA	NA	NA	NA	NA	NA	GA	GA	AA	AA	NN	NN	GG	GA	GG	GG	AA	AA	GG	GG	GG	AA	AA	GG	GG	GG	GA	GG	GG	GG	GG	GA	NN	GG	GG	GG	GG	GG	AA	GG	GA	GG	GG	GG	NN
SLCL|BPE_CHR1_2690424	T/A	LCL|BPE_CHR1	2690424	+	NA	NA	NA	NA	NA	NA	TT	TT	TT	TT	TT	TT	TT	TT	AA	AT	TT	TT	TT	AA	TT	TT	TT	TT	AT	AT	AT	AA	AT	AT	TT	TT	TT	TT	AA	AT	TT	TT	TT	TT	TT	AA	AT	AT	TT
SLCL|BPE_CHR1_2696953	C/T	LCL|BPE_CHR1	2696953	+	NA	NA	NA	NA	NA	NA	NN	NN	CC	CC	CC	CC	CC	NN	NN	NN	CC	CC	NN	CC	CC	NN	NN	NN	NN	NN	NN	CC	CC	CC	CC	CC	CC	TT	NN	CC	NN	CC	NN	NN	CC	NN	CC	NN	CC
SLCL|BPE_CHR1_2789508	G/C	LCL|BPE_CHR1	2789508	+	NA	NA	NA	NA	NA	NA	GC	CC	GG	GG	GC	GG	GC	GC	GC	GG	GG	GG	CC	GC	GG	GG	GG	CC	GC	GG	GG	GG	GG	GC	GG	GG	GG	GC	CC	CC	GC	GG	GG	GC	GG	GG	GC	CC	GG
SLCL|BPE_CHR1_2791841	A/T	LCL|BPE_CHR1	2791841	+	NA	NA	NA	NA	NA	NA	AA	AA	AA	AA	TA	AA	AA	AA	TT	TA	AA	AA	TA	TA	AA	TA	TA	TA	TA	TT	TT	TA	TA	TA	TA	TA	AA	AA	TA	TA	TT	TA	TA	AA	TA	TA	TA	TA	AA
SLCL|BPE_CHR1_2802739	C/T	LCL|BPE_CHR1	2802739	+	NA	NA	NA	NA	NA	NA	CC	CC	CC	CC	CC	CC	CC	CC	CC	CC	CC	CC	TC	TC	CC	CC	CC	TC	CC	CC	CC	CC	CC	CC	CC	CC	CC	CC	TT	CC	TC	CC	CC	CC	CC	CC	CC	TC	CC
SLCL|BPE_CHR1_2803471	A/G	LCL|BPE_CHR1	2803471	+	NA	NA	NA	NA	NA	NA	AA	AA	GA	GA	GA	AA	AA	AA	GG	GG	GA	GA	GA	AA	GA	GA	GA	GA	GA	GG	GG	GA	GA	AA	AA	AA	GA	AA	AA	GA	GG	AA	GA	AA	GG	AA	AA	AA	AA
SLCL|BPE_CHR1_2807216	G/A	LCL|BPE_CHR1	2807216	+	NA	NA	NA	NA	NA	NA	GG	GG	GG	GG	GG	GG	GG	GG	GG	GG	GG	GG	GG	GG	GG	GG	NN	GG	GG	GG	GA	GG	GG	GG	GG	GG	GG	GG	GG	GG	GG	GG	GA	GG	NN	GG	NN	GG	GG
SLCL|BPE_CHR1_2835663	C/T	LCL|BPE_CHR1	2835663	+	NA	NA	NA	NA	NA	NA	CC	NN	NN	NN	NN	TT	CC	NN	NN	CC	TT	CC	NN	NN	NN	CC	CC	NN	CC	NN	NN	NN	NN	CC	NN	NN	CC	NN	CC	CC	NN	CC	NN	CC	NN	NN	CC	CC	NN
SLCL|BPE_CHR1_2852098	T/C	LCL|BPE_CHR1	2852098	+	NA	NA	NA	NA	NA	NA	TT	TT	CC	CT	TT	NN	TT	TT	CT	CT	CT	CT	TT	TT	CT	TT	NN	TT	CT	CT	CT	TT	TT	TT	CC	CC	CT	TT	TT	TT	TT	CC	TT	TT	NN	TT	CT	TT	TT
SLCL|BPE_CHR1_2875759	A/G	LCL|BPE_CHR1	2875759	+	NA	NA	NA	NA	NA	NA	AG	GG	AA	AA	AA	NN	AG	AG	NN	NN	AA	AA	NN	AA	AA	NN	NN	NN	NN	NN	AA	AA	AA	AA	AA	NN	AA	NN	NN	NN	AA	NN	AA	GG	AA	NN	GG	AA	AA
SLCL|BPE_CHR1_2880645	A/G	LCL|BPE_CHR1	2880645	+	NA	NA	NA	NA	NA	NA	GA	GA	GA	GA	GG	GA	GA	GA	GG	GA	GA	GA	GG	AA	AA	GA	GA	GG	GA	GA	GA	GA	GA	GA	GA	GA	GA	AA	GA	GA	GA	AA	GA	GA	AA	GA	AA	AA	GA
SLCL|BPE_CHR1_2888339	T/A	LCL|BPE_CHR1	2888339	+	NA	NA	NA	NA	NA	NA	AT	AA	TT	TT	TT	AA	AT	AT	TT	AT	TT	TT	AT	AT	TT	AA	AA	AT	AT	AT	AT	AT	AT	AA	AT	AA	TT	AT	AT	AA	AT	AA	AA	AA	AA	AT	AA	AA	AT
SLCL|BPE_CHR1_2888443	A/G	LCL|BPE_CHR1	2888443	+	NA	NA	NA	NA	NA	NA	GA	GG	AA	AA	AA	GA	GA	GA	AA	AA	AA	AA	GA	GA	AA	GG	GG	GA	GA	GA	GA	GA	GA	GG	AA	GA	AA	GA	GA	GA	GA	AA	GG	GG	GA	AA	GA	GA	GA
SLCL|BPE_CHR1_2893179	A/C	LCL|BPE_CHR1	2893179	+	NA	NA	NA	NA	NA	NA	AA	AA	AA	AA	NN	AA	AA	AA	NN	NN	AA	AA	AA	AA	AA	AC	AC	AA	AA	CC	CC	AA	AA	CC	AA	AA	AA	AA	AA	AA	CC	NN	AC	AA	CC	AA	AA	AA	AA
SLCL|BPE_CHR1_2896226	G/A	LCL|BPE_CHR1	2896226	+	NA	NA	NA	NA	NA	NA	NN	GG	NN	NN	NN	GG	NN	NN	NN	GG	NN	NN	NN	GG	NN	GG	GG	NN	NN	NN	NN	NN	NN	NN	GG	GG	NN	GG	GG	GG	AA	GG	GG	NN	GG	GG	GG	GG	GG
SLCL|BPE_CHR1_2905104	C/T	LCL|BPE_CHR1	2905104	+	NA	NA	NA	NA	NA	NA	TT	TT	CC	CC	NN	TT	TT	TT	CC	CC	CC	CC	CC	CC	CC	TT	TT	CC	CT	CC	CC	CC	CC	CC	NN	TT	CC	TT	CC	CC	CC	NN	TT	TT	NN	CT	TT	CC	CT
SLCL|BPE_CHR1_2905247	G/A	LCL|BPE_CHR1	2905247	+	NA	NA	NA	NA	NA	NA	GA	GG	NN	GG	NN	NN	GA	GA	GG	GA	NN	NN	GG	AA	GG	GG	GG	GG	GG	GG	GG	AA	AA	GG	AA	GG	NN	GA	AA	GA	GG	AA	GG	GG	AA	GA	GA	AA	GG
SLCL|BPE_CHR1_2905249	G/A	LCL|BPE_CHR1	2905249	+	NA	NA	NA	NA	NA	NA	GG	GG	GG	GG	GG	NN	GG	GG	GG	GG	GG	GG	GG	AA	GG	GG	GG	GG	GG	GG	GG	GA	GA	GG	GG	GG	GG	GA	AA	GG	GG	GG	GG	GG	GG	GG	GG	GA	GG
SLCL|BPE_CHR1_2905258	G/A	LCL|BPE_CHR1	2905258	+	NA	NA	NA	NA	NA	NA	AA	AA	NN	GG	NN	NN	AA	AA	GG	GA	NN	NN	GG	GG	GG	AA	AA	GG	GA	GG	GG	GA	GA	GG	AA	AA	NN	GA	GG	GA	GG	AA	GA	AA	AA	AA	AA	GA	GA
SLCL|BPE_CHR1_2908037	C/A	LCL|BPE_CHR1	2908037	+	NA	NA	NA	NA	NA	NA	CC	CC	CC	NN	CC	CC	CC	CC	CC	CC	CC	CC	AA	CC	CA	CC	CC	NN	CC	NN	CC	CC	CC	CA	NN	CC	CC	CC	NN	NN	CA	CC	CC	CC	CC	CC	CC	CC	NN
SLCL|BPE_CHR1_2908250	T/C	LCL|BPE_CHR1	2908250	+	NA	NA	NA	NA	NA	NA	CT	TT	CT	CC	CT	TT	TT	CT	TT	CT	CT	CT	TT	CT	TT	TT	TT	CT	CT	NN	CT	TT	CT	TT	NN	CT	NN	TT	NN	CC	TT	CT	TT	CC	TT	TT	TT	CT	TT
SLCL|BPE_CHR1_2908323	G/T	LCL|BPE_CHR1	2908323	+	NA	NA	NA	NA	NA	NA	TG	GG	TG	TT	TG	GG	GG	TG	GG	TG	TG	TG	GG	TG	GG	GG	GG	TG	TG	NN	TG	GG	TG	GG	NN	TG	NN	GG	NN	TT	GG	TG	GG	TT	GG	GG	GG	TG	GG
SLCL|BPE_CHR1_2910915	T/G	LCL|BPE_CHR1	2910915	+	NA	NA	NA	NA	NA	NA	GG	GG	GT	GT	GT	GT	GG	GG	GT	GT	GT	GT	GT	GT	TT	GT	GT	GT	GG	GT	GT	GT	GT	TT	GG	GG	GT	GT	GT	GG	TT	GT	GT	GG	TT	GT	GG	GT	GT
SLCL|BPE_CHR1_2912330	C/A	LCL|BPE_CHR1	2912330	+	NA	NA	NA	NA	NA	NA	AC	CC	AC	AC	AC	NN	AC	AC	AC	AA	AC	AC	CC	AA	CC	CC	CC	CC	AC	AA	AC	AC	AC	CC	AA	AC	AC	CC	AC	AA	CC	AA	CC	CC	CC	CC	AC	AA	CC
SLCL|BPE_CHR1_2912507	C/A	LCL|BPE_CHR1	2912507	+	NA	NA	NA	NA	NA	NA	AA	NN	AA	AA	AC	NN	AA	AA	AA	AA	AA	AA	NN	AC	NN	NN	NN	NN	AA	NN	NN	NN	NN	CC	AA	AA	AA	CC	AA	AA	NN	AC	NN	NN	CC	NN	AA	AC	NN
SLCL|BPE_CHR1_2922974	C/T	LCL|BPE_CHR1	2922974	+	NA	NA	NA	NA	NA	NA	TC	NN	TT	TT	TC	TT	TC	TC	CC	TC	TT	TT	TC	CC	TT	CC	CC	TC	CC	CC	CC	TC	TC	CC	NN	CC	TT	CC	CC	TT	TT	TT	CC	CC	TT	TT	CC	TC	TC
SLCL|BPE_CHR1_2934436	A/C	LCL|BPE_CHR1	2934436	+	NA	NA	NA	NA	NA	NA	AA	AA	AA	AA	AA	AA	AA	AA	AA	AA	AA	AA	AA	AC	AA	AA	AA	AA	AA	AA	AA	AC	AC	AA	AA	AA	AA	AC	AA	AA	AA	AA	AA	AA	AA	AA	AA	AA	AA
SLCL|BPE_CHR1_2934438	T/C	LCL|BPE_CHR1	2934438	+	NA	NA	NA	NA	NA	NA	TT	TT	TT	TT	TT	TT	TT	TT	TT	TT	TT	TT	TT	TC	TT	TT	TT	TT	TT	TT	TT	TC	TC	TT	TT	TT	TT	TC	TT	TT	TT	TT	TT	TT	TT	TT	TT	TT	TT
SLCL|BPE_CHR1_2934593	T/A	LCL|BPE_CHR1	2934593	+	NA	NA	NA	NA	NA	NA	TT	TT	TT	TT	TT	TT	TT	TT	TT	TT	TT	TT	TT	TA	TT	TT	TT	TT	TT	TT	TT	TA	TA	TT	TT	TT	TT	TA	TT	TT	TT	TT	TT	TT	TT	TT	TT	TT	TT
SLCL|BPE_CHR1_2959316	C/A	LCL|BPE_CHR1	2959316	+	NA	NA	NA	NA	NA	NA	CC	CC	CC	CC	CC	CC	CC	NN	CC	CC	CC	CC	AA	CC	CA	CC	CC	AA	CC	CC	CC	CC	CC	CC	CC	CC	CC	NN	NN	NN	CA	CC	CC	NN	CC	CC	NN	CC	CA
SLCL|BPE_CHR1_2966478	A/T	LCL|BPE_CHR1	2966478	+	NA	NA	NA	NA	NA	NA	AA	AA	NN	AA	AA	NN	AA	AA	NN	AA	AA	AA	TT	AA	AA	TT	TT	AT	AT	TT	TT	TT	TT	AT	NN	NN	AA	NN	AT	AA	TT	AT	NN	AT	AT	AA	NN	AA	NN
SLCL|BPE_CHR1_2977067	G/A	LCL|BPE_CHR1	2977067	+	NA	NA	NA	NA	NA	NA	AG	GG	AG	AG	AA	GG	AG	AG	AG	GG	AG	AG	GG	GG	AG	GG	GG	GG	GG	GG	GG	GG	GG	GG	AG	GG	AG	GG	GG	GG	GG	GG	GG	GG	GG	AG	GG	GG	AG
SLCL|BPE_CHR1_2985887	A/T	LCL|BPE_CHR1	2985887	+	NA	NA	NA	NA	NA	NA	AT	TT	AA	AA	AA	TT	AT	AT	AA	AT	AA	AA	AT	AT	AA	AT	AT	AT	AT	AA	AA	AA	AA	AT	AA	AT	AA	TT	AA	AT	AA	AT	AT	AT	AT	AT	NN	AT	AT
SLCL|BPE_CHR1_2986161	C/T	LCL|BPE_CHR1	2986161	+	NA	NA	NA	NA	NA	NA	CT	TT	CC	CC	CC	TT	CT	CT	CC	CT	CC	CC	CC	NN	CC	CC	CT	CC	CT	CC	CC	CC	CC	CT	CC	CC	CC	TT	CC	CC	CT	TT	CT	CT	CT	CT	CT	CT	NN
SLCL|BPE_CHR1_2987664	A/G	LCL|BPE_CHR1	2987664	+	NA	NA	NA	NA	NA	NA	AA	AA	AA	AA	GA	AA	AA	AA	GG	GA	AA	AA	GA	AA	AA	AA	AA	GA	GA	NN	GA	AA	AA	GA	AA	AA	AA	AA	GG	AA	AA	AA	AA	AA	AA	AA	GA	AA	AA
SLCL|BPE_CHR1_2989679	A/G	LCL|BPE_CHR1	2989679	+	NA	NA	NA	NA	NA	NA	AA	GA	AA	AA	GA	GA	AA	AA	GA	AA	AA	AA	AA	AA	AA	GA	GA	AA	AA	AA	AA	AA	AA	AA	AA	GA	AA	AA	AA	AA	AA	AA	GA	AA	AA	AA	AA	AA	GA
SLCL|BPE_CHR1_2994949	G/A	LCL|BPE_CHR1	2994949	+	NA	NA	NA	NA	NA	NA	GG	AA	AA	AA	GG	GA	GG	GG	GG	GG	AA	AA	GG	GG	AA	GA	GA	GG	GG	GG	GG	NN	NN	GG	NN	GA	AA	GG	NN	GA	GG	GG	GA	GG	GG	GG	GG	GG	AA
SLCL|BPE_CHR1_2994966	T/C	LCL|BPE_CHR1	2994966	+	NA	NA	NA	NA	NA	NA	TT	TT	TT	TT	CC	TT	TT	TT	TT	TT	TC	TT	TT	TT	TT	TT	TT	TT	TT	TT	TT	NN	NN	NN	NN	TT	TT	TT	NN	TT	TT	TT	TT	TT	TT	TT	NN	TT	TT
SLCL|BPE_CHR1_2996341	G/T	LCL|BPE_CHR1	2996341	+	NA	NA	NA	NA	NA	NA	NN	NN	NN	GG	NN	NN	GG	NN	NN	GG	GG	GG	GG	GG	GG	NN	NN	GG	GG	NN	NN	NN	GG	GG	GG	NN	NN	GG	GG	GG	GG	GG	NN	NN	GG	GG	GG	GG	NN
SLCL|BPE_CHR1_2996372	G/A	LCL|BPE_CHR1	2996372	+	NA	NA	NA	NA	NA	NA	NN	NN	NN	NN	NN	NN	AA	NN	NN	GG	AA	AA	GG	GG	GG	NN	NN	GG	GG	GG	GG	NN	GG	GG	GG	NN	NN	GG	GG	GG	GG	GG	GG	NN	GG	GG	GG	GG	NN
SLCL|BPE_CHR1_2996428	G/T	LCL|BPE_CHR1	2996428	+	NA	NA	NA	NA	NA	NA	NN	NN	NN	NN	GG	NN	GG	NN	NN	GG	GG	GG	GT	GG	NN	NN	NN	TT	GG	GG	GG	NN	GG	GG	GG	NN	NN	GG	GG	NN	GG	GG	GG	NN	GG	GG	GG	GG	NN
SLCL|BPE_CHR1_2996533	A/G	LCL|BPE_CHR1	2996533	+	NA	NA	NA	NA	NA	NA	AA	NN	AA	AA	AA	NN	NN	AA	NN	AG	AA	AA	AG	AG	NN	AA	AA	GG	AA	AA	AA	GG	GG	GG	AA	AA	NN	GG	AA	NN	AA	AG	AA	NN	GG	AA	AA	AG	NN
SLCL|BPE_CHR1_2996598	G/T	LCL|BPE_CHR1	2996598	+	NA	NA	NA	NA	NA	NA	GG	NN	GG	GG	GG	NN	NN	GG	NN	GT	GG	GG	GT	GT	NN	GG	GG	TT	GG	GG	GG	GG	GG	TT	GG	GG	NN	TT	GG	NN	GG	GT	GG	NN	TT	GG	GG	GT	NN
SLCL|BPE_CHR1_2996599	A/G	LCL|BPE_CHR1	2996599	+	NA	NA	NA	NA	NA	NA	AA	NN	AA	AA	AA	NN	NN	AA	NN	AG	AA	AA	AG	AG	NN	AA	AA	GG	AA	AA	AA	GG	AG	GG	AA	AA	NN	GG	AA	NN	AA	AG	AA	NN	GG	AA	AA	AG	NN
SLCL|BPE_CHR1_2997155	T/A	LCL|BPE_CHR1	2997155	+	NA	NA	NA	NA	NA	NA	TA	AA	TT	TT	TT	TT	AA	TA	NN	TT	TT	TT	TT	TT	TT	TT	TT	TT	TA	TT	TT	TA	TA	TT	TT	TT	TT	NN	TT	TT	TT	TT	TT	TA	TT	TT	TT	TT	TT
SLCL|BPE_CHR1_2997202	T/C	LCL|BPE_CHR1	2997202	+	NA	NA	NA	NA	NA	NA	TT	TT	CC	CC	TC	NN	TT	TT	NN	TT	TC	TC	TT	TT	CC	TC	TT	TT	TT	TT	TT	TT	TT	TT	TT	TT	TC	TT	TC	CC	TT	TT	TT	TT	TT	CC	TT	TT	CC
SLCL|BPE_CHR1_2997301	A/C	LCL|BPE_CHR1	2997301	+	NA	NA	NA	NA	NA	NA	AA	AA	CC	CC	AC	AA	AA	AA	NN	AC	CC	CC	AA	NN	AC	AA	AA	AA	AA	AA	AA	AA	AA	AA	AA	AA	CC	AA	AA	AC	AA	AA	AA	AA	AA	AA	AA	AA	AA
SLCL|BPE_CHR1_2999148	C/G	LCL|BPE_CHR1	2999148	+	NA	NA	NA	NA	NA	NA	NN	CC	CC	CC	CC	NN	NN	GG	CC	NN	CC	CC	GG	CC	CC	CC	CC	NN	CC	CC	CC	CG	CG	NN	CC	CC	CG	NN	CC	CC	NN	CC	CC	NN	NN	CC	CC	NN	CC
SLCL|BPE_CHR1_2999484	G/A	LCL|BPE_CHR1	2999484	+	NA	NA	NA	NA	NA	NA	GG	GG	GG	NN	GG	NN	GG	GG	NN	GG	GG	GG	GG	GG	GG	GG	GG	GG	GG	GG	GG	GG	GG	GG	GG	GG	GG	GG	GG	GG	GG	GG	GG	GG	GG	GG	GG	GG	GG
SLCL|BPE_CHR1_2999488	C/T	LCL|BPE_CHR1	2999488	+	NA	NA	NA	NA	NA	NA	CC	NN	CT	NN	NN	NN	CC	CC	NN	CC	CT	CT	CC	CC	CT	TT	CC	CC	CC	CC	CC	CT	CC	CC	CC	CC	CT	CC	CC	TT	CC	CC	CT	CC	CC	TT	CC	CC	CT
SLCL|BPE_CHR1_3077119	C/T	LCL|BPE_CHR1	3077119	+	NA	NA	NA	NA	NA	NA	CC	TT	CT	CT	CT	TT	CC	CC	NN	CC	CT	CT	CC	CC	CT	TT	TT	CC	NN	NN	NN	CT	CT	CC	CC	TT	CT	CC	CC	CC	CC	CT	TT	CC	CC	CT	TT	CC	CT
SLCL|BPE_CHR1_3103491	G/A	LCL|BPE_CHR1	3103491	+	NA	NA	NA	NA	NA	NA	GG	AA	GG	GG	GG	GG	GG	GG	GG	GG	GG	GG	GG	GG	GG	AA	AA	GG	NN	NN	NN	GG	GG	GG	GG	GA	GG	GG	GG	NN	NN	GG	AA	GG	GG	GG	GG	GG	GA
SLCL|BPE_CHR1_3114030	G/A	LCL|BPE_CHR1	3114030	+	NA	NA	NA	NA	NA	NA	AA	GA	AA	GG	GA	GG	GA	AA	GG	GG	GA	GA	GA	GA	GG	GG	GG	GA	GG	NN	GA	GA	GG	GG	GA	GG	GA	AA	GG	GA	GA	GG	AA	AA	GA	GG	GG	GA	GG
SLCL|BPE_CHR1_3119735	C/T	LCL|BPE_CHR1	3119735	+	NA	NA	NA	NA	NA	NA	CC	CC	TC	TC	CC	CC	CC	CC	CC	CC	TC	TC	CC	CC	TC	CC	CC	CC	CC	CC	CC	CC	CC	CC	TT	TC	TC	CC	CC	CC	CC	TC	CC	CC	CC	CC	TC	CC	CC
SLCL|BPE_CHR1_3119803	G/C	LCL|BPE_CHR1	3119803	+	NA	NA	NA	NA	NA	NA	GG	GG	CG	CG	GG	GG	GG	GG	GG	GG	CG	CG	GG	GG	CG	GG	GG	GG	GG	GG	GG	GG	GG	GG	GG	GG	CG	GG	GG	GG	GG	GG	GG	GG	GG	GG	GG	GG	GG
SLCL|BPE_CHR1_3121220	A/T	LCL|BPE_CHR1	3121220	+	NA	NA	NA	NA	NA	NA	AA	AA	AA	AA	AA	NN	AA	AA	NN	AT	AA	AA	AA	AT	AA	NN	AA	AA	AA	AA	AA	AA	AA	AA	NN	AA	AA	AA	AA	AA	AA	AA	AA	AA	AA	AA	AA	AA	AA
SLCL|BPE_CHR1_3129097	A/C	LCL|BPE_CHR1	3129097	+	NA	NA	NA	NA	NA	NA	AA	NN	AA	AA	AA	CC	AA	AA	AA	AC	AA	AA	AA	AC	NN	NN	NN	AA	AA	AA	AA	AA	AA	AA	AA	AA	AA	AA	AA	AA	NN	AC	NN	AA	CC	AA	AA	AA	NN
SLCL|BPE_CHR1_3129288	C/A	LCL|BPE_CHR1	3129288	+	NA	NA	NA	NA	NA	NA	CC	NN	CC	CC	CC	AA	CC	CC	CC	CA	CC	CC	CC	CA	NN	NN	CC	CC	CC	CC	CC	CC	CC	CC	CC	CC	CC	CC	CC	CC	NN	CA	NN	CC	CA	CC	CC	CC	NN
SLCL|BPE_CHR1_3166367	C/A	LCL|BPE_CHR1	3166367	+	NA	NA	NA	NA	NA	NA	CC	NN	CC	CC	CC	NN	CC	CC	NN	CC	CC	NN	CC	CC	NN	CC	NN	CC	NN	CC	CC	CC	CC	AA	CC	CC	NN	CC	NN	CC	CC	CC	CC	CC	CC	NN	CC	CC	NN
SLCL|BPE_CHR1_3166377	T/G	LCL|BPE_CHR1	3166377	+	NA	NA	NA	NA	NA	NA	TT	TT	TT	TT	TT	TT	TT	TT	TT	TT	TT	TT	TG	TT	TT	TT	TT	TG	TT	TT	TT	TT	TT	TT	TT	TT	TT	TT	TT	TT	GG	TT	TT	TT	TT	TT	TT	TT	TT
SLCL|BPE_CHR1_3166409	A/G	LCL|BPE_CHR1	3166409	+	NA	NA	NA	NA	NA	NA	AA	AA	AA	AA	AA	AA	AA	AA	AA	AA	AA	AA	AA	AA	AA	AA	AA	AA	AA	AA	AA	AA	AA	GG	AA	AA	AA	AA	AA	AA	AA	AA	AA	AA	AA	AA	AA	AA	AA
SLCL|BPE_CHR1_3218618	C/T	LCL|BPE_CHR1	3218618	+	NA	NA	NA	NA	NA	NA	CT	CC	TT	NN	TT	NN	TT	CT	CC	NN	TT	TT	CC	CC	CT	CC	CC	CC	CC	CC	CC	CC	CC	CC	TT	CC	TT	CC	NN	CC	CC	NN	CC	CC	CC	CC	CC	CC	CC
SLCL|BPE_CHR1_3229325	A/G	LCL|BPE_CHR1	3229325	+	NA	NA	NA	NA	NA	NA	AA	AA	NN	NN	NN	AA	AA	AA	AA	AG	NN	NN	GG	NN	AA	AA	AA	GG	AA	AA	AA	AA	AA	NN	NN	AA	GG	AG	NN	AA	GG	AA	AA	AG	NN	AA	AA	NN	AA
SLCL|BPE_CHR1_3229331	G/C	LCL|BPE_CHR1	3229331	+	NA	NA	NA	NA	NA	NA	GG	GG	NN	NN	GG	GG	GG	GG	GG	GG	NN	NN	NN	NN	GG	GG	GG	GG	GG	GG	GG	GG	GG	NN	NN	GG	GG	GG	NN	GG	CC	GG	GG	GG	NN	GG	GG	NN	GG
SLCL|BPE_CHR1_3234153	G/A	LCL|BPE_CHR1	3234153	+	NA	NA	NA	NA	NA	NA	GG	GG	AG	AG	GG	GG	GG	GG	GG	GG	AG	AG	GG	GG	AG	GG	GG	AG	GG	GG	AG	GG	GG	GG	AG	AG	AG	GG	GG	NN	GG	AG	GG	GG	GG	GG	AG	NN	GG
SLCL|BPE_CHR1_3239262	G/C	LCL|BPE_CHR1	3239262	+	NA	NA	NA	NA	NA	NA	GC	GC	GG	GG	GG	GG	GC	GC	GG	GG	GG	GG	GC	GG	GG	GG	GG	GC	GC	GG	GG	GG	GG	GC	GC	GC	GG	GC	GG	GC	GC	GC	GG	GC	GG	GC	CC	GG	GG
SLCL|BPE_CHR1_3293346	G/A	LCL|BPE_CHR1	3293346	+	NA	NA	NA	NA	NA	NA	GG	GG	GG	GG	GG	GG	GG	GG	GG	GG	GG	GG	GG	GG	GG	GG	GG	GG	GG	GG	GG	GG	GG	GG	GG	GG	GG	GG	GG	GG	GG	GG	GG	GG	GG	GG	GG	GG	GG
SLCL|BPE_CHR1_3293355	T/A	LCL|BPE_CHR1	3293355	+	NA	NA	NA	NA	NA	NA	TA	TA	TT	TT	TT	TT	TA	TA	TT	TT	TT	TT	TT	TT	TT	TT	TT	TT	AA	TT	TT	TT	TT	TT	TT	TT	TT	TA	TT	TT	TT	TT	TT	TA	TT	TT	TA	TT	TT
SLCL|BPE_CHR1_3293390	T/C	LCL|BPE_CHR1	3293390	+	NA	NA	NA	NA	NA	NA	TT	TT	TT	TT	TT	TT	TT	TT	TT	TT	TT	TT	TT	NN	TT	TT	TT	TT	TT	TT	TT	TT	TT	TT	TT	TT	TT	TT	NN	TT	TT	TT	TT	TT	TT	TT	TT	TT	TT
SLCL|BPE_CHR1_3295972	A/T	LCL|BPE_CHR1	3295972	+	NA	NA	NA	NA	NA	NA	TT	TA	TT	TT	TT	TA	TT	TT	AA	TA	TT	TT	TA	TA	TT	AA	AA	TA	TT	AA	AA	AA	AA	TA	TA	AA	TT	TA	TT	AA	AA	TA	AA	TT	TA	TA	TA	TA	TA
SLCL|BPE_CHR1_3296301	A/G	LCL|BPE_CHR1	3296301	+	NA	NA	NA	NA	NA	NA	NN	AG	NN	AA	AA	AA	AA	AA	NN	AA	AA	AA	AG	AA	AA	NN	GG	AA	NN	NN	NN	GG	GG	GG	AA	GG	AA	NN	AA	GG	GG	AG	GG	AA	AG	NN	NN	AA	AA
SLCL|BPE_CHR1_3310095	A/G	LCL|BPE_CHR1	3310095	+	NA	NA	NA	NA	NA	NA	GG	GA	GA	GA	GA	AA	GG	GG	AA	AA	GA	GA	GA	GA	GA	AA	AA	GA	GA	AA	AA	AA	AA	GG	GG	GA	GA	GG	GA	GG	AA	GA	AA	GG	AA	GA	GG	AA	GA
SLCL|BPE_CHR1_3310243	C/T	LCL|BPE_CHR1	3310243	+	NA	NA	NA	NA	NA	NA	TT	TC	TC	TC	TC	CC	TT	TT	CC	CC	TC	TC	TC	TC	TC	CC	CC	TC	TC	CC	CC	CC	CC	TT	TT	TC	TC	TT	TC	TT	CC	TC	CC	TT	CC	TC	TT	CC	TC
SLCL|BPE_CHR1_3348048	A/T	LCL|BPE_CHR1	3348048	+	NA	NA	NA	NA	NA	NA	AT	AT	AT	AT	AT	AT	AT	AT	AT	AA	AT	AT	AT	AA	AA	AT	AT	AT	AA	AA	AA	TT	TT	AA	AT	TT	AT	AA	AA	AA	AT	AA	TT	AA	AA	AT	AA	TT	AA
SLCL|BPE_CHR1_3383497	G/A	LCL|BPE_CHR1	3383497	+	NA	NA	NA	NA	NA	NA	GA	AA	GA	GA	GG	GA	GA	GA	GG	GG	GA	GA	AA	AA	AA	GA	AA	AA	GA	GA	GA	GG	GG	AA	AA	AA	GA	AA	GA	AA	AA	GA	AA	AA	GA	GA	AA	AA	AA
SLCL|BPE_CHR1_3383639	T/C	LCL|BPE_CHR1	3383639	+	NA	NA	NA	NA	NA	NA	TC	CC	TT	TT	TT	TC	TC	TC	TT	TT	TT	TT	CC	CC	TC	CC	CC	CC	TC	TC	TT	TT	TT	TT	TC	CC	TT	CC	TC	TC	CC	TC	CC	CC	TC	TC	CC	CC	CC
SLCL|BPE_CHR1_3384086	A/C	LCL|BPE_CHR1	3384086	+	NA	NA	NA	NA	NA	NA	AA	AA	NN	AA	NN	AA	AA	AA	NN	NN	NN	AA	AA	AA	AA	AA	AA	AA	AA	AA	NN	NN	NN	NN	CC	AC	NN	AA	AA	AA	AA	CC	AA	AA	AA	AA	AC	AA	AA
SLCL|BPE_CHR1_3388983	G/A	LCL|BPE_CHR1	3388983	+	NA	NA	NA	NA	NA	NA	GA	AA	GG	GG	GG	GG	GA	GA	GG	GG	GG	GG	AA	AA	GA	AA	AA	AA	GA	GA	GG	GG	GG	GG	GG	GA	GG	AA	GA	GG	AA	GG	AA	AA	GA	GA	GA	AA	AA
SLCL|BPE_CHR1_3407816	C/T	LCL|BPE_CHR1	3407816	+	NA	NA	NA	NA	NA	NA	CC	CC	CC	CC	NN	CC	NN	CC	NN	NN	NN	CC	NN	CC	CC	CC	CC	CT	CC	CC	CC	NN	CC	CC	CC	CC	CC	CC	CC	CC	CT	CC	CC	CC	NN	CC	CC	CC	CC
SLCL|BPE_CHR1_3411785	C/G	LCL|BPE_CHR1	3411785	+	NA	NA	NA	NA	NA	NA	CC	GG	CC	CC	CC	GG	NN	CC	NN	NN	CC	CC	CG	NN	CC	GG	GG	CG	NN	NN	CC	GG	GG	CC	GG	GG	CC	NN	NN	CC	GG	GG	GG	CC	CC	CC	GG	CC	CG
SLCL|BPE_CHR1_3411790	A/G	LCL|BPE_CHR1	3411790	+	NA	NA	NA	NA	NA	NA	AA	AA	AA	AA	AA	AA	NN	AA	AA	NN	AA	AA	AA	NN	AA	AA	AA	AA	NN	NN	AA	AA	AA	AA	GG	AG	AA	NN	NN	AA	AA	GG	AA	AA	AA	AA	GG	AA	AA
SLCL|BPE_CHR1_3411795	A/C	LCL|BPE_CHR1	3411795	+	NA	NA	NA	NA	NA	NA	AA	AA	AA	AA	AA	AA	NN	AA	AA	NN	AA	AA	AA	NN	AA	AA	AA	AA	NN	NN	AA	AA	AA	AA	CC	AC	AA	NN	NN	AA	AA	CC	AA	AA	AA	AA	CC	AA	AA
SLCL|BPE_CHR1_3416376	G/T	LCL|BPE_CHR1	3416376	+	NA	NA	NA	NA	NA	NA	GG	GG	GG	GG	GG	GG	GG	GG	GG	GG	GG	GG	TG	TG	GG	TG	TG	TG	GG	TG	GG	TG	TT	TG	TT	TG	GG	GG	TG	TG	TG	TG	TG	TG	TG	GG	TT	TG	GG
SLCL|BPE_CHR1_3430346	A/C	LCL|BPE_CHR1	3430346	+	NA	NA	NA	NA	NA	NA	AA	NN	AA	NN	AA	AA	AA	AA	AA	NN	AA	AA	AA	AA	NN	NN	AA	AA	AA	AA	NN	AA	AA	AA	NN	AA	NN	NN	NN	NN	AA	NN	AA	AA	AA	AA	NN	AA	NN
SLCL|BPE_CHR1_3430843	T/C	LCL|BPE_CHR1	3430843	+	NA	NA	NA	NA	NA	NA	TT	TT	CT	CT	TT	TT	TT	TT	CC	CT	CT	CT	CC	CT	CC	CT	CT	CC	CT	CC	CC	CT	CT	CC	CT	CT	CT	CT	CT	CC	CC	CT	CT	CT	CT	TT	CT	TT	CT
SLCL|BPE_CHR1_3430874	C/T	LCL|BPE_CHR1	3430874	+	NA	NA	NA	NA	NA	NA	CC	TC	TC	TC	CC	TC	CC	CC	CC	CC	TC	TC	TC	TC	TT	TC	TC	TC	CC	CC	TC	TC	TC	TC	CC	TC	TC	TC	TC	TC	CC	CC	TC	TC	CC	CC	CC	CC	TT
SLCL|BPE_CHR1_3431748	T/C	LCL|BPE_CHR1	3431748	+	NA	NA	NA	NA	NA	NA	TT	CT	CT	CT	CT	CT	TT	TT	CT	TT	CT	CT	CT	CC	CC	TT	CT	CT	TT	TT	CT	CT	CT	CT	TT	CT	CT	CT	CT	CC	TT	TT	CT	CT	TT	TT	TT	TT	CC
SLCL|BPE_CHR1_3431758	G/A	LCL|BPE_CHR1	3431758	+	NA	NA	NA	NA	NA	NA	GG	AG	AG	AG	AG	AG	GG	GG	AG	GG	AG	AG	AG	AA	AA	GG	AG	AG	GG	GG	AG	AG	AG	AG	GG	AG	AG	AG	AG	AA	GG	GG	AG	AG	GG	GG	GG	GG	AA
SLCL|BPE_CHR1_3442237	A/G	LCL|BPE_CHR1	3442237	+	NA	NA	NA	NA	NA	NA	AG	AG	AA	NN	AA	AA	AG	AG	AG	AA	AG	AA	AG	AA	GG	AA	AG	AG	AG	AG	AG	AA	AA	AG	AA	AA	AG	GG	AG	NN	GG	AA	GG	GG	AG	AA	GG	AA	AA
SLCL|BPE_CHR1_3456455	G/T	LCL|BPE_CHR1	3456455	+	NA	NA	NA	NA	NA	NA	TG	TG	TG	TG	TT	TT	TG	TG	TG	TT	TG	TG	TG	GG	GG	TT	TT	TG	TG	TT	TG	TG	TG	GG	TT	TT	TG	GG	TG	TG	TG	TT	TT	TG	TT	TG	TG	GG	TG
SLCL|BPE_CHR1_3463633	T/A	LCL|BPE_CHR1	3463633	+	NA	NA	NA	NA	NA	NA	TT	TT	TT	TT	AT	AA	TT	TT	AT	AA	TT	TT	AT	AT	TT	AT	AT	AT	AT	AA	AT	AT	AT	AA	TT	TT	TT	TT	AT	AT	AA	AT	AT	TT	AA	TT	TT	AA	TT
SLCL|BPE_CHR1_3479791	A/C	LCL|BPE_CHR1	3479791	+	NA	NA	NA	NA	NA	NA	AA	AC	AA	AA	NN	NN	AA	AA	AA	AC	AA	AA	CC	AA	AA	AA	AC	CC	AA	AA	AA	AA	AC	CC	NN	AA	AA	AA	NN	AC	AC	AC	NN	CC	AC	CC	AA	AA	CC
SLCL|BPE_CHR1_3479794	T/G	LCL|BPE_CHR1	3479794	+	NA	NA	NA	NA	NA	NA	TT	TG	TT	TT	NN	NN	TT	TT	TT	TG	TT	TT	GG	TT	TT	TT	TG	GG	TT	TT	TT	TT	TG	GG	NN	TT	TT	TT	NN	TG	TG	TG	NN	GG	TG	GG	TT	TT	GG
SLCL|BPE_CHR1_3487073	C/T	LCL|BPE_CHR1	3487073	+	NA	NA	NA	NA	NA	NA	CC	CC	CC	CC	CC	CC	CC	CC	TC	TC	CC	CC	CC	CC	TC	CC	CC	CC	TC	TC	TC	TC	TC	CC	CC	CC	CC	CC	CC	CC	CC	CC	CC	CC	CC	CC	CC	CC	TC
SLCL|BPE_CHR1_3490958	C/A	LCL|BPE_CHR1	3490958	+	NA	NA	NA	NA	NA	NA	CC	CC	CC	CC	CC	CC	CC	CC	AC	AC	CC	CC	CC	CC	AC	CC	CC	CC	AC	AC	AC	AC	AC	CC	CC	CC	CC	CC	CC	CC	CC	CC	CC	CC	CC	CC	CC	AC	AC
SLCL|BPE_CHR1_3541453	A/C	LCL|BPE_CHR1	3541453	+	NA	NA	NA	NA	NA	NA	AA	AC	AA	AA	AA	AC	AA	AA	CC	AA	AA	AA	CC	AC	AA	CC	CC	CC	AA	NN	AA	AA	AA	CC	AA	CC	AA	AA	AC	AA	CC	AA	CC	AC	AA	AC	AA	AA	AC
SLCL|BPE_CHR1_3542177	A/C	LCL|BPE_CHR1	3542177	+	NA	NA	NA	NA	NA	NA	AA	NN	AA	AA	AA	AA	AA	AA	AA	AA	AA	AA	AA	AA	AA	NN	NN	AA	NN	NN	NN	AA	AA	AA	AA	NN	AA	AA	AA	AA	AA	AA	NN	AA	AA	AA	NN	NN	AA
SLCL|BPE_CHR1_3552810	C/G	LCL|BPE_CHR1	3552810	+	NA	NA	NA	NA	NA	NA	CC	CG	NN	GG	CC	NN	CC	CC	CC	CC	GG	GG	CG	CG	CG	GG	GG	CG	CC	GG	GG	GG	GG	CC	NN	CG	GG	CC	GG	CC	CG	CC	GG	CG	CG	CC	CC	CG	CG
SLCL|BPE_CHR1_3553237	T/A	LCL|BPE_CHR1	3553237	+	NA	NA	NA	NA	NA	NA	AA	AT	TT	TT	TT	TT	AT	AT	AA	TT	TT	TT	TT	TT	TT	TT	TT	TT	AA	TT	TT	TT	TT	TT	NN	TT	TT	AT	TT	AT	TT	TT	TT	AT	TT	TT	AT	TT	TT
SLCL|BPE_CHR1_3554378	T/A	LCL|BPE_CHR1	3554378	+	NA	NA	NA	NA	NA	NA	TT	TT	TT	TT	NN	NN	TT	TT	NN	NN	TT	TT	NN	NN	TT	NN	TT	TA	TT	NN	TT	TT	TT	AA	NN	NN	TT	TT	NN	TT	NN	NN	NN	TT	NN	NN	TT	TT	NN
SLCL|BPE_CHR1_3579067	G/A	LCL|BPE_CHR1	3579067	+	NA	NA	NA	NA	NA	NA	GG	AG	AG	AG	AG	AA	GG	GG	AG	AA	AG	AG	AG	AG	AG	AG	AG	AG	AG	AG	AA	GG	GG	AG	GG	AG	AG	AG	GG	GG	GG	AG	AG	AG	AG	GG	GG	AG	AG
SLCL|BPE_CHR1_3579077	G/A	LCL|BPE_CHR1	3579077	+	NA	NA	NA	NA	NA	NA	GG	GG	GG	GG	GG	GG	GG	GG	GG	GG	GG	GG	GG	GG	GG	GG	GG	GG	GG	GG	GG	GG	GG	GG	GG	GG	GG	GG	GG	GG	GG	GG	GG	GG	GG	GG	GG	GG	GG
SLCL|BPE_CHR1_3579221	C/T	LCL|BPE_CHR1	3579221	+	NA	NA	NA	NA	NA	NA	CC	TC	TC	TC	TC	TT	CC	CC	TC	TT	TC	TC	TC	TC	TC	TC	TC	TC	TC	CC	TT	CC	CC	TC	CC	TC	TC	TT	CC	CC	CC	TT	TC	TC	TC	CC	CC	TC	TT
SLCL|BPE_CHR1_3589233	G/A	LCL|BPE_CHR1	3589233	+	NA	NA	NA	NA	NA	NA	GG	AG	AG	AG	AG	AA	GG	GG	AG	AA	AG	AA	GG	AG	AG	AG	AG	GG	AG	AG	AA	GG	GG	AG	GG	AG	AG	AG	GG	GG	GG	AG	AG	GG	AG	GG	GG	AG	AG
SLCL|BPE_CHR1_3589281	C/T	LCL|BPE_CHR1	3589281	+	NA	NA	NA	NA	NA	NA	CC	NN	TC	TC	TC	TT	CC	CC	TC	TT	TC	TT	CC	TC	TC	TC	TC	NN	TC	TC	TT	CC	CC	TC	CC	TC	TC	TC	CC	NN	CC	TC	TC	NN	TC	CC	CC	TC	TC
SLCL|BPE_CHR1_3596296	G/A	LCL|BPE_CHR1	3596296	+	NA	NA	NA	NA	NA	NA	AA	NN	GA	GA	GA	NN	AA	AA	GG	GG	GA	GA	NN	GG	GG	GG	GG	NN	GG	GG	GG	GA	NN	GG	AA	NN	GA	NN	NN	GA	GG	GG	GG	NN	GG	GG	NN	GG	GG
SLCL|BPE_CHR1_3611937	C/T	LCL|BPE_CHR1	3611937	+	NA	NA	NA	NA	NA	NA	CT	CT	CC	CC	CT	CT	CT	CT	CT	TT	CC	CC	TT	CT	CT	CT	CT	TT	TT	TT	CT	TT	TT	CC	CC	CC	CC	TT	TT	CT	TT	CT	CT	TT	TT	TT	CT	TT	CT
SLCL|BPE_CHR1_3613725	T/A	LCL|BPE_CHR1	3613725	+	NA	NA	NA	NA	NA	NA	TT	TT	TT	TT	TT	TT	TT	TT	TT	TT	TT	TT	TT	NN	TT	TT	TT	TT	TT	NN	TT	TT	TT	TA	TT	TT	TT	TT	TT	TT	TT	TT	TT	TT	NN	TT	NN	NN	NN
SLCL|BPE_CHR1_3627799	A/G	LCL|BPE_CHR1	3627799	+	NA	NA	NA	NA	NA	NA	NN	NN	NN	NN	NN	NN	NN	NN	GG	GG	NN	NN	AA	AA	NN	AA	AA	AA	NN	AG	NN	AA	AA	GG	NN	AA	NN	NN	AA	GG	AA	AA	AA	AA	AA	AA	AA	NN	GG
SLCL|BPE_CHR1_3627852	A/G	LCL|BPE_CHR1	3627852	+	NA	NA	NA	NA	NA	NA	NN	NN	NN	NN	NN	NN	NN	NN	GG	GG	NN	NN	AA	AA	NN	AA	AA	AA	NN	AG	NN	AA	AA	GG	NN	AA	NN	NN	AA	GG	AA	AA	AA	AA	AA	AA	AA	NN	GG
SLCL|BPE_CHR1_3628419	A/G	LCL|BPE_CHR1	3628419	+	NA	NA	NA	NA	NA	NA	GG	GG	AG	AG	AG	AG	GG	GG	GG	AG	AG	AG	AG	AG	AA	AG	AG	AG	GG	AG	AG	AA	AA	AG	GG	AG	AG	AG	GG	AG	AG	AA	AG	AG	AA	AG	AG	GG	GG
SLCL|BPE_CHR1_3639393	C/T	LCL|BPE_CHR1	3639393	+	NA	NA	NA	NA	NA	NA	CC	CC	CC	CC	CC	CC	CC	CC	CC	CC	CC	CC	CT	CC	CC	CC	CC	CT	NN	CC	CC	CT	CT	CC	CC	CC	CC	CC	CT	CC	CT	CC	CC	CC	CC	CC	CC	CC	CC
SLCL|BPE_CHR1_3639496	G/A	LCL|BPE_CHR1	3639496	+	NA	NA	NA	NA	NA	NA	GG	NN	GG	GG	GG	AA	GG	GG	GG	GG	GG	GG	GA	GG	GG	GA	GA	GA	GG	GG	GG	GA	GA	GG	GG	GA	GG	GG	AA	GG	GA	GG	GA	GG	GG	GG	GG	GG	GA
SLCL|BPE_CHR1_3679398	C/T	LCL|BPE_CHR1	3679398	+	NA	NA	NA	NA	NA	NA	CC	NN	TT	NN	NN	NN	NN	CC	CC	CC	CT	NN	NN	CC	NN	NN	NN	NN	NN	CC	NN	NN	CC	CC	NN	NN	CC	CC	NN	NN	NN	CC	NN	CC	CC	NN	NN	CC	NN
SLCL|BPE_CHR1_3688836	T/C	LCL|BPE_CHR1	3688836	+	NA	NA	NA	NA	NA	NA	TT	TT	TT	TT	TT	TT	TT	TT	TT	TT	TT	TT	TT	TT	TC	TT	TT	TT	TT	TT	TT	TT	TT	TC	TT	TT	TT	TT	TT	TC	TT	TT	TT	TT	TT	TT	TT	TT	TC
SLCL|BPE_CHR1_3719401	C/A	LCL|BPE_CHR1	3719401	+	NA	NA	NA	NA	NA	NA	AC	AC	CC	CC	AC	AC	AC	AC	NN	AA	CC	CC	AC	CC	NN	CC	CC	AC	AA	NN	NN	AC	AC	CC	CC	CC	CC	AA	AC	CC	CC	AA	CC	AA	AA	CC	AA	AC	CC
SLCL|BPE_CHR1_3736849	A/G	LCL|BPE_CHR1	3736849	+	NA	NA	NA	NA	NA	NA	AA	NN	NN	AA	GA	GG	AA	AA	GA	GG	NN	AA	AA	GG	GA	GG	GG	AA	GA	GG	GA	GA	GA	NN	GA	GG	AA	GA	GG	GA	GA	GG	GG	NN	GG	AA	GA	GG	GG
SLCL|BPE_CHR1_3740307	G/A	LCL|BPE_CHR1	3740307	+	NA	NA	NA	NA	NA	NA	AA	GA	GG	GG	GG	GG	AA	AA	GG	GG	GG	GG	AA	GG	GG	GG	GG	AA	GG	GG	GG	GA	GA	GG	GG	GG	GG	GA	GG	GG	GA	GG	GG	AA	GG	GG	GA	GG	GG
SLCL|BPE_CHR1_3740396	A/T	LCL|BPE_CHR1	3740396	+	NA	NA	NA	NA	NA	NA	AA	AA	TT	TT	AA	AA	AA	AA	AA	AA	TT	TT	AA	AA	AT	AA	AA	AA	AA	AA	AT	AA	AA	AA	AA	AA	TT	AA	AA	AA	AA	AA	AA	AA	AA	AA	AA	AA	AA
SLCL|BPE_CHR1_3752905	C/T	LCL|BPE_CHR1	3752905	+	NA	NA	NA	NA	NA	NA	CT	CC	TT	TT	TT	CC	CT	CT	NN	NN	TT	TT	NN	NN	CC	CC	CC	NN	CC	NN	NN	TT	TT	CC	TT	CC	TT	TT	NN	TT	NN	NN	CC	CC	NN	NN	CC	NN	CC
SLCL|BPE_CHR1_3777007	T/A	LCL|BPE_CHR1	3777007	+	NA	NA	NA	NA	NA	NA	AT	TT	AT	AT	AA	AT	AT	AT	AT	AA	AT	AT	TT	AA	AT	TT	TT	TT	AT	AT	AT	AT	AT	AT	AA	AT	AT	AT	AA	AT	TT	AA	TT	TT	AT	AT	AT	AT	AT
SLCL|BPE_CHR1_3788278	G/A	LCL|BPE_CHR1	3788278	+	NA	NA	NA	NA	NA	NA	GG	GG	GG	GG	GG	NN	GG	GG	GG	NN	GG	GG	GG	GG	GG	GG	GG	GG	GG	GG	GG	AA	NN	GG	GG	GG	GG	GG	GG	AA	GG	NN	GG	GG	NN	AA	GG	AA	GG
SLCL|BPE_CHR1_3788634	G/A	LCL|BPE_CHR1	3788634	+	NA	NA	NA	NA	NA	NA	GG	GG	NN	NN	GG	GG	GG	GG	NN	GG	NN	NN	NN	GG	NN	GG	NN	NN	GG	NN	NN	GG	GG	GG	GG	GG	NN	GG	GG	GG	NN	GG	NN	GG	GG	GG	GG	GG	NN
SLCL|BPE_CHR1_3788647	C/A	LCL|BPE_CHR1	3788647	+	NA	NA	NA	NA	NA	NA	CC	CC	NN	NN	CC	CC	CC	CC	NN	CC	NN	NN	NN	CC	NN	NN	NN	NN	CC	NN	NN	CC	CC	CC	CC	CC	NN	CC	CC	CC	NN	CC	NN	CC	CC	CC	CC	CC	NN
SLCL|BPE_CHR1_3788699	G/A	LCL|BPE_CHR1	3788699	+	NA	NA	NA	NA	NA	NA	GG	GG	NN	NN	GG	GG	GG	GG	NN	GG	NN	NN	NN	GG	NN	NN	NN	NN	GG	NN	NN	GG	GG	GG	AA	AA	NN	GG	GG	GG	NN	GA	NN	GG	GG	GG	GA	GG	NN
SLCL|BPE_CHR1_3788701	C/T	LCL|BPE_CHR1	3788701	+	NA	NA	NA	NA	NA	NA	CC	CC	NN	NN	CC	CC	CC	CC	NN	CC	NN	NN	NN	CC	NN	NN	NN	NN	CC	NN	NN	CC	CC	CC	CC	CC	NN	CC	CC	CT	NN	CC	NN	CC	CC	CC	CC	CC	NN
SLCL|BPE_CHR1_3788713	T/C	LCL|BPE_CHR1	3788713	+	NA	NA	NA	NA	NA	NA	TT	TT	NN	NN	CC	CC	TT	TT	NN	CC	NN	NN	NN	CC	NN	NN	NN	NN	TT	NN	NN	CC	CC	TT	TT	TT	NN	TT	CC	TC	NN	TC	NN	TT	CC	CC	TT	NN	NN
SLCL|BPE_CHR1_3788772	C/T	LCL|BPE_CHR1	3788772	+	NA	NA	NA	NA	NA	NA	CC	CC	NN	NN	TT	TT	CC	CC	NN	TT	NN	NN	NN	TT	NN	NN	NN	NN	CC	NN	NN	TT	TT	CC	CC	CC	NN	CC	TT	CT	NN	CT	NN	CC	TT	TT	CC	TT	NN
SLCL|BPE_CHR1_3788799	T/C	LCL|BPE_CHR1	3788799	+	NA	NA	NA	NA	NA	NA	TT	TT	NN	NN	TT	TT	TT	TT	NN	TT	NN	NN	NN	TT	NN	NN	NN	NN	TT	NN	NN	TT	TT	TT	TT	TT	NN	TT	TT	TC	NN	TT	NN	TT	TT	TT	TT	TT	NN
SLCL|BPE_CHR1_3800646	G/A	LCL|BPE_CHR1	3800646	+	NA	NA	NA	NA	NA	NA	GG	GG	GA	GA	GG	GG	GG	GG	AA	GA	GA	GA	GA	GA	AA	GA	GA	GA	GA	AA	AA	GG	GG	AA	GA	AA	GA	GG	GA	GG	AA	GA	GA	GG	GA	GG	GA	GG	GA
SLCL|BPE_CHR1_3808984	T/C	LCL|BPE_CHR1	3808984	+	NA	NA	NA	NA	NA	NA	TT	NN	TT	TT	TT	NN	NN	TT	NN	NN	TT	TT	TT	TT	TT	TT	TT	TT	NN	TT	NN	NN	NN	TT	TT	TT	TT	NN	NN	TT	TT	TT	TT	TT	TT	NN	TT	TT	NN
SLCL|BPE_CHR1_3808986	C/T	LCL|BPE_CHR1	3808986	+	NA	NA	NA	NA	NA	NA	CC	NN	CC	CC	CC	NN	NN	CC	NN	NN	CC	CC	CC	CC	CC	CC	CC	CC	NN	CC	NN	NN	NN	CC	CC	CC	CC	NN	NN	CC	CC	CC	CC	CC	CC	NN	CC	CC	NN
SLCL|BPE_CHR1_3814515	T/C	LCL|BPE_CHR1	3814515	+	NA	NA	NA	NA	NA	NA	TT	TT	TT	TT	TT	NN	TT	TT	NN	TT	TT	TT	TT	TT	TT	TT	TT	TT	TT	TT	TT	TT	TT	TT	NN	TT	TT	TT	TT	NN	TT	TT	TT	TT	TT	NN	TT	NN	TT
SLCL|BPE_CHR1_3814936	G/A	LCL|BPE_CHR1	3814936	+	NA	NA	NA	NA	NA	NA	GG	NN	GG	NN	GG	NN	GG	GG	NN	NN	GG	GG	GG	GG	GG	NN	NN	GG	GG	NN	GG	GG	GG	GG	NN	GG	GG	GG	NN	NN	GG	GG	NN	GG	NN	NN	GG	NN	NN
SLCL|BPE_CHR1_3816487	C/T	LCL|BPE_CHR1	3816487	+	NA	NA	NA	NA	NA	NA	CT	CT	CC	CC	CC	CC	CT	CT	CC	CC	CC	CC	CC	CC	CC	CC	CC	CC	CT	CC	CC	CT	CT	CC	CC	CC	CC	CT	CC	CC	CC	CC	CC	CT	CC	CC	CT	CC	CC
SLCL|BPE_CHR1_3863688	T/A	LCL|BPE_CHR1	3863688	+	NA	NA	NA	NA	NA	NA	NN	NN	NN	TT	AT	NN	TT	NN	TT	AA	TT	TT	AT	TT	AT	NN	NN	NN	NN	NN	TT	TT	TT	TT	TT	NN	TT	NN	NN	TT	TT	AT	NN	NN	AA	NN	NN	TT	AA
SLCL|BPE_CHR1_3864995	A/G	LCL|BPE_CHR1	3864995	+	NA	NA	NA	NA	NA	NA	AA	AA	GA	GA	GA	GG	AA	AA	AA	GA	GA	GA	GA	AA	GG	GA	AA	GA	AA	AA	GA	AA	AA	AA	AA	AA	GA	AA	AA	AA	GA	GA	GA	AA	GA	AA	AA	AA	GA
SLCL|BPE_CHR1_3865685	T/C	LCL|BPE_CHR1	3865685	+	NA	NA	NA	NA	NA	NA	TT	TT	CT	CT	CT	CT	TT	TT	TT	CT	CT	CT	CT	TT	CC	TT	TT	CT	TT	TT	CT	TT	TT	CT	TT	TT	CT	TT	TT	TT	CT	CT	TT	TT	CT	TT	TT	TT	CT
SLCL|BPE_CHR1_3865697	A/T	LCL|BPE_CHR1	3865697	+	NA	NA	NA	NA	NA	NA	AA	AA	TA	TA	TA	TA	AA	AA	TA	TA	TA	TA	TA	AA	TT	AA	AA	TA	AA	AA	TA	TA	TA	TT	AA	AA	TA	AA	AA	TT	TA	TA	AA	AA	TA	AA	AA	AA	TA
SLCL|BPE_CHR1_3865781	T/C	LCL|BPE_CHR1	3865781	+	NA	NA	NA	NA	NA	NA	TT	TT	CT	TT	TT	NN	TT	TT	TT	TT	TT	TT	CT	TT	CC	TT	TT	TT	TT	TT	TT	TT	TT	NN	TT	TT	TT	TT	TT	NN	TT	TT	TT	TT	TT	TT	TT	TT	TT
SLCL|BPE_CHR1_3865856	C/A	LCL|BPE_CHR1	3865856	+	NA	NA	NA	NA	NA	NA	CC	CC	CC	CC	CC	NN	CC	CC	CC	CC	CC	CC	CC	CC	NN	CC	CC	CC	CC	CC	CC	CC	CC	NN	CC	CC	CC	CC	CC	NN	CC	CC	CC	CC	CC	CC	CC	CC	CC
SLCL|BPE_CHR1_3865858	T/C	LCL|BPE_CHR1	3865858	+	NA	NA	NA	NA	NA	NA	TT	TT	TT	TT	TT	NN	TT	TT	TT	TT	TT	TT	CT	TT	NN	TT	TT	TT	TT	TT	TT	TT	TT	NN	TT	TT	TT	TT	TT	NN	TT	TT	TT	TT	TT	TT	TT	TT	TT
SLCL|BPE_CHR1_3867723	A/C	LCL|BPE_CHR1	3867723	+	NA	NA	NA	NA	NA	NA	AA	AA	AA	AA	CA	CA	AA	CA	AA	CA	AA	AA	AA	AA	CA	AA	AA	AA	AA	AA	AA	AA	AA	AA	AA	AA	AA	AA	AA	AA	AA	CA	AA	AA	CA	AA	AA	AA	CA
SLCL|BPE_CHR1_3870352	C/T	LCL|BPE_CHR1	3870352	+	NA	NA	NA	NA	NA	NA	CC	CC	CC	CC	TC	NN	CC	CC	TT	TC	CC	CC	CC	CC	TC	CC	CC	CC	CC	CC	CC	CC	TC	TC	CC	CC	CC	CC	NN	TT	CC	TC	CC	CC	TC	CC	CC	CC	TC
SLCL|BPE_CHR1_3870354	T/A	LCL|BPE_CHR1	3870354	+	NA	NA	NA	NA	NA	NA	TT	TT	TT	TT	AT	NN	TT	TT	AA	AT	TT	TT	TT	TT	AT	TT	TT	TT	TT	TT	TT	TT	AT	AT	TT	TT	TT	TT	NN	AA	TT	AT	TT	TT	AT	TT	TT	TT	AT
SLCL|BPE_CHR1_3870370	C/A	LCL|BPE_CHR1	3870370	+	NA	NA	NA	NA	NA	NA	CC	CC	CC	CC	AC	NN	CC	CC	CC	AC	CC	CC	CC	CC	AC	CC	CC	CC	CC	CC	CC	CC	CC	CC	CC	CC	CC	CC	NN	CC	CC	AC	CC	CC	AC	CC	CC	CC	AC
SLCL|BPE_CHR1_3884941	A/T	LCL|BPE_CHR1	3884941	+	NA	NA	NA	NA	NA	NA	NN	NN	TT	TT	TT	TT	NN	NN	AA	TA	TT	TT	AA	TT	TT	AA	AA	NN	AA	AA	TA	AA	AA	TA	NN	TT	TT	AA	AA	TT	AA	TT	AA	AA	TT	AA	TT	AA	AA
SLCL|BPE_CHR1_3901137	G/A	LCL|BPE_CHR1	3901137	+	NA	NA	NA	NA	NA	NA	GG	GA	GG	GG	GG	GG	GG	GG	NN	GG	GG	GG	GG	GG	GG	AA	GA	NN	GG	NN	GG	GG	GG	GG	GG	AA	GG	GG	GG	GG	NN	GG	GA	GG	GG	GG	GG	GG	AA
SLCL|BPE_CHR1_3905448	G/C	LCL|BPE_CHR1	3905448	+	NA	NA	NA	NA	NA	NA	GG	GG	GG	GG	GG	GG	GG	GG	CC	GG	GG	GG	GG	CC	GG	NN	NN	GG	GG	NN	GG	GC	GC	GC	GG	NN	GG	GC	NN	CC	GG	GG	GG	GG	GG	GC	GG	GG	GG
SLCL|BPE_CHR1_3905466	T/C	LCL|BPE_CHR1	3905466	+	NA	NA	NA	NA	NA	NA	TT	TT	TT	TT	TT	TT	TT	TT	TT	TT	TT	TT	TT	CC	TT	NN	NN	TT	TT	NN	TT	TT	TT	TT	TT	NN	TT	TT	NN	CC	TT	TT	TT	TT	TT	TC	TT	TT	TT
SLCL|BPE_CHR1_3905469	A/C	LCL|BPE_CHR1	3905469	+	NA	NA	NA	NA	NA	NA	AA	AA	AA	AA	AA	AA	AA	AA	AA	AA	AA	AA	AA	CC	AA	NN	NN	AA	AA	NN	AA	AA	AA	AA	AA	NN	AA	AA	NN	CC	AA	AA	AA	AA	AA	AC	AA	AA	AA
SLCL|BPE_CHR1_3912537	G/T	LCL|BPE_CHR1	3912537	+	NA	NA	NA	NA	NA	NA	GG	GT	GG	GG	GG	GT	GG	GG	TT	GT	GG	GG	GG	TT	GG	TT	TT	GG	GT	TT	GT	GG	GG	GG	GG	GT	GG	GG	TT	TT	GT	GG	TT	GG	GT	GG	GG	TT	GT
SLCL|BPE_CHR1_3912545	C/T	LCL|BPE_CHR1	3912545	+	NA	NA	NA	NA	NA	NA	CC	CT	CC	CC	CC	CT	CC	CC	TT	CT	CC	CC	CC	TT	CC	TT	TT	CC	CT	TT	CT	CC	CC	CC	CC	CT	CC	CC	TT	TT	CT	CC	TT	CC	CT	CC	CC	TT	CT
SLCL|BPE_CHR1_3912635	A/G	LCL|BPE_CHR1	3912635	+	NA	NA	NA	NA	NA	NA	AA	AG	AA	AA	AA	AG	AA	AA	GG	AG	AA	AA	AA	GG	AA	GG	GG	AA	AG	GG	AG	AA	AA	AA	AA	AG	AA	AA	GG	GG	AG	AA	GG	AA	AG	AA	AA	GG	AG
SLCL|BPE_CHR1_3931509	G/C	LCL|BPE_CHR1	3931509	+	NA	NA	NA	NA	NA	NA	GG	GG	GG	GG	GG	GG	GG	GG	GC	GG	GG	GG	GG	GG	GG	GG	GG	GC	GG	GG	GG	GG	GG	GC	GG	GG	GG	GG	GG	GC	GG	GG	GG	GC	GG	GC	GG	GG	GG
SLCL|BPE_CHR1_3958841	T/C	LCL|BPE_CHR1	3958841	+	NA	NA	NA	NA	NA	NA	TT	TC	TT	TC	NN	CC	TT	TT	NN	CC	TC	NN	CC	NN	CC	NN	NN	CC	NN	NN	CC	CC	TC	NN	NN	CC	CC	TT	NN	CC	NN	CC	CC	TC	CC	CC	TC	NN	CC
SLCL|BPE_CHR1_3958885	T/C	LCL|BPE_CHR1	3958885	+	NA	NA	NA	NA	NA	NA	TT	TC	TT	TC	NN	CC	TT	TT	NN	CC	TC	NN	CC	NN	CC	NN	NN	CC	NN	NN	CC	CC	TC	NN	NN	CC	CC	TT	NN	CC	NN	CC	CC	TC	CC	CC	TC	NN	CC
SLCL|BPE_CHR1_4018786	A/G	LCL|BPE_CHR1	4018786	+	NA	NA	NA	NA	NA	NA	AA	AA	AA	AA	AA	AA	AA	AA	AA	AA	AA	AA	AA	AA	AA	AA	AA	AA	AA	AA	AA	AG	AG	GG	AA	AA	AA	AA	AA	AA	AA	AA	AA	AA	AA	AA	AA	AA	AA
SLCL|BPE_CHR1_4022355	C/T	LCL|BPE_CHR1	4022355	+	NA	NA	NA	NA	NA	NA	CC	CC	CC	NN	CC	CC	CC	CC	NN	CC	CC	CC	CC	CC	CC	CC	CC	CC	CC	CC	CC	CC	CC	CC	CC	CC	CC	CC	CC	CC	CC	CC	CC	NN	CC	CC	CC	CC	NN
SLCL|BPE_CHR1_4022383	C/T	LCL|BPE_CHR1	4022383	+	NA	NA	NA	NA	NA	NA	CC	CC	CC	NN	CC	NN	CC	CC	NN	CC	CC	CC	CC	CC	CC	CC	TC	CC	NN	CC	CC	CC	CC	CC	CC	CC	CC	CC	CC	CC	CC	CC	TC	NN	CC	TC	CC	CC	NN
SLCL|BPE_CHR1_4022449	T/A	LCL|BPE_CHR1	4022449	+	NA	NA	NA	NA	NA	NA	TT	NN	TT	NN	TT	NN	TT	TT	NN	TT	TT	TT	TT	AA	TT	TT	AT	TT	NN	TT	TT	TT	TT	TT	TT	TT	TT	TT	AA	TT	TT	TT	AT	NN	TT	AT	TT	TT	NN
SLCL|BPE_CHR1_4033866	T/A	LCL|BPE_CHR1	4033866	+	NA	NA	NA	NA	NA	NA	AT	TT	AT	AT	AT	TT	AT	AT	AT	TT	AT	AT	AT	TT	TT	TT	TT	AT	TT	TT	TT	TT	TT	TT	TT	TT	AT	AT	TT	TT	TT	TT	TT	AT	TT	TT	TT	TT	TT
SLCL|BPE_CHR1_4033943	C/T	LCL|BPE_CHR1	4033943	+	NA	NA	NA	NA	NA	NA	TC	CC	CC	TC	TC	CC	TC	TC	CC	CC	TC	TC	TC	CC	CC	CC	CC	TC	CC	CC	CC	CC	CC	CC	CC	CC	TC	CC	CC	CC	CC	CC	CC	TC	CC	CC	CC	CC	CC
SLCL|BPE_CHR1_4034122	A/T	LCL|BPE_CHR1	4034122	+	NA	NA	NA	NA	NA	NA	TA	AA	TA	TA	TA	NN	TA	TA	TA	AA	TA	TA	TA	TT	TA	AA	TA	TA	AA	AA	AA	TA	TA	TT	TA	AA	TA	TA	TA	AA	AA	AA	AA	TA	AA	TA	AA	TA	TA
SLCL|BPE_CHR1_4036731	T/G	LCL|BPE_CHR1	4036731	+	NA	NA	NA	NA	NA	NA	GT	GT	TT	TT	TT	TT	GT	GT	GT	TT	TT	TT	TT	GT	GT	GT	GT	TT	GT	GT	TT	GT	GT	TT	TT	TT	TT	GT	TT	TT	GT	TT	GT	GT	GT	TT	GT	TT	GT
SLCL|BPE_CHR1_4036749	T/G	LCL|BPE_CHR1	4036749	+	NA	NA	NA	NA	NA	NA	GT	GT	TT	TT	TT	TT	GT	GT	GT	TT	TT	TT	TT	TT	GT	GT	GT	TT	GT	GT	TT	GT	GT	TT	TT	TT	TT	GT	TT	TT	GT	TT	GT	GT	GT	TT	GT	TT	GT
SLCL|BPE_CHR1_4058956	G/A	LCL|BPE_CHR1	4058956	+	NA	NA	NA	NA	NA	NA	NN	AA	AA	AA	GG	GG	NN	NN	GA	GA	AA	AA	AA	AA	AA	GA	GA	AA	AA	GA	AA	AA	AA	AA	GG	GA	AA	AA	GA	GA	GA	GG	GA	NN	GG	GA	GG	GA	AA
SLCL|BPE_CHR1_4063677	G/A	LCL|BPE_CHR1	4063677	+	NA	NA	NA	NA	NA	NA	AG	NN	AG	AG	AA	AG	AG	AG	AG	AG	AG	AG	AA	GG	AG	AG	AG	AA	GG	AG	GG	AA	AA	GG	AA	AG	AG	GG	AG	GG	AA	AA	AG	AG	AA	GG	AG	AG	AG
SLCL|BPE_CHR1_4088217	A/C	LCL|BPE_CHR1	4088217	+	NA	NA	NA	NA	NA	NA	AA	AA	AA	AA	AA	AA	AA	AA	CC	AA	AA	AA	AA	NN	NN	NN	NN	AA	AA	NN	NN	NN	CC	AC	AA	NN	AA	AA	NN	AA	AA	AA	NN	AA	AA	NN	AA	CC	NN
SLCL|BPE_CHR1_4091988	G/A	LCL|BPE_CHR1	4091988	+	NA	NA	NA	NA	NA	NA	AA	AG	AG	AG	AA	AG	AA	AA	NN	AG	AG	AG	AA	GG	GG	GG	GG	AA	AG	GG	GG	GG	GG	AG	AG	GG	AG	AA	AG	AG	AG	AG	GG	AA	AG	GG	AG	AG	GG
SLCL|BPE_CHR1_4092025	A/T	LCL|BPE_CHR1	4092025	+	NA	NA	NA	NA	NA	NA	AA	AT	AT	AT	AA	AT	AA	AA	NN	AT	AT	AT	AA	TT	TT	TT	TT	AA	AT	TT	TT	AT	AT	AT	AT	TT	AT	AA	AT	AT	AT	AT	TT	AA	AT	TT	AT	AT	TT
SLCL|BPE_CHR1_4107934	G/A	LCL|BPE_CHR1	4107934	+	NA	NA	NA	NA	NA	NA	GG	GG	GG	GG	GG	GG	GG	GG	GG	GG	GG	GG	GG	GA	GG	GG	GG	GG	GG	GG	GG	GG	GG	GG	GG	GG	GG	GG	AA	GG	GG	NN	GG	GG	GG	GG	GG	GA	GG
SLCL|BPE_CHR1_4107970	G/A	LCL|BPE_CHR1	4107970	+	NA	NA	NA	NA	NA	NA	GG	GG	GG	GG	GG	GG	GG	GG	GG	GG	GG	GG	GG	GG	GG	GG	GG	GG	GG	GG	GG	GG	GG	GA	GG	GG	GG	GG	GG	GG	GG	NN	GG	GG	GG	GG	GG	GG	GG
SLCL|BPE_CHR1_4111104	A/C	LCL|BPE_CHR1	4111104	+	NA	NA	NA	NA	NA	NA	AA	AA	AA	AA	AA	AA	AA	AA	AA	NN	AA	AA	CC	AA	AA	AA	AA	CC	AA	AA	AA	AA	AA	AA	NN	AA	AA	AA	AA	AA	AC	NN	AA	AA	AA	AA	AA	AA	AA
SLCL|BPE_CHR1_4111209	G/A	LCL|BPE_CHR1	4111209	+	NA	NA	NA	NA	NA	NA	GG	NN	GG	GG	GA	NN	GG	GG	NN	NN	GG	GG	GG	NN	GG	NN	NN	GG	NN	NN	NN	NN	NN	NN	GG	GG	GA	NN	GG	GG	NN	GA	NN	GG	AA	GG	GG	NN	GG
SLCL|BPE_CHR1_4111306	T/C	LCL|BPE_CHR1	4111306	+	NA	NA	NA	NA	NA	NA	CT	TT	CT	CT	CC	TT	CT	CT	TT	CC	CT	CT	CT	TT	CT	TT	TT	CT	TT	TT	TT	TT	TT	TT	CC	CT	CT	TT	CT	CT	NN	CC	TT	CT	CT	CT	CT	TT	CT
SLCL|BPE_CHR1_4126675	T/A	LCL|BPE_CHR1	4126675	+	NA	NA	NA	NA	NA	NA	TT	TT	AT	AT	TT	TT	TT	TT	TT	TT	AT	AT	AT	AT	AT	AT	AT	AT	TT	AT	AT	AT	AT	AA	TT	TT	AT	AT	TT	AA	AT	TT	AT	AT	AT	AT	TT	AT	TT
SLCL|BPE_CHR1_4126715	T/G	LCL|BPE_CHR1	4126715	+	NA	NA	NA	NA	NA	NA	GG	GT	GT	GT	GG	GT	GG	GG	GG	GG	GT	GT	GG	TT	GT	TT	TT	GG	GG	GT	GT	GG	GG	GG	GT	TT	GT	GG	TT	GT	GT	GT	TT	GG	GT	TT	GT	GT	GT
SLCL|BPE_CHR1_4143503	C/T	LCL|BPE_CHR1	4143503	+	NA	NA	NA	NA	NA	NA	CC	CC	CC	CC	TC	NN	CC	CC	TC	NN	CC	CC	TC	NN	TC	CC	CC	TC	TC	TC	NN	NN	NN	NN	CC	CC	CC	TC	NN	CC	CC	TC	CC	TC	TC	TC	CC	TC	NN
SLCL|BPE_CHR1_4143723	G/A	LCL|BPE_CHR1	4143723	+	NA	NA	NA	NA	NA	NA	AG	AA	AG	AA	GG	NN	AG	AG	AG	GG	AG	AG	AG	AG	AG	AA	AA	AG	AG	GG	AG	AG	AG	GG	GG	GG	AG	AG	AG	AG	AA	GG	AA	AG	GG	AG	AA	AG	NN
SLCL|BPE_CHR1_4143744	G/A	LCL|BPE_CHR1	4143744	+	NA	NA	NA	NA	NA	NA	AG	AA	AG	AA	GG	NN	AG	AG	AG	GG	AG	AG	AG	AG	AG	AA	AA	AG	AG	GG	AG	AG	AG	GG	GG	GG	AG	AG	AG	AG	AA	GG	AA	AG	GG	AG	AA	AG	NN
SLCL|BPE_CHR1_4147203	G/A	LCL|BPE_CHR1	4147203	+	NA	NA	NA	NA	NA	NA	GG	GG	GG	GG	GG	GG	GG	GG	GG	GG	GG	GG	GG	AG	GG	GG	GG	GG	GG	GG	GG	AG	AA	GG	GG	GG	GG	GG	AG	GG	GG	GG	NN	GG	GG	AG	GG	AG	GG
SLCL|BPE_CHR1_4161689	G/C	LCL|BPE_CHR1	4161689	+	NA	NA	NA	NA	NA	NA	GC	GG	GC	GC	CC	GG	GC	GC	GC	CC	GC	GC	GG	GG	GC	GG	GG	GG	GC	GC	GC	GG	GG	GG	CC	CC	GC	GG	GG	GG	GG	CC	GG	GG	GC	GG	GC	GG	GG
SLCL|BPE_CHR1_4167833	C/T	LCL|BPE_CHR1	4167833	+	NA	NA	NA	NA	NA	NA	NN	CC	CC	NN	CC	CC	NN	CC	CC	CC	CC	CC	NN	CC	CC	CC	CC	CC	TT	NN	CC	CC	NN	CC	NN	CC	CC	CC	TT	NN	NN	CC	NN	NN	CC	CC	NN	NN	NN
SLCL|BPE_CHR1_4167836	G/A	LCL|BPE_CHR1	4167836	+	NA	NA	NA	NA	NA	NA	NN	GA	GG	NN	GG	GG	NN	GG	GG	GG	NN	NN	NN	GG	GG	GA	NN	AA	AA	NN	NN	NN	NN	AA	NN	GG	GG	GA	AA	AA	NN	GG	NN	NN	GA	GG	NN	NN	NN
SLCL|BPE_CHR1_4167876	A/G	LCL|BPE_CHR1	4167876	+	NA	NA	NA	NA	NA	NA	NN	AA	GG	NN	GG	GG	NN	NN	NN	GG	NN	NN	NN	GG	GG	AA	NN	AA	AA	NN	NN	NN	AA	AA	NN	GG	GG	AA	AA	AA	NN	GG	NN	NN	GA	AA	NN	NN	NN
SLCL|BPE_CHR1_4168131	C/A	LCL|BPE_CHR1	4168131	+	NA	NA	NA	NA	NA	NA	CA	CA	CC	CC	CC	CC	CA	CA	CA	CC	CC	CC	CC	CC	CC	CC	CC	CC	CA	CC	CC	CC	CC	CC	CC	CC	CC	CA	CC	CC	CC	CC	CC	CA	CC	CA	CA	CC	CC
SLCL|BPE_CHR1_4168133	G/T	LCL|BPE_CHR1	4168133	+	NA	NA	NA	NA	NA	NA	GT	GT	GG	GG	GG	GG	GT	GT	GT	GG	GG	GG	GG	GG	GG	GG	GG	GG	GT	GG	GG	GG	GG	GG	GG	GG	GG	GT	GG	GG	GG	GG	GG	GT	GG	GT	GT	GG	GG
SLCL|BPE_CHR1_4193577	A/T	LCL|BPE_CHR1	4193577	+	NA	NA	NA	NA	NA	NA	TA	TA	TA	TA	AA	AA	TA	TA	TA	TA	TA	TA	TA	TA	TT	TA	TA	TA	TT	TA	TT	TT	TT	AA	AA	AA	TA	TA	TA	TA	TA	AA	TA	TT	TA	TA	TA	TA	TA
SLCL|BPE_CHR1_4223888	T/C	LCL|BPE_CHR1	4223888	+	NA	NA	NA	NA	NA	NA	TT	CT	TT	TT	TT	CT	TT	TT	TT	TT	TT	TT	TT	TT	TT	CT	CT	TT	TT	TT	TT	TT	TT	TT	TT	TT	TT	TT	TT	TT	TT	TT	CT	TT	TT	TT	TT	TT	CT
SLCL|BPE_CHR1_4223919	G/A	LCL|BPE_CHR1	4223919	+	NA	NA	NA	NA	NA	NA	GG	AG	GG	GG	GG	AG	GG	GG	AA	AG	GG	GG	GG	AG	AG	AG	AG	GG	AG	AG	AG	GG	GG	GG	GG	GG	GG	AG	GG	AG	GG	GG	AG	GG	GG	AG	GG	GG	AA
SLCL|BPE_CHR1_4242111	T/A	LCL|BPE_CHR1	4242111	+	NA	NA	NA	NA	NA	NA	TT	TT	TT	TT	TT	TT	TT	TT	NN	NN	TT	TT	NN	NN	NN	TT	TT	TT	NN	TT	NN	TT	TT	TT	TT	TT	TT	TT	TT	NN	TT	TT	TT	NN	TT	TT	TT	TT	TT
SLCL|BPE_CHR1_4262562	C/A	LCL|BPE_CHR1	4262562	+	NA	NA	NA	NA	NA	NA	CC	NN	CC	CC	CC	CC	CC	CC	CC	CC	CC	CC	CA	NN	CA	NN	AA	NN	CC	NN	CC	AA	NN	CA	NN	CC	CC	NN	CC	NN	NN	NN	NN	CC	CA	NN	NN	NN	NN
SLCL|BPE_CHR1_4269594	T/C	LCL|BPE_CHR1	4269594	+	NA	NA	NA	NA	NA	NA	TT	TT	NN	TC	CC	TT	TT	TC	TT	TT	TT	TT	TT	NN	TT	NN	NN	TT	TT	TT	TT	TT	TT	TT	CC	CC	TC	TT	TT	TT	NN	TC	TC	TT	NN	TT	NN	TT	TT
SLCL|BPE_CHR1_4269651	T/C	LCL|BPE_CHR1	4269651	+	NA	NA	NA	NA	NA	NA	NN	TT	NN	TT	TT	TT	TT	TT	TT	TT	NN	TT	TT	NN	TT	NN	TT	TT	TT	NN	TT	TT	TT	TT	TT	NN	TT	TT	TT	TT	TT	TT	TT	TT	TT	TT	TT	CC	CT
SLCL|BPE_CHR1_4269703	C/T	LCL|BPE_CHR1	4269703	+	NA	NA	NA	NA	NA	NA	NN	TT	NN	CC	CC	NN	TT	CC	NN	NN	NN	CC	CC	NN	CC	NN	CC	CC	TT	NN	CT	CC	CC	CC	CC	NN	CC	CC	CC	CC	CC	CC	CT	CT	CC	CC	NN	CC	NN
SLCL|BPE_CHR1_4280033	T/A	LCL|BPE_CHR1	4280033	+	NA	NA	NA	NA	NA	NA	NN	NN	NN	NN	NN	NN	NN	NN	AA	AT	NN	NN	NN	TT	TT	TT	AA	NN	AT	AT	AA	AA	AA	AA	NN	NN	NN	TT	TT	AA	AA	NN	AA	NN	AA	AA	NN	AT	NN
SLCL|BPE_CHR1_4280170	C/G	LCL|BPE_CHR1	4280170	+	NA	NA	NA	NA	NA	NA	CG	GG	CC	CC	CG	GG	CG	CG	CG	CG	CC	CC	GG	GG	GG	CG	CG	GG	CG	CC	CC	CG	CG	CC	CC	CC	CC	GG	CG	CC	CG	CG	CG	GG	CG	CC	CG	CG	GG
SLCL|BPE_CHR1_4280193	T/C	LCL|BPE_CHR1	4280193	+	NA	NA	NA	NA	NA	NA	TT	TT	TT	TT	TT	TT	TT	TT	CT	CT	TT	TT	TT	TT	TT	CT	CT	TT	CT	CC	CC	CT	CT	CT	TT	TT	TT	TT	TT	CC	CT	TT	CT	TT	CT	CT	TT	CT	TT
SLCL|BPE_CHR1_4280248	T/C	LCL|BPE_CHR1	4280248	+	NA	NA	NA	NA	NA	NA	CT	TT	CC	CC	CT	TT	CT	CT	TT	TT	CC	CC	TT	TT	TT	CT	CT	TT	TT	CT	TT	CT	CT	CC	CC	CC	CC	TT	CT	CC	CT	CT	CT	TT	CT	CC	CT	CT	TT
SLCL|BPE_CHR1_4287528	C/T	LCL|BPE_CHR1	4287528	+	NA	NA	NA	NA	NA	NA	CC	CT	CC	CC	CT	TT	CC	CC	CC	CT	CC	CC	CT	CC	CC	CT	CT	CT	CC	CC	CC	CT	CT	CC	CC	CC	CC	CT	CC	CC	CT	TT	CT	CC	CT	CC	CC	CC	CT
SLCL|BPE_CHR1_4289955	C/A	LCL|BPE_CHR1	4289955	+	NA	NA	NA	NA	NA	NA	AC	AC	CC	CC	CC	CC	AC	AC	AC	AC	CC	CC	CC	CC	AC	AC	AA	CC	AA	AA	AC	CC	CC	AA	AC	CC	CC	AA	CC	CC	AC	CC	AC	AC	AC	AC	AC	AC	AC
SLCL|BPE_CHR1_4289981	G/T	LCL|BPE_CHR1	4289981	+	NA	NA	NA	NA	NA	NA	TG	TG	GG	GG	GG	GG	TG	TG	TG	TG	GG	GG	GG	GG	TG	TG	TT	GG	TT	TT	TG	GG	GG	TT	GG	GG	GG	TT	GG	GG	TG	GG	TG	TG	TG	TG	TG	TG	TG
SLCL|BPE_CHR1_4294192	G/A	LCL|BPE_CHR1	4294192	+	NA	NA	NA	NA	NA	NA	NN	NN	GG	GG	GG	GG	NN	NN	GG	GG	GG	GG	GG	GG	GG	GG	GG	GG	GG	GG	GG	NN	NN	GG	NN	NN	GG	AA	GG	GG	GG	GG	GG	GG	GG	GG	NN	GG	NN
SLCL|BPE_CHR1_4294203	G/C	LCL|BPE_CHR1	4294203	+	NA	NA	NA	NA	NA	NA	NN	NN	CC	CC	GG	GG	NN	NN	GG	GG	CC	CC	GC	GG	CC	GG	GG	GC	GG	GG	GC	NN	NN	GG	NN	NN	CC	GG	GG	CC	GG	GG	GG	CC	GG	GC	NN	GG	NN
SLCL|BPE_CHR1_4294205	G/C	LCL|BPE_CHR1	4294205	+	NA	NA	NA	NA	NA	NA	NN	NN	CC	CC	GG	GG	NN	NN	GG	GG	CC	CC	GC	GG	CC	GG	GG	GC	GG	GG	GC	NN	NN	GG	NN	NN	CC	GG	GG	CC	GG	GG	GG	CC	GG	GC	NN	GG	NN
SLCL|BPE_CHR1_4294231	A/G	LCL|BPE_CHR1	4294231	+	NA	NA	NA	NA	NA	NA	NN	NN	GG	GG	AA	AA	NN	NN	AA	AA	GG	GG	AG	AA	GG	AA	AA	AG	AA	AA	AG	NN	NN	AA	NN	NN	GG	AA	AA	GG	AA	AA	AA	GG	AA	AG	NN	AA	NN
SLCL|BPE_CHR1_4294234	G/A	LCL|BPE_CHR1	4294234	+	NA	NA	NA	NA	NA	NA	NN	NN	AA	AA	GG	GG	NN	NN	GG	GG	AA	AA	GA	GG	AA	GG	GG	GA	GG	GG	GA	NN	NN	GG	NN	NN	AA	GG	GG	AA	GG	GG	GG	AA	GG	GA	NN	GG	NN
SLCL|BPE_CHR1_4303146	G/A	LCL|BPE_CHR1	4303146	+	NA	NA	NA	NA	NA	NA	NN	NN	AA	AA	GG	GG	NN	NN	GG	GG	AA	AA	GA	GA	AA	GG	GG	GA	GG	GG	GA	NN	NN	GG	NN	NN	AA	GG	GG	AA	GG	GG	GG	AA	GG	GG	NN	GG	NN
SLCL|BPE_CHR1_4303518	C/T	LCL|BPE_CHR1	4303518	+	NA	NA	NA	NA	NA	NA	NN	NN	CC	CC	CC	CC	NN	NN	CC	CC	CC	CC	CC	CC	CC	CC	CC	CC	CC	CC	CC	NN	NN	CC	NN	NN	CC	CC	CC	CC	CC	CC	CC	CC	CC	CT	NN	CC	NN
SLCL|BPE_CHR1_4303674	C/T	LCL|BPE_CHR1	4303674	+	NA	NA	NA	NA	NA	NA	NN	NN	CC	NN	CC	NN	NN	NN	CC	CC	CC	CC	CC	CC	CC	CC	CC	CC	CC	CC	CC	NN	NN	CC	NN	NN	CC	NN	CC	CC	CC	CC	CC	CC	CC	TT	NN	CC	NN
SLCL|BPE_CHR1_4303765	T/A	LCL|BPE_CHR1	4303765	+	NA	NA	NA	NA	NA	NA	NN	NN	NN	AA	NN	NN	NN	TT	NN	TT	AA	AA	TA	TA	AA	TT	TT	TA	TT	TT	TA	NN	NN	TT	NN	NN	AA	TT	TT	AA	TT	NN	TT	NN	TT	TT	NN	TT	NN
SLCL|BPE_CHR1_4307453	A/T	LCL|BPE_CHR1	4307453	+	NA	NA	NA	NA	NA	NA	TT	TT	AT	NN	AT	AT	TT	TT	AA	AA	AT	AT	AA	AA	AT	AT	AT	AA	AT	AA	AA	AT	AT	AT	TT	TT	AT	AT	AA	AT	AA	AT	AT	AA	AA	AA	TT	AA	TT
SLCL|BPE_CHR1_4334921	A/G	LCL|BPE_CHR1	4334921	+	NA	NA	NA	NA	NA	NA	GG	AA	GA	GA	GA	NN	GG	GG	GA	GA	GA	GA	GA	GA	AA	AA	AA	GA	GG	GA	GA	NN	NN	GA	GG	GG	GA	GG	GA	GA	GA	GA	AA	AA	AA	AA	GG	GA	AA
SLCL|BPE_CHR1_4335265	T/C	LCL|BPE_CHR1	4335265	+	NA	NA	NA	NA	NA	NA	TT	NN	NN	CT	CT	NN	TT	TT	NN	CT	CT	CT	CT	CT	NN	NN	NN	CT	TT	CT	CT	NN	NN	CT	TT	TT	CT	TT	NN	CT	CT	CT	NN	NN	CC	NN	TT	NN	CC
SLCL|BPE_CHR1_4336415	C/G	LCL|BPE_CHR1	4336415	+	NA	NA	NA	NA	NA	NA	CC	GC	GC	GC	CC	GC	CC	NN	GC	CC	GC	GG	GG	NN	GC	GG	GG	GG	NN	GC	GC	CC	CC	GG	CC	CC	GC	CC	NN	GC	GG	CC	GG	GC	GC	GG	CC	GG	GC
SLCL|BPE_CHR1_4336422	A/T	LCL|BPE_CHR1	4336422	+	NA	NA	NA	NA	NA	NA	TT	AT	AT	AT	NN	AA	TT	NN	AT	TT	AT	AA	AA	NN	AT	AA	AA	AA	NN	AT	AT	AA	AA	AA	TT	TT	AT	TT	AA	AT	AA	AT	AA	AT	AA	AA	TT	AA	AT
SLCL|BPE_CHR1_4336467	C/T	LCL|BPE_CHR1	4336467	+	NA	NA	NA	NA	NA	NA	CC	TC	TC	TC	CC	TC	CC	CC	TC	CC	TC	TC	TT	CC	TC	TT	TT	TC	CC	TC	TC	CC	CC	TC	CC	CC	TC	CC	CC	TC	TC	CC	TT	TC	TC	TT	CC	TC	TC
SLCL|BPE_CHR1_4336523	T/A	LCL|BPE_CHR1	4336523	+	NA	NA	NA	NA	NA	NA	TT	AT	AT	AT	NN	AT	TT	TT	AT	TT	AT	AT	AA	TT	AT	AA	AA	AT	TT	AT	AT	NN	NN	AT	TT	TT	AT	TT	TT	AT	AT	NN	AA	AT	AT	AA	TT	AT	AT
SLCL|BPE_CHR1_4343783	A/C	LCL|BPE_CHR1	4343783	+	NA	NA	NA	NA	NA	NA	AA	AA	AC	AC	AA	NN	AA	AA	CC	AA	AC	AC	AC	AA	AC	NN	AA	AC	AA	AA	AC	AA	AA	NN	AA	AA	AC	AA	AA	AA	AA	AA	NN	AC	AA	AC	AA	AA	AA
SLCL|BPE_CHR1_4343944	G/A	LCL|BPE_CHR1	4343944	+	NA	NA	NA	NA	NA	NA	GG	GG	GG	GG	GG	GG	GG	GG	GG	GG	GG	GG	GG	GG	GG	GG	GG	GG	GG	GG	GG	GG	GG	GG	GG	GG	GG	GG	GG	GG	GG	GG	GG	GG	GG	GG	GG	GG	GG
SLCL|BPE_CHR1_4343945	A/T	LCL|BPE_CHR1	4343945	+	NA	NA	NA	NA	NA	NA	AA	AA	AA	AA	AA	AA	AA	AA	AA	AA	AA	AA	AA	AA	AA	AA	AA	AA	AA	AA	AA	AA	AA	AA	AA	AA	AA	AA	AA	AA	AA	AA	AA	AA	AA	AA	AA	AA	AA
SLCL|BPE_CHR1_4344120	T/C	LCL|BPE_CHR1	4344120	+	NA	NA	NA	NA	NA	NA	TT	TT	TT	TT	CT	CT	TT	TT	TT	CT	TT	TT	TT	TT	TT	TT	TT	TT	TT	TT	TT	TT	TT	TT	TT	TT	TT	TT	TT	TT	TT	CT	TT	TT	CT	TT	TT	TT	TT
SLCL|BPE_CHR1_4345546	T/G	LCL|BPE_CHR1	4345546	+	NA	NA	NA	NA	NA	NA	TT	TT	TT	TT	GT	GT	TT	TT	TT	GT	TT	TT	TT	TT	TT	TT	TT	TT	TT	TT	TT	TT	TT	TT	TT	TT	TT	TT	TT	TT	TT	GT	TT	TT	GT	TT	TT	TT	TT
SLCL|BPE_CHR1_4347188	T/C	LCL|BPE_CHR1	4347188	+	NA	NA	NA	NA	NA	NA	TC	TC	CC	CC	TC	TC	TC	TC	CC	TC	CC	CC	CC	TC	TT	CC	CC	CC	TC	CC	CC	TC	TC	CC	CC	CC	CC	TC	TC	TT	CC	TC	CC	TT	TC	TT	TC	TC	TC
SLCL|BPE_CHR1_4354011	A/C	LCL|BPE_CHR1	4354011	+	NA	NA	NA	NA	NA	NA	AA	AA	CA	CA	CA	CA	AA	AA	CC	CC	CA	CA	CA	CA	CA	CA	CA	CA	CA	CC	CC	CA	CA	AA	AA	AA	CA	AA	CA	AA	CA	CA	CA	CA	CC	CA	AA	CA	AA
SLCL|BPE_CHR1_4354259	A/G	LCL|BPE_CHR1	4354259	+	NA	NA	NA	NA	NA	NA	GG	GG	AA	AA	AA	AA	GG	GG	AA	AA	AA	AA	AG	AA	AG	GG	GG	AG	AG	AG	AA	AA	AA	NN	NN	NN	AA	GG	AA	GG	GG	AA	GG	AG	AG	AG	GG	AG	GG
SLCL|BPE_CHR1_4362317	T/G	LCL|BPE_CHR1	4362317	+	NA	NA	NA	NA	NA	NA	TT	GT	GT	GT	GT	GG	GG	GT	NN	GG	GT	GT	GG	TT	GG	TT	TT	GG	GG	GG	GG	GT	GT	TT	TT	TT	GT	GT	TT	GT	GG	GT	TT	GG	GG	GG	GG	GT	GT
SLCL|BPE_CHR1_4369084	T/C	LCL|BPE_CHR1	4369084	+	NA	NA	NA	NA	NA	NA	TT	CT	TT	TT	TT	CC	TT	TT	TT	TT	TT	TT	TT	CT	TT	CT	CT	TT	TT	TT	TT	CT	CT	TT	TT	TT	TT	CT	CT	TT	TT	TT	CT	TT	TT	TT	TT	CT	CT
SLCL|BPE_CHR1_4369154	C/T	LCL|BPE_CHR1	4369154	+	NA	NA	NA	NA	NA	NA	CT	CC	TT	TT	TT	CC	CT	CT	CC	CC	TT	TT	CT	CT	CT	CT	CT	CT	CC	CT	CT	CT	CT	TT	TT	TT	TT	CC	CT	TT	CT	TT	CT	CT	TT	TT	CT	CC	CC
SLCL|BPE_CHR1_4369156	T/C	LCL|BPE_CHR1	4369156	+	NA	NA	NA	NA	NA	NA	TC	TT	CC	CC	CC	TT	TC	TC	TT	TT	CC	CC	TC	TC	TC	TC	TC	TC	TT	TC	TC	TC	TC	CC	CC	CC	CC	TT	TC	CC	TC	CC	TC	TC	CC	CC	TC	TT	TT
SLCL|BPE_CHR1_4384175	T/G	LCL|BPE_CHR1	4384175	+	NA	NA	NA	NA	NA	NA	TT	TT	TT	TT	TT	NN	TT	TT	GG	TT	TT	TT	GT	GT	TT	TT	TT	GT	TT	TT	TT	GT	GT	TT	TT	TT	TT	TT	GT	TT	GT	TT	TT	TT	TT	GG	TT	GG	TT
SLCL|BPE_CHR1_4401949	G/A	LCL|BPE_CHR1	4401949	+	NA	NA	NA	NA	NA	NA	AG	GG	AA	AA	AG	NN	AG	GG	NN	AA	AA	AA	AG	GG	AG	GG	GG	AG	AG	AA	AA	AG	AG	AG	AA	AA	AA	AG	GG	GG	NN	AG	GG	AG	GG	AG	AG	GG	GG
SLCL|BPE_CHR1_4415470	C/T	LCL|BPE_CHR1	4415470	+	NA	NA	NA	NA	NA	NA	CC	CC	CC	CC	CC	NN	CC	CC	CC	CC	CC	CC	CC	CC	CC	CC	CC	CC	CC	CC	CC	CC	CC	CC	CC	CC	CC	CC	CC	CC	CC	CC	CC	CC	CC	CC	CC	CC	CC
SLCL|BPE_CHR1_4423446	G/A	LCL|BPE_CHR1	4423446	+	NA	NA	NA	NA	NA	NA	GA	GG	AA	AA	GA	GG	GA	GA	GA	GG	AA	AA	GA	GG	AA	GA	GA	GA	GG	GG	GG	GG	GG	GA	AA	AA	AA	GG	GA	GG	AA	GA	GA	GG	GA	GG	GA	GG	GA
SLCL|BPE_CHR1_4430492	G/A	LCL|BPE_CHR1	4430492	+	NA	NA	NA	NA	NA	NA	GA	GA	NN	GG	GG	NN	AA	GA	GG	GG	GG	GG	GG	GG	GG	GG	GG	GG	GA	GG	GG	GG	GG	GG	GG	GG	NN	GA	GG	GG	GG	GG	GG	AA	GG	GA	GA	GG	GG
SLCL|BPE_CHR1_4430504	A/T	LCL|BPE_CHR1	4430504	+	NA	NA	NA	NA	NA	NA	AT	AT	NN	TT	AA	NN	TT	TT	AA	AA	AT	AA	AA	AA	AA	AA	AA	AA	AT	AA	AA	AA	AA	AT	TT	TT	NN	AT	AA	AA	AA	AA	AA	TT	AA	AT	TT	AA	AA
SLCL|BPE_CHR1_4456224	G/T	LCL|BPE_CHR1	4456224	+	NA	NA	NA	NA	NA	NA	GG	GG	GG	GG	GG	GG	GG	GG	GG	GG	GG	GG	GG	GG	GG	GG	GG	GG	GG	GG	GG	GG	GG	GT	GG	GG	GG	GG	GG	GG	GG	GG	GG	GG	GG	GG	GG	GG	GG
SLCL|BPE_CHR1_4456277	A/C	LCL|BPE_CHR1	4456277	+	NA	NA	NA	NA	NA	NA	AA	AA	AA	AA	AA	AA	AA	AA	CC	AA	AA	AA	AC	AC	CC	CC	CC	AC	AA	AA	AA	AA	AA	AA	AA	AA	AA	AA	AA	AA	CC	AA	CC	AA	AC	AA	AA	AA	CC
SLCL|BPE_CHR1_4459401	T/C	LCL|BPE_CHR1	4459401	+	NA	NA	NA	NA	NA	NA	TT	CT	CT	CT	TT	CT	TT	TT	CT	TT	CT	CT	CT	CT	CC	TT	TT	CT	CT	CC	CC	CT	CT	TT	TT	TT	CT	TT	CC	CT	TT	TT	CT	CT	TT	TT	TT	CC	CT
SLCL|BPE_CHR1_4460673	T/C	LCL|BPE_CHR1	4460673	+	NA	NA	NA	NA	NA	NA	TT	TT	TT	TT	TC	TT	TT	TT	NN	TT	TT	TT	TT	TT	TT	TT	TT	TT	TT	TT	TT	TT	TT	NN	TT	TT	TT	TT	TT	TT	NN	NN	NN	TT	CC	TT	TT	TT	NN
SLCL|BPE_CHR1_4460714	T/G	LCL|BPE_CHR1	4460714	+	NA	NA	NA	NA	NA	NA	TG	TT	TT	TT	TT	TT	GG	TG	NN	TT	TT	TT	TT	TT	TT	TT	TT	TT	TG	TT	TT	TT	TT	NN	TT	TT	TT	GG	TG	TT	NN	NN	NN	TG	TT	TG	GG	TT	NN
SLCL|BPE_CHR1_4463793	C/G	LCL|BPE_CHR1	4463793	+	NA	NA	NA	NA	NA	NA	CC	CC	CC	CC	CC	CC	CC	CC	NN	CC	CC	CC	CC	NN	CC	NN	CC	CC	CC	CC	CC	CC	CC	CC	CG	CG	CC	CC	CC	CC	NN	CG	NN	CC	CC	CC	CG	CC	NN
SLCL|BPE_CHR1_4463807	C/A	LCL|BPE_CHR1	4463807	+	NA	NA	NA	NA	NA	NA	CC	CC	CC	CC	CA	AA	CC	CC	NN	AA	CC	CC	CC	NN	CC	NN	CC	CC	CC	CC	CC	CC	CC	CA	CA	CA	CC	CC	CC	CA	NN	AA	NN	CC	AA	CC	CA	CC	NN
SLCL|BPE_CHR1_4463813	A/C	LCL|BPE_CHR1	4463813	+	NA	NA	NA	NA	NA	NA	AA	AA	AC	AC	AC	CC	AA	AA	NN	CC	AC	AC	AA	NN	CC	NN	AA	AA	AA	CC	CC	AA	AA	AC	AC	AC	AC	AA	AA	AC	NN	CC	NN	AA	CC	AA	AC	CC	NN
SLCL|BPE_CHR1_4473981	C/T	LCL|BPE_CHR1	4473981	+	NA	NA	NA	NA	NA	NA	TT	CC	TT	TT	TT	CC	CT	CT	CC	CT	TT	TT	TT	TT	TT	CC	CC	TT	CC	CC	CT	CT	CT	CT	TT	TT	TT	CC	CC	TT	TT	TT	CT	TT	TT	CT	CT	NN	CT
SLCL|BPE_CHR1_4473987	T/C	LCL|BPE_CHR1	4473987	+	NA	NA	NA	NA	NA	NA	TT	CC	TT	TT	TT	NN	TC	TC	CC	TC	TT	TT	TT	TT	TT	TC	TC	TT	CC	CC	TC	TC	TC	TC	TT	TT	TT	CC	TC	TT	TT	TT	TC	TT	TT	TC	TC	NN	TC
SLCL|BPE_CHR1_4489203	T/C	LCL|BPE_CHR1	4489203	+	NA	NA	NA	NA	NA	NA	TT	TT	TT	TT	TT	TT	TT	TT	TT	TT	TT	TT	TT	CT	CT	CC	CC	TT	TT	TT	TT	TT	TT	TT	TT	TT	TT	CT	CC	TT	CT	NN	CC	TT	CC	TT	TT	CT	CC
SLCL|BPE_CHR1_4492296	T/C	LCL|BPE_CHR1	4492296	+	NA	NA	NA	NA	NA	NA	TT	TT	NN	NN	TT	TT	TT	TT	TT	TT	NN	NN	NN	TT	NN	TT	TT	NN	TT	NN	NN	NN	NN	TT	NN	NN	NN	TT	TT	TT	TT	TT	TT	TT	TT	TT	TT	NN	TT
SLCL|BPE_CHR1_4509523	A/T	LCL|BPE_CHR1	4509523	+	NA	NA	NA	NA	NA	NA	AA	TA	AA	AA	AA	TA	AA	AA	AA	AA	AA	AA	TA	AA	AA	TA	TA	TA	AA	AA	AA	AA	AA	AA	AA	AA	AA	AA	AA	AA	TA	AA	TA	AA	AA	AA	AA	AA	TA
SLCL|BPE_CHR1_4509717	T/C	LCL|BPE_CHR1	4509717	+	NA	NA	NA	NA	NA	NA	TT	CT	CT	CT	TT	CT	TT	TT	CT	TT	CT	CT	CT	TT	CT	CC	CC	CT	TT	CT	CT	CT	CT	TT	TT	TT	CT	CT	TT	CT	CC	TT	CC	TT	CT	TT	TT	TT	CT
SLCL|BPE_CHR1_4512981	C/T	LCL|BPE_CHR1	4512981	+	NA	NA	NA	NA	NA	NA	TT	CC	TT	TT	TT	NN	TT	TT	NN	CC	TT	TT	CC	CC	CC	CC	CT	CC	CC	CC	NN	CC	CC	CC	TT	TT	TT	CC	CC	CC	CC	TT	CC	CC	CC	TT	TT	CC	CC
SLCL|BPE_CHR1_4513048	A/G	LCL|BPE_CHR1	4513048	+	NA	NA	NA	NA	NA	NA	GG	NN	GG	GG	GG	NN	GG	GG	NN	NN	GG	NN	AA	NN	AA	AA	AA	NN	GG	NN	NN	NN	NN	NN	AG	AG	GG	NN	AA	AA	AA	AA	AA	NN	AA	AA	AG	AA	AA
SLCL|BPE_CHR1_4523633	A/C	LCL|BPE_CHR1	4523633	+	NA	NA	NA	NA	NA	NA	CC	CC	AC	AC	AC	AC	CC	CC	AA	AA	AC	AC	AA	AA	AA	AC	AC	AA	AC	AA	AA	CC	CC	AA	CC	CC	AC	AC	AA	CC	AA	AC	AC	CC	AA	AC	CC	AA	AC
SLCL|BPE_CHR1_4524921	A/C	LCL|BPE_CHR1	4524921	+	NA	NA	NA	NA	NA	NA	AA	CA	CA	CA	AA	CA	AA	AA	AA	AA	CA	CA	CA	CA	CC	CA	CA	CA	AA	CA	CA	CC	CC	CA	CA	CA	CA	CA	CC	CA	AA	CA	CA	CA	AA	CA	CA	CA	CC
SLCL|BPE_CHR1_4533294	A/G	LCL|BPE_CHR1	4533294	+	NA	NA	NA	NA	NA	NA	GG	AA	AG	AG	AG	AA	AG	GG	GG	AG	AG	AG	NN	AA	AA	AA	AA	AG	AG	AG	GG	AA	AA	AA	NN	AA	AA	AA	AA	AA	AG	AA	AA	AA	AA	AA	AA	AA	AA
SLCL|BPE_CHR1_4533611	G/T	LCL|BPE_CHR1	4533611	+	NA	NA	NA	NA	NA	NA	GG	GG	TG	TG	GG	GG	GG	GG	GG	GG	TG	TG	TG	GG	NN	GG	GG	TG	GG	TG	TG	GG	GG	GG	GG	GG	TG	GG	GG	GG	GG	GG	GG	TG	GG	GG	GG	GG	TG
SLCL|BPE_CHR1_4540307	T/C	LCL|BPE_CHR1	4540307	+	NA	NA	NA	NA	NA	NA	TT	TT	TT	NN	TT	NN	TT	TT	NN	TT	TT	TT	TT	TC	TT	TT	TT	TT	TT	TT	TT	TT	TT	TC	TT	TT	TT	TT	NN	TT	TT	TT	TT	TT	TT	TT	TT	TC	TT
SLCL|BPE_CHR1_4540510	G/T	LCL|BPE_CHR1	4540510	+	NA	NA	NA	NA	NA	NA	GG	TG	TG	TT	GG	TT	GG	GG	TG	TG	TG	TG	TT	GG	TT	TG	NN	TT	TT	TT	TT	TG	TG	GG	TT	TG	TG	TG	GG	GG	NN	TG	TT	TG	GG	TG	TG	GG	TT
SLCL|BPE_CHR1_4560992	C/A	LCL|BPE_CHR1	4560992	+	NA	NA	NA	NA	NA	NA	CC	AA	CC	NN	CC	NN	CC	CC	CC	CC	CC	CC	CC	CC	CC	NN	CC	CC	CC	CC	CC	CC	CC	CC	CC	CC	CC	CC	CC	CC	CC	CC	CA	CC	CC	CC	CC	CC	NN
SLCL|BPE_CHR1_4574434	C/T	LCL|BPE_CHR1	4574434	+	NA	NA	NA	NA	NA	NA	CC	CC	CC	CC	TT	NN	NN	NN	NN	CC	CC	CC	NN	CC	CC	CC	CC	CC	CC	CC	CC	CC	CC	CC	CC	CC	CC	CC	CC	NN	CC	NN	CC	CC	CC	CC	CC	CC	CC
SLCL|BPE_CHR1_4574436	G/A	LCL|BPE_CHR1	4574436	+	NA	NA	NA	NA	NA	NA	NN	GG	GG	GG	AA	NN	NN	NN	NN	GG	GG	AA	NN	GG	GG	GG	GG	NN	AA	AA	AA	GG	GA	GA	GG	GG	NN	NN	GG	NN	GG	NN	GG	AA	GG	GG	GG	GA	GG
SLCL|BPE_CHR1_4575598	T/A	LCL|BPE_CHR1	4575598	+	NA	NA	NA	NA	NA	NA	TT	TT	TT	TT	TT	TT	TT	TT	TT	TT	TT	TT	TT	TT	TT	TT	TT	TT	TT	TT	TT	TT	TT	TT	TA	TA	TT	TT	TT	TT	TT	AA	TT	TT	TT	TA	TA	TT	TT
SLCL|BPE_CHR1_4664108	T/G	LCL|BPE_CHR1	4664108	+	NA	NA	NA	NA	NA	NA	TT	TT	TT	NN	TT	TT	TT	TT	TT	TT	TT	TT	TT	TT	TT	NN	NN	TT	TT	TT	TT	TT	TT	TT	NN	GG	TT	TT	TT	TG	GG	NN	TT	TT	TT	TT	TT	GG	TT
SLCL|BPE_CHR1_4664896	G/A	LCL|BPE_CHR1	4664896	+	NA	NA	NA	NA	NA	NA	GG	GG	GG	GG	GG	NN	GG	GG	GG	GG	GG	GG	GG	GG	GG	NN	NN	GG	GG	GG	GG	GG	GG	GG	GG	GG	GG	NN	GG	GG	GG	GG	GG	GG	GG	GG	GG	GG	GG
SLCL|BPE_CHR1_4664911	C/T	LCL|BPE_CHR1	4664911	+	NA	NA	NA	NA	NA	NA	CC	CC	CC	CC	CC	NN	CC	CC	CC	CC	CC	CC	CC	CC	CC	NN	NN	CT	CC	CC	CC	CC	CC	CC	NN	CC	CC	NN	CC	CT	TT	CC	CC	CC	CC	CC	CC	CC	CC
SLCL|BPE_CHR1_4758273	C/T	LCL|BPE_CHR1	4758273	+	NA	NA	NA	NA	NA	NA	TC	TT	TC	TC	TC	TT	TC	TC	TT	TT	TT	TT	CC	TC	TT	TT	TC	TC	TT	TT	TT	CC	CC	TC	TC	NN	TC	TC	TT	TC	TC	TC	TT	TT	TT	TC	TC	TC	TC
SLCL|BPE_CHR1_4809916	G/A	LCL|BPE_CHR1	4809916	+	NA	NA	NA	NA	NA	NA	GG	GG	GG	GG	AG	AG	GG	GG	AG	AG	GG	GG	AG	GG	AG	GG	GG	AG	GG	GG	GG	GG	GG	GG	GG	GG	GG	AG	GG	GG	GG	AG	GG	AG	AG	GG	GG	GG	AG
SLCL|BPE_CHR1_4828269	G/A	LCL|BPE_CHR1	4828269	+	NA	NA	NA	NA	NA	NA	GG	GG	AG	AG	GG	GG	GG	GG	AG	AG	AG	AG	GG	GG	AG	GG	GG	GG	AG	AA	AA	GG	GG	GG	GG	GG	AG	GG	GG	AG	GG	GG	GG	GG	GG	GG	GG	AG	GG
SLCL|BPE_CHR1_4833561	C/T	LCL|BPE_CHR1	4833561	+	NA	NA	NA	NA	NA	NA	CC	CC	CC	CC	CC	CC	CC	CC	CT	CC	CC	CC	CC	TT	CC	CC	CC	CC	CC	CC	CC	CC	CC	CT	CT	CT	CC	CC	NN	CC	CC	CT	CC	CC	CC	TT	CT	CT	CC
SLCL|BPE_CHR1_4833702	T/A	LCL|BPE_CHR1	4833702	+	NA	NA	NA	NA	NA	NA	AT	TT	AA	AA	AA	AT	AT	AT	AT	AA	AA	AA	AT	TT	AA	TT	TT	AT	AT	AA	AA	AT	AT	AT	AT	AT	AA	TT	NN	AA	TT	AT	TT	AT	AT	TT	TT	AT	AT
SLCL|BPE_CHR1_4833874	T/A	LCL|BPE_CHR1	4833874	+	NA	NA	NA	NA	NA	NA	TA	AA	NN	TT	TT	NN	TT	TT	NN	TT	TT	NN	NN	NN	TT	NN	AA	TA	TT	TT	TT	TT	TT	TT	NN	TT	NN	NN	TT	TT	AA	NN	AA	TT	AA	NN	NN	TT	TT
SLCL|BPE_CHR1_4833890	A/T	LCL|BPE_CHR1	4833890	+	NA	NA	NA	NA	NA	NA	AT	TT	AA	AA	AA	NN	AA	AA	AA	AA	AA	AA	TT	AA	AA	TT	TT	AA	AT	AA	AA	AT	AA	AA	NN	AA	NN	NN	AA	AA	TT	AA	TT	AA	TT	AA	TT	AA	AA
SLCL|BPE_CHR1_4833916	C/T	LCL|BPE_CHR1	4833916	+	NA	NA	NA	NA	NA	NA	NN	CC	CC	CC	CC	NN	CC	CC	CC	NN	CC	CC	CC	TT	CC	CC	CC	NN	CC	NN	CC	CC	NN	CT	NN	TT	NN	NN	TT	CC	CC	CC	CC	CC	CC	TT	CC	CT	NN
SLCL|BPE_CHR1_4833919	G/A	LCL|BPE_CHR1	4833919	+	NA	NA	NA	NA	NA	NA	NN	GG	NN	GA	GA	NN	AA	GA	GG	NN	GA	GA	GG	AA	GG	GG	GG	NN	GG	NN	GG	GG	NN	GA	NN	AA	NN	NN	AA	GG	GG	GG	GG	GG	GG	AA	GG	GA	NN
SLCL|BPE_CHR1_4833980	G/A	LCL|BPE_CHR1	4833980	+	NA	NA	NA	NA	NA	NA	NN	AA	GG	GG	GG	NN	GG	GG	GG	NN	GG	GG	AA	GG	GG	AA	AA	NN	AA	NN	GG	GA	NN	GG	NN	GG	NN	NN	GG	GG	AA	GG	AA	GG	AA	GG	AA	GG	NN
SLCL|BPE_CHR1_4848629	G/A	LCL|BPE_CHR1	4848629	+	NA	NA	NA	NA	NA	NA	GG	NN	GA	GG	GG	NN	GG	GG	NN	GG	GA	GA	GA	GG	GA	GG	GG	GA	GG	AA	AA	GG	GG	GG	GG	GG	GA	AA	GG	GG	GG	GG	GG	AA	GG	NN	NN	GG	GG
SLCL|BPE_CHR1_4852862	C/A	LCL|BPE_CHR1	4852862	+	NA	NA	NA	NA	NA	NA	AA	AA	CA	CC	AA	AA	AA	AA	CA	CC	CA	CA	CC	CC	CC	CA	CA	CC	CA	CC	CC	CC	CC	CA	AA	AA	CA	AA	CC	CA	CC	AA	CA	CA	CC	AA	AA	CC	AA
SLCL|BPE_CHR1_4867276	A/G	LCL|BPE_CHR1	4867276	+	NA	NA	NA	NA	NA	NA	AG	AA	GG	GG	AG	AA	AG	AG	AA	AA	GG	GG	AG	AG	AA	AA	AA	AG	AA	AA	AA	AA	AA	AG	GG	GG	GG	AG	GG	AA	AA	AA	AA	AG	AA	AA	AA	GG	AA
SLCL|BPE_CHR1_4867576	G/A	LCL|BPE_CHR1	4867576	+	NA	NA	NA	NA	NA	NA	GG	GG	GG	GG	GG	GG	GG	GG	GG	GG	GG	GG	GA	GA	GG	GG	GG	GA	GG	GG	GG	GG	GG	GA	GG	GG	GG	GA	AA	GG	GG	GG	GG	GA	GG	GG	GG	AA	GG
SLCL|BPE_CHR1_4883819	T/C	LCL|BPE_CHR1	4883819	+	NA	NA	NA	NA	NA	NA	TT	TT	NN	NN	NN	TT	TT	TT	TT	NN	NN	NN	NN	NN	NN	TT	TT	NN	TT	NN	NN	TT	TT	TT	CC	CC	NN	TT	NN	CC	TT	CC	TT	TT	TT	TT	TC	NN	TT
SLCL|BPE_CHR1_4883851	T/C	LCL|BPE_CHR1	4883851	+	NA	NA	NA	NA	NA	NA	TT	TT	NN	NN	NN	TT	TT	TT	TT	NN	NN	NN	NN	NN	NN	TT	TT	NN	TT	NN	NN	TT	TT	TT	CC	CC	NN	TT	NN	CC	TT	CC	TT	TT	TT	TT	TC	NN	TT
SLCL|BPE_CHR1_4886604	G/A	LCL|BPE_CHR1	4886604	+	NA	NA	NA	NA	NA	NA	GA	GG	GA	GA	GA	GG	GA	GA	GG	GG	GA	GA	AA	GA	GA	GG	GG	AA	GG	GG	GG	GG	GG	AA	GA	GA	GA	GG	AA	GG	GA	GG	GG	GA	GG	GG	GG	AA	GA
SLCL|BPE_CHR1_4886605	G/A	LCL|BPE_CHR1	4886605	+	NA	NA	NA	NA	NA	NA	GA	GG	GA	GA	GA	GG	GA	GA	GG	GG	GA	GA	AA	GA	GA	GG	GG	AA	GG	GG	GG	GG	GG	AA	GA	GA	GA	GG	AA	GG	GA	GG	GG	GA	GG	GG	GG	AA	GA
SLCL|BPE_CHR1_4890074	T/C	LCL|BPE_CHR1	4890074	+	NA	NA	NA	NA	NA	NA	TT	NN	TC	TC	TC	CC	TT	TT	CC	CC	TC	TC	TT	TC	TC	NN	NN	TT	CC	CC	CC	TT	TT	TT	TT	TT	TC	TT	TT	TT	TT	CC	NN	TT	CC	CC	NN	TT	TT
SLCL|BPE_CHR1_4890081	C/G	LCL|BPE_CHR1	4890081	+	NA	NA	NA	NA	NA	NA	CC	NN	CC	CC	CC	CC	CC	CC	CC	CC	CC	CC	CC	CC	CC	NN	NN	CC	CC	CC	CC	CC	CC	CC	CC	CC	CC	CC	CC	CC	CC	CC	NN	CC	CC	CC	NN	CC	CC
SLCL|BPE_CHR1_4890303	T/A	LCL|BPE_CHR1	4890303	+	NA	NA	NA	NA	NA	NA	TT	NN	TT	TT	TT	TT	TT	TT	TT	TT	TT	TT	TA	TT	TT	NN	NN	TA	TT	TT	TT	TT	TT	TT	TT	TT	TT	TT	TT	TT	AA	TT	NN	TT	TT	TT	NN	TT	TT
SLCL|BPE_CHR1_4893595	C/T	LCL|BPE_CHR1	4893595	+	NA	NA	NA	NA	NA	NA	CT	TT	CC	CC	CC	CT	CT	CT	CT	CC	CC	CC	CC	CC	CC	TT	TT	CC	CT	CC	CC	CT	CT	CC	CT	CT	CC	CT	CT	CT	CT	CT	TT	CT	CT	CT	TT	CC	CT
SLCL|BPE_CHR1_4893600	C/T	LCL|BPE_CHR1	4893600	+	NA	NA	NA	NA	NA	NA	CT	TT	CC	CC	CC	CT	CT	CT	CT	CC	CC	CC	CC	CC	CC	TT	TT	CC	CT	CC	CC	CT	CT	CC	CT	CT	CC	CT	CT	CT	CT	CT	TT	CT	CT	CT	TT	CC	CT
SLCL|BPE_CHR1_4898333	A/G	LCL|BPE_CHR1	4898333	+	NA	NA	NA	NA	NA	NA	AG	GG	AA	AA	AA	NN	AG	AG	AA	AA	AA	AA	AA	NN	AA	GG	GG	AA	AA	AA	AA	AG	GG	NN	GG	GG	AA	NN	AA	AG	AG	AA	GG	AG	AG	AG	NN	AA	AA
SLCL|BPE_CHR1_4898392	A/G	LCL|BPE_CHR1	4898392	+	NA	NA	NA	NA	NA	NA	AG	AA	AG	NN	AA	NN	AG	AG	AA	AA	GG	AG	GG	GG	AG	AA	AA	GG	AA	AA	AA	AA	AA	NN	AA	AA	AG	AA	GG	AA	AG	AA	AA	AG	AA	AA	NN	GG	NN
SLCL|BPE_CHR1_4899787	A/G	LCL|BPE_CHR1	4899787	+	NA	NA	NA	NA	NA	NA	GG	AA	AA	GG	NN	AA	AG	GG	AA	AA	AG	AG	NN	AG	AA	AA	AA	NN	AA	AA	AA	NN	AA	NN	AG	GG	AG	NN	AG	AA	NN	AA	AA	GG	AA	AA	AA	NN	NN
SLCL|BPE_CHR1_4908782	A/T	LCL|BPE_CHR1	4908782	+	NA	NA	NA	NA	NA	NA	NN	AA	NN	NN	NN	NN	NN	NN	NN	NN	NN	NN	AA	AT	AA	NN	NN	AA	NN	NN	AA	AA	AA	AT	NN	AA	NN	AA	TT	NN	AA	NN	NN	AA	NN	NN	NN	AT	AA
SLCL|BPE_CHR1_4915806	T/C	LCL|BPE_CHR1	4915806	+	NA	NA	NA	NA	NA	NA	NN	NN	TC	TC	TT	NN	TT	NN	NN	NN	TC	TT	NN	TT	CC	TC	TC	NN	NN	NN	NN	NN	NN	TC	NN	NN	TT	NN	NN	NN	TT	TT	TC	NN	TT	TC	NN	CC	CC
SLCL|BPE_CHR1_4933492	T/C	LCL|BPE_CHR1	4933492	+	NA	NA	NA	NA	NA	NA	TT	TT	TT	TT	TT	TT	TT	TT	TT	TT	TT	TT	CC	CC	TT	TT	TT	CC	TT	TT	TT	TT	TT	TC	TT	TT	TT	TC	TC	TT	TT	TT	TT	TC	TT	TC	TT	TC	TT
SLCL|BPE_CHR1_4933499	C/T	LCL|BPE_CHR1	4933499	+	NA	NA	NA	NA	NA	NA	CC	CC	CC	CC	CC	CC	CC	CC	CC	CC	CC	CC	TT	TT	CC	CC	CC	TT	CC	CC	CC	CC	CC	CT	CC	CC	CC	CT	CT	CC	CC	CC	CC	CT	CC	CT	CC	CT	CC
SLCL|BPE_CHR1_4933510	T/C	LCL|BPE_CHR1	4933510	+	NA	NA	NA	NA	NA	NA	TT	TT	TT	TT	TT	TT	TT	TT	TT	TT	TT	TT	CC	CC	TT	TT	TT	CC	TT	TT	TT	TT	TT	TC	TT	TT	TT	TC	TC	TT	TT	TT	TT	TC	TT	TC	TT	TC	TT
SLCL|BPE_CHR1_4957894	G/A	LCL|BPE_CHR1	4957894	+	NA	NA	NA	NA	NA	NA	GG	GG	GG	GG	GA	GA	GG	GG	GG	GA	GG	GG	GA	AA	NN	GG	GG	GA	GG	GG	GG	GA	GA	NN	GG	GG	GG	AA	AA	NN	GG	GA	GG	GG	AA	AA	GG	AA	NN
SLCL|BPE_CHR1_4970748	C/T	LCL|BPE_CHR1	4970748	+	NA	NA	NA	NA	NA	NA	TC	TC	TT	TT	TC	TC	TC	TC	TC	CC	TT	TT	CC	CC	TT	TC	TC	CC	CC	TC	TC	CC	CC	CC	TC	TC	TC	TC	TC	CC	CC	CC	TC	CC	CC	CC	CC	CC	TT
SLCL|BPE_CHR1_4984494	G/A	LCL|BPE_CHR1	4984494	+	NA	NA	NA	NA	NA	NA	AA	AA	AG	AA	GG	AA	AA	AA	GG	GG	AG	AG	GG	AG	GG	AG	AG	GG	AG	AG	GG	AG	AG	AG	AA	AG	AG	AG	AA	GG	GG	GG	AG	AG	GG	AG	AG	AG	AG
SLCL|BPE_CHR1_4984733	A/C	LCL|BPE_CHR1	4984733	+	NA	NA	NA	NA	NA	NA	CC	CC	CA	CC	AA	CC	CC	CC	AA	AA	CA	CA	CC	CA	AA	CA	CA	CC	CA	AA	AA	AA	CA	CA	CC	CA	CA	CA	CC	AA	AA	AA	CA	CC	AA	CC	CA	CA	CA
SLCL|BPE_CHR1_4990929	T/C	LCL|BPE_CHR1	4990929	+	NA	NA	NA	NA	NA	NA	TT	NN	TC	TC	TT	TT	NN	TC	TT	CC	TC	TC	CC	TT	CC	TT	TT	CC	NN	CC	CC	TT	TT	TT	TT	TT	TT	TT	TT	CC	TT	TT	TT	NN	TT	TC	TT	TT	TT
SLCL|BPE_CHR1_4990932	C/T	LCL|BPE_CHR1	4990932	+	NA	NA	NA	NA	NA	NA	CC	CC	CC	CC	CC	CC	CC	CC	CC	CC	CC	CC	CC	TT	CC	CC	CC	CC	CC	CC	CC	NN	TT	CT	CC	CC	CC	NN	TT	CC	CC	CC	CC	CC	CC	CT	CC	TT	CT
SLCL|BPE_CHR1_5003220	T/C	LCL|BPE_CHR1	5003220	+	NA	NA	NA	NA	NA	NA	CC	TT	CT	CT	CC	NN	CT	CT	TT	CC	CT	CT	TT	TT	TT	TT	TT	TT	TT	TT	TT	TT	TT	TT	CT	CT	CT	TT	TT	CT	TT	CT	TT	TT	CT	TT	TT	TT	TT
SLCL|BPE_CHR1_5006434	C/G	LCL|BPE_CHR1	5006434	+	NA	NA	NA	NA	NA	NA	CC	CC	CC	NN	CC	CC	CC	CC	NN	CC	CG	CC	GG	GG	GG	CC	NN	GG	CG	NN	NN	NN	CC	CG	CC	NN	CC	CG	NN	CC	CC	NN	CC	CG	CC	GG	CC	CC	NN
SLCL|BPE_CHR1_5015092	A/G	LCL|BPE_CHR1	5015092	+	NA	NA	NA	NA	NA	NA	AA	AA	AA	AA	GA	GG	NN	AA	NN	GG	AA	AA	NN	AA	AA	AA	NN	NN	NN	AA	NN	NN	NN	AA	AA	AA	AA	NN	NN	NN	NN	GG	NN	NN	GG	NN	AA	AA	AA
SLCL|BPE_CHR1_5023950	C/T	LCL|BPE_CHR1	5023950	+	NA	NA	NA	NA	NA	NA	TT	TT	NN	NN	CC	TT	TT	TT	NN	CC	NN	NN	TT	CC	CC	CT	CT	TT	TT	NN	NN	CC	CC	CC	NN	NN	CC	CT	CC	CC	CC	CC	CT	TT	CC	CC	TT	CC	CT
SLCL|BPE_CHR1_5024135	A/G	LCL|BPE_CHR1	5024135	+	NA	NA	NA	NA	NA	NA	AA	NN	NN	NN	AA	NN	NN	NN	NN	AA	NN	AA	NN	AA	AA	AA	AA	NN	NN	NN	NN	AA	AA	AA	NN	AA	AA	AA	AA	AA	AA	AA	AA	NN	AA	AA	NN	AA	AA
SLCL|BPE_CHR1_5024147	T/C	LCL|BPE_CHR1	5024147	+	NA	NA	NA	NA	NA	NA	TT	NN	NN	NN	TT	NN	NN	NN	NN	TT	NN	TT	NN	TT	TT	CC	CC	NN	NN	NN	NN	TT	TT	TT	NN	TT	CC	TT	TT	TT	CC	TT	CC	NN	TC	CC	NN	TT	TT
SLCL|BPE_CHR1_5028403	G/T	LCL|BPE_CHR1	5028403	+	NA	NA	NA	NA	NA	NA	TG	TG	GG	GG	GG	GG	TG	TG	GG	GG	GG	GG	TT	TT	TG	GG	GG	TT	TG	GG	GG	GG	GG	TT	TT	TG	GG	TT	TT	TG	TG	TG	GG	TT	GG	TG	TT	TG	TG
SLCL|BPE_CHR1_5028426	T/C	LCL|BPE_CHR1	5028426	+	NA	NA	NA	NA	NA	NA	CT	CT	TT	TT	TT	TT	CT	CT	TT	TT	TT	TT	CC	CC	CT	TT	TT	CC	CT	TT	TT	TT	TT	CC	CC	CT	TT	CC	CC	CT	CT	CT	TT	CC	TT	CT	CC	CT	CT
SLCL|BPE_CHR1_5061909	G/A	LCL|BPE_CHR1	5061909	+	NA	NA	NA	NA	NA	NA	GG	GG	GG	NN	GG	GG	GG	GG	AA	AA	GG	GG	GG	GG	GG	GG	GG	GG	AA	GA	GA	NN	NN	GG	GG	NN	GG	AA	GG	AA	GG	NN	GG	NN	GG	GG	NN	GG	GG
SLCL|BPE_CHR1_5095525	C/T	LCL|BPE_CHR1	5095525	+	NA	NA	NA	NA	NA	NA	TC	TT	CC	CC	TC	NN	TC	TC	TC	TC	CC	CC	TT	TT	CC	NN	CC	TT	TT	NN	CC	CC	CC	CC	TC	TC	CC	TT	CC	CC	TC	TT	CC	TT	TC	CC	TT	CC	CC
SLCL|BPE_CHR1_5104571	C/G	LCL|BPE_CHR1	5104571	+	NA	NA	NA	NA	NA	NA	GC	GC	GC	GC	GC	GC	GC	GC	GC	GC	GC	GC	GC	GC	GC	CC	CC	GC	GC	GC	GC	NN	NN	CC	GC	GC	NN	GC	NN	CC	GC	GG	CC	GG	GC	CC	GG	CC	CC
SLCL|BPE_CHR1_5111689	T/G	LCL|BPE_CHR1	5111689	+	NA	NA	NA	NA	NA	NA	TT	TT	NN	NN	GT	TT	NN	NN	NN	TT	NN	NN	TT	NN	NN	NN	NN	TT	TT	NN	NN	NN	NN	TT	TT	TT	NN	TT	NN	TT	TT	TT	NN	TT	TT	TT	TT	NN	NN
SLCL|BPE_CHR1_5123206	A/G	LCL|BPE_CHR1	5123206	+	NA	NA	NA	NA	NA	NA	AA	GA	AA	AA	AA	GA	GA	GA	AA	AA	AA	AA	GG	GA	GA	GA	GA	GG	AA	AA	AA	GA	GA	GA	AA	AA	AA	AA	GA	GG	AA	AA	GA	AA	AA	AA	AA	GA	GG
SLCL|BPE_CHR1_5123675	A/T	LCL|BPE_CHR1	5123675	+	NA	NA	NA	NA	NA	NA	AT	AT	AA	AA	AT	AT	TT	AT	AA	AT	AA	AA	AA	AT	AA	AA	AA	AA	AT	AA	AA	AA	AA	AA	TT	AT	AA	AT	AT	AA	TT	TT	AA	AT	AT	AA	TT	AT	AA
SLCL|BPE_CHR1_5128555	A/G	LCL|BPE_CHR1	5128555	+	NA	NA	NA	NA	NA	NA	NN	AG	AA	GG	GG	AA	AG	AG	AG	GG	AG	GG	AA	GG	AG	AA	AA	AA	GG	GG	GG	AA	AA	AA	NN	NN	AA	GG	GG	AA	AA	GG	AA	AG	AA	GG	GG	AG	AA
SLCL|BPE_CHR1_5132514	T/A	LCL|BPE_CHR1	5132514	+	NA	NA	NA	NA	NA	NA	AT	TT	AT	AT	AT	TT	AT	AT	AA	TT	AT	AT	TT	TT	TT	AT	AT	TT	TT	TT	TT	AT	AT	AA	AT	AT	AA	TT	TT	AA	AT	TT	AT	TT	AT	TT	TT	AT	TT
SLCL|BPE_CHR1_5132591	A/G	LCL|BPE_CHR1	5132591	+	NA	NA	NA	NA	NA	NA	GA	AA	GA	GA	GA	AA	GA	GA	GG	AA	GA	GA	AA	AA	AA	GA	GA	AA	AA	AA	AA	AA	AA	GA	GA	GA	GG	AA	AA	GA	GA	AA	GA	AA	GA	AA	AA	GA	AA
SLCL|BPE_CHR1_5132987	C/A	LCL|BPE_CHR1	5132987	+	NA	NA	NA	NA	NA	NA	CC	NN	CC	NN	CC	NN	CC	CC	CC	NN	CC	CC	NN	NN	NN	CC	CC	NN	NN	NN	NN	AA	AA	AA	CC	NN	CC	NN	NN	AA	CC	NN	CC	NN	CC	CC	NN	CC	NN
SLCL|BPE_CHR1_5145273	A/T	LCL|BPE_CHR1	5145273	+	NA	NA	NA	NA	NA	NA	AA	AA	AA	AA	AA	AA	AA	AA	AA	AA	AA	AA	AA	AA	AA	AA	AA	AA	AA	AA	AA	AA	AA	AT	AA	AA	AA	AA	AA	AA	AA	AA	AA	AA	AA	AA	AA	AA	AA
SLCL|BPE_CHR1_5145276	G/C	LCL|BPE_CHR1	5145276	+	NA	NA	NA	NA	NA	NA	GG	GG	GG	GG	GG	GG	GG	GG	GG	GG	GG	GG	GG	GG	GG	GG	GG	GG	GG	GG	GG	GG	GG	GC	GG	GG	GG	GG	GG	GG	GG	GG	GG	GG	GG	GG	GG	GG	GG
SLCL|BPE_CHR1_5145357	G/A	LCL|BPE_CHR1	5145357	+	NA	NA	NA	NA	NA	NA	GG	GA	GG	GG	GG	GA	GG	GG	GG	GG	GG	GG	GA	GG	GA	GA	GA	GA	GG	GG	GG	AA	NN	GA	GG	GG	GG	GG	GG	GA	GG	GG	GG	GG	GG	AA	GG	GG	AA
SLCL|BPE_CHR1_5165834	C/T	LCL|BPE_CHR1	5165834	+	NA	NA	NA	NA	NA	NA	CC	CC	CC	NN	CC	CC	CC	CC	CC	CC	CC	CC	TT	CC	CC	CC	CC	TT	CC	CC	CC	CC	CC	CC	CC	CC	NN	CC	CC	NN	CC	CC	CC	CT	CC	CC	CC	NN	NN
SLCL|BPE_CHR1_5165851	G/A	LCL|BPE_CHR1	5165851	+	NA	NA	NA	NA	NA	NA	AA	AA	GG	NN	AA	AA	GG	AG	GG	AA	GG	GG	GG	NN	GG	GG	GG	GG	AA	NN	GG	GG	GG	GG	AA	AA	NN	AG	GG	NN	AA	AA	GG	AG	AA	GG	AA	NN	NN
SLCL|BPE_CHR1_5204335	T/C	LCL|BPE_CHR1	5204335	+	NA	NA	NA	NA	NA	NA	CT	CC	NN	TT	CT	CC	TT	TT	NN	CC	CC	TT	CC	NN	NN	NN	NN	CC	CC	NN	NN	NN	NN	TT	TT	TT	TT	CC	TT	TT	NN	CC	NN	CC	CC	TT	CC	NN	NN
SLCL|BPE_CHR1_5206972	A/G	LCL|BPE_CHR1	5206972	+	NA	NA	NA	NA	NA	NA	GG	GA	GA	GA	GG	GA	GG	GG	GA	GA	GA	GA	AA	GG	GA	AA	AA	AA	GA	AA	AA	AA	AA	GA	GA	GA	GA	GG	GA	GA	AA	GA	AA	GA	GA	GA	GA	GA	GA
SLCL|BPE_CHR1_5208553	G/A	LCL|BPE_CHR1	5208553	+	NA	NA	NA	NA	NA	NA	NN	NN	GG	GG	NN	NN	NN	GG	GG	NN	GG	GG	NN	GG	GG	GG	GG	NN	NN	GG	GG	NN	NN	GG	GG	NN	GG	NN	GG	NN	GG	NN	GG	GG	GG	NN	NN	GG	NN
SLCL|BPE_CHR1_5208555	A/T	LCL|BPE_CHR1	5208555	+	NA	NA	NA	NA	NA	NA	NN	NN	TT	TT	NN	NN	NN	AA	NN	NN	AT	TT	NN	AA	AT	AA	AA	NN	NN	TT	TT	NN	NN	AA	AA	NN	AA	NN	TT	NN	AA	NN	AA	TT	AA	NN	NN	AA	NN
SLCL|BPE_CHR1_5210899	G/A	LCL|BPE_CHR1	5210899	+	NA	NA	NA	NA	NA	NA	AG	AG	NN	GG	AG	AG	GG	NN	GG	AA	NN	NN	AA	GG	NN	NN	GG	AG	AG	NN	NN	AA	AA	GG	AG	AG	GG	AA	NN	AG	AG	AG	GG	AA	AA	GG	AA	AG	GG
SLCL|BPE_CHR1_5210922	A/G	LCL|BPE_CHR1	5210922	+	NA	NA	NA	NA	NA	NA	GA	GA	NN	AA	GA	GA	AA	NN	GA	GG	NN	NN	GG	AA	NN	NN	AA	GA	GG	GG	GG	GG	GG	GA	GA	GA	AA	GG	NN	GA	GA	GA	AA	GG	GG	AA	GG	GA	AA
SLCL|BPE_CHR1_5210942	C/T	LCL|BPE_CHR1	5210942	+	NA	NA	NA	NA	NA	NA	CT	CT	NN	TT	CT	CT	TT	NN	CT	CC	NN	NN	CC	TT	NN	NN	TT	CT	CC	CC	CC	CC	CC	CT	CT	CT	TT	CC	NN	CT	CT	CT	TT	CC	CC	TT	CC	CT	TT
SLCL|BPE_CHR1_5210987	G/A	LCL|BPE_CHR1	5210987	+	NA	NA	NA	NA	NA	NA	AG	AG	AG	AG	AG	AG	GG	NN	AG	AA	AG	AG	AA	GG	AG	GG	GG	AG	AA	AA	AA	AA	AA	AG	AG	AG	GG	AA	AG	AG	AG	AG	GG	AA	AG	GG	AA	AG	GG
SLCL|BPE_CHR1_5215894	A/G	LCL|BPE_CHR1	5215894	+	NA	NA	NA	NA	NA	NA	AA	AG	AA	AA	AA	NN	AA	AA	AA	AA	AA	AA	GG	GG	AA	GG	GG	AA	AA	AA	AA	AA	AA	AA	NN	AA	GG	NN	AA	AA	AA	AA	GG	AA	AG	AG	AA	AA	AG
SLCL|BPE_CHR1_5215904	G/A	LCL|BPE_CHR1	5215904	+	NA	NA	NA	NA	NA	NA	GG	GA	GG	GG	GG	NN	GG	GG	GG	GG	GG	GG	AA	AA	GG	AA	AA	GG	GG	GG	GG	GG	GG	GG	NN	GG	AA	NN	GG	GG	GG	GG	AA	GG	GA	GA	GG	GG	GA
SLCL|BPE_CHR1_5220259	A/G	LCL|BPE_CHR1	5220259	+	NA	NA	NA	NA	NA	NA	GA	GG	AA	AA	GA	GG	GA	GA	AA	GA	AA	AA	AA	GG	AA	GG	GG	AA	GA	AA	AA	AA	AA	AA	AA	AA	GA	GG	GA	GA	GA	GG	GG	GA	GG	GA	GA	GG	GA
SLCL|BPE_CHR1_5248596	C/A	LCL|BPE_CHR1	5248596	+	NA	NA	NA	NA	NA	NA	CC	CC	CC	CA	CA	NN	CC	CC	CC	AA	CA	AA	CC	CC	CC	CC	CC	CC	CC	NN	CA	CC	CA	CC	CC	CC	CC	CC	AA	AA	NN	AA	CC	CC	CA	CC	CC	CC	CC
SLCL|BPE_CHR1_5254716	C/T	LCL|BPE_CHR1	5254716	+	NA	NA	NA	NA	NA	NA	CC	CC	CC	CC	CT	NN	CC	CC	CC	NN	CT	CT	NN	NN	CT	CC	CC	NN	NN	NN	TT	CT	TT	CC	CC	CC	CC	NN	NN	NN	CC	CT	CC	NN	TT	CC	NN	NN	CC
SLCL|BPE_CHR1_5255012	A/T	LCL|BPE_CHR1	5255012	+	NA	NA	NA	NA	NA	NA	TT	AA	TT	NN	AT	NN	AT	AT	AA	AA	AT	AT	NN	AA	AA	AA	AA	AA	NN	NN	AA	AA	AA	AA	TT	TT	AT	AA	AA	AA	AA	AA	AA	NN	AA	AA	NN	AA	AA
SLCL|BPE_CHR1_5275666	G/T	LCL|BPE_CHR1	5275666	+	NA	NA	NA	NA	NA	NA	NN	GG	NN	NN	NN	GG	GG	GG	NN	NN	NN	NN	TT	GG	NN	GG	GG	NN	NN	NN	NN	GG	GG	GG	NN	TT	NN	NN	GG	NN	NN	NN	GG	NN	NN	NN	NN	GG	GG
SLCL|BPE_CHR1_5275883	A/G	LCL|BPE_CHR1	5275883	+	NA	NA	NA	NA	NA	NA	NN	AA	NN	NN	NN	AA	AA	AA	AA	NN	NN	NN	GG	AA	NN	AA	AA	NN	NN	NN	NN	AA	AA	AA	NN	NN	NN	NN	AA	NN	NN	NN	AA	NN	NN	NN	NN	AA	AA
SLCL|BPE_CHR1_5281680	G/A	LCL|BPE_CHR1	5281680	+	NA	NA	NA	NA	NA	NA	AA	GA	AA	AA	GA	GG	GA	GA	GA	GG	AA	AA	GG	GG	AA	GG	GG	GG	GA	GA	GA	GA	GA	GA	AA	AA	GA	GA	GA	AA	GA	GG	GG	AA	GG	GA	AA	GG	GG
SLCL|BPE_CHR1_5283440	T/A	LCL|BPE_CHR1	5283440	+	NA	NA	NA	NA	NA	NA	AA	AA	AA	AA	AA	TT	TT	TA	TT	TT	AA	AA	TA	TT	AA	TT	TT	TA	TA	TA	TA	TA	TT	TA	AA	AA	TT	TA	NN	AA	TA	TT	TT	AA	TT	TT	NN	TT	NN
SLCL|BPE_CHR1_5290244	G/A	LCL|BPE_CHR1	5290244	+	NA	NA	NA	NA	NA	NA	AA	GA	AA	AA	AA	GA	GA	GA	GG	GA	AA	AA	GG	GA	AA	GG	GG	GG	GA	GA	GA	GA	GA	GA	AA	AA	GA	GA	GA	AA	GA	GA	GG	GA	GA	GA	AA	GG	GA
SLCL|BPE_CHR1_5290279	C/T	LCL|BPE_CHR1	5290279	+	NA	NA	NA	NA	NA	NA	TT	CT	TT	TT	TT	CT	CT	CT	CC	CT	TT	TT	CC	CT	TT	CC	CC	CC	CT	CT	CT	CT	CT	CT	TT	TT	CT	CT	CT	TT	CT	CT	CC	CT	CT	CT	TT	CC	CT
SLCL|BPE_CHR1_5290482	T/C	LCL|BPE_CHR1	5290482	+	NA	NA	NA	NA	NA	NA	CC	TC	CC	CC	CC	TC	TC	TC	TT	TC	CC	CC	TT	TC	CC	TT	TT	TT	TC	TC	TC	TC	TC	TC	CC	CC	TC	TC	TC	CC	TC	TC	TT	TC	TC	TC	CC	TT	TC
SLCL|BPE_CHR1_5295277	T/C	LCL|BPE_CHR1	5295277	+	NA	NA	NA	NA	NA	NA	TC	TT	CC	CC	CC	TT	CC	CC	TT	TT	TC	CC	TT	TT	TC	TT	TT	TT	TT	TT	TT	TT	TT	TT	TC	TC	TC	TT	TT	TT	TT	TT	TT	TT	TT	TT	TT	TT	TC
SLCL|BPE_CHR1_5302555	C/T	LCL|BPE_CHR1	5302555	+	NA	NA	NA	NA	NA	NA	CC	NN	CC	CC	CC	NN	CC	CC	NN	NN	CC	CC	CC	NN	CC	NN	NN	CC	NN	NN	NN	CC	CC	CC	CC	CC	CC	NN	NN	CC	NN	NN	NN	CC	NN	CC	NN	NN	CC
SLCL|BPE_CHR1_5302631	C/T	LCL|BPE_CHR1	5302631	+	NA	NA	NA	NA	NA	NA	CC	NN	CC	CC	CC	NN	CC	CC	NN	NN	CC	CC	CC	NN	CC	NN	NN	TC	NN	NN	NN	CC	CC	CC	CC	CC	CC	NN	NN	CC	NN	NN	NN	CC	NN	CC	NN	NN	CC
SLCL|BPE_CHR1_5312490	A/T	LCL|BPE_CHR1	5312490	+	NA	NA	NA	NA	NA	NA	AA	AT	AA	AA	AA	AT	TT	AT	AT	AA	AA	AA	AT	AT	AT	AT	AT	AT	AA	AA	AA	AT	AA	AA	AA	AA	AA	AT	AT	AA	AA	AA	AT	AT	AA	AA	AA	AT	TT
SLCL|BPE_CHR1_5312565	C/A	LCL|BPE_CHR1	5312565	+	NA	NA	NA	NA	NA	NA	CC	CA	CC	CC	CC	CA	CC	CC	CC	CC	CC	CC	CC	CC	CA	CA	CA	CC	CC	CC	CC	CC	CC	CC	CC	CC	CC	CC	CC	CC	CC	CC	CA	CC	CC	CC	CC	CC	AA
SLCL|BPE_CHR1_5333026	A/T	LCL|BPE_CHR1	5333026	+	NA	NA	NA	NA	NA	NA	AA	AA	TA	TA	AA	AA	AA	AA	NN	AA	TA	TA	TA	TA	TT	TA	TA	TA	AA	TA	TA	TA	TA	NN	AA	AA	TA	AA	TA	TA	TA	NN	TA	AA	TA	NN	AA	AA	TA
SLCL|BPE_CHR1_5341220	T/C	LCL|BPE_CHR1	5341220	+	NA	NA	NA	NA	NA	NA	TC	TT	TC	TC	TC	TT	CC	CC	TT	TT	TC	TC	TT	TT	TT	TT	TT	TT	TT	TT	TT	TT	TT	TT	TC	TC	TC	TT	TT	TT	TT	TT	TT	TT	TT	TT	TT	TT	TT
SLCL|BPE_CHR1_5353894	G/A	LCL|BPE_CHR1	5353894	+	NA	NA	NA	NA	NA	NA	GG	GG	GG	GG	AA	GA	GG	GG	GG	GA	GG	GG	GG	GG	GG	GA	GA	GG	GG	GG	GG	GG	GG	GG	GG	GG	AA	GG	GG	GG	GA	GA	GA	GG	AA	GG	GG	GG	GG
SLCL|BPE_CHR1_5353929	G/A	LCL|BPE_CHR1	5353929	+	NA	NA	NA	NA	NA	NA	GG	GG	GG	GG	AA	AG	GG	GG	AG	AA	GG	GG	GG	GG	GG	AG	AG	NN	AG	AG	AG	GG	GG	GG	AA	AA	AA	GG	AG	GG	AA	AG	AG	GG	AA	GG	AG	GG	GG
SLCL|BPE_CHR1_5354635	G/A	LCL|BPE_CHR1	5354635	+	NA	NA	NA	NA	NA	NA	GG	GG	GG	NN	GG	NN	GG	GG	GG	GG	GA	NN	GA	GG	GA	GG	GG	GA	GG	GA	NN	NN	NN	GG	GG	GG	GG	GG	GG	GG	GG	GA	GG	GG	GG	GG	GG	GG	GG
SLCL|BPE_CHR1_5354682	A/C	LCL|BPE_CHR1	5354682	+	NA	NA	NA	NA	NA	NA	AA	AA	AA	AA	AA	NN	AA	AA	AA	AC	AA	AA	AA	AA	AA	AA	AA	AA	CC	NN	NN	NN	NN	AA	AA	AA	AA	AA	AA	AA	AA	AA	AA	AA	AA	AA	AA	AA	AA
SLCL|BPE_CHR1_5355435	A/T	LCL|BPE_CHR1	5355435	+	NA	NA	NA	NA	NA	NA	AA	AT	TT	TT	AA	TT	TT	TT	AA	AT	TT	TT	AA	AT	AT	AT	AA	AA	AA	AT	AT	AA	AA	AA	AA	AA	AA	AT	AT	AA	AT	AT	AT	AA	AT	AA	AT	TT	AT
SLCL|BPE_CHR1_5355603	A/C	LCL|BPE_CHR1	5355603	+	NA	NA	NA	NA	NA	NA	NN	AA	AA	NN	AC	CC	AA	AA	AA	NN	AA	AA	AA	AA	AA	AA	AA	AA	AA	NN	AA	AA	AA	NN	NN	AA	AA	AA	AA	AA	AA	AC	AA	AA	CC	AA	NN	AA	AA
SLCL|BPE_CHR1_5355952	A/G	LCL|BPE_CHR1	5355952	+	NA	NA	NA	NA	NA	NA	AA	AA	AA	AA	AA	AG	AA	AA	AA	AA	AA	AA	AA	AA	AA	NN	AA	AA	AA	AA	AA	GG	GG	AA	AA	NN	AA	AA	NN	AA	AA	AA	GG	AA	AA	AA	AA	AA	GG
SLCL|BPE_CHR1_5356752	T/C	LCL|BPE_CHR1	5356752	+	NA	NA	NA	NA	NA	NA	NN	NN	TT	TT	CT	CT	TT	TT	TT	CT	TT	TT	CT	TT	NN	TT	TT	CT	NN	TT	TT	NN	NN	NN	TT	TT	TT	NN	NN	TT	TT	CC	TT	NN	CT	TT	NN	CT	NN
SLCL|BPE_CHR1_5363756	A/G	LCL|BPE_CHR1	5363756	+	NA	NA	NA	NA	NA	NA	AG	GG	AG	AG	AA	AG	AG	AG	GG	AG	AG	AG	AG	GG	GG	AG	AG	AG	GG	GG	GG	AG	AG	GG	AG	AG	AA	GG	AG	AA	AG	AA	AG	GG	AA	AG	GG	AG	GG
SLCL|BPE_CHR1_5363773	C/T	LCL|BPE_CHR1	5363773	+	NA	NA	NA	NA	NA	NA	TC	CC	TC	TC	NN	TC	TC	TC	CC	TC	TC	TC	TC	CC	CC	TC	TC	TC	CC	CC	CC	TC	TC	CC	TC	TC	NN	CC	TC	NN	TC	NN	TC	CC	TT	TC	CC	TC	CC
SLCL|BPE_CHR1_5377801	T/A	LCL|BPE_CHR1	5377801	+	NA	NA	NA	NA	NA	NA	AT	TT	AT	AT	AA	AT	AT	AT	NN	AT	AT	AT	AT	TT	TT	AT	AT	AT	TT	TT	TT	TT	TT	TT	AT	AT	AA	TT	TT	TT	AT	AA	AT	TT	AA	AT	TT	AT	TT
SLCL|BPE_CHR1_5380438	A/G	LCL|BPE_CHR1	5380438	+	NA	NA	NA	NA	NA	NA	NN	AA	AA	NN	AA	NN	AA	AA	AA	GG	AA	AA	AA	NN	AA	AA	NN	NN	GG	NN	AG	AA	AA	AA	AA	AA	NN	GG	NN	AA	AA	AA	AA	AA	AA	AA	AG	AA	NN
SLCL|BPE_CHR1_5404070	C/T	LCL|BPE_CHR1	5404070	+	NA	NA	NA	NA	NA	NA	CT	CC	CC	CC	TT	TT	CC	CC	CC	TT	CC	CC	CT	CC	CC	CC	CC	CT	CT	CC	CC	CC	CC	CC	CC	CC	CC	CT	CC	CC	CC	TT	CC	TT	CT	CC	CT	CC	CC
SLCL|BPE_CHR1_5404073	G/A	LCL|BPE_CHR1	5404073	+	NA	NA	NA	NA	NA	NA	GG	GG	GG	GG	AA	AA	GA	GA	GG	AA	GG	GG	AA	AA	GG	GG	GG	AA	GG	GG	GG	GA	GA	GG	GG	GG	GG	GA	NN	GG	GG	AA	GG	GG	GA	GG	GG	GA	GG
SLCL|BPE_CHR1_5404840	T/G	LCL|BPE_CHR1	5404840	+	NA	NA	NA	NA	NA	NA	TT	TT	TT	TT	TT	TT	TG	TT	TT	TT	TT	TT	TG	TG	TG	TT	TT	TG	TT	TT	TT	GG	GG	TT	TG	TT	TT	TT	TG	TG	TG	TT	TT	TG	TT	GG	TG	TG	TT
SLCL|BPE_CHR1_5456687	A/T	LCL|BPE_CHR1	5456687	+	NA	NA	NA	NA	NA	NA	AA	AA	AA	AA	AA	AA	TT	TA	TT	TA	TT	AA	AA	TA	AA	AA	AA	AA	TA	TT	TT	NN	NN	TA	AA	AA	AA	AA	TT	AA	AA	AA	AA	AA	AA	AA	AA	TA	AA
SLCL|BPE_CHR1_5456696	C/A	LCL|BPE_CHR1	5456696	+	NA	NA	NA	NA	NA	NA	CC	CC	CC	CC	CC	CC	AA	AC	AA	AC	NN	CC	CC	AC	CC	CC	CC	CC	AC	NN	AA	NN	NN	AC	CC	CC	CC	CC	AA	CC	CC	CC	CC	CC	CC	CC	CC	AC	CC
SLCL|BPE_CHR1_5456729	T/A	LCL|BPE_CHR1	5456729	+	NA	NA	NA	NA	NA	NA	TT	TT	TT	TT	TT	TT	AA	AT	AA	AT	TT	TT	TT	AT	TT	TT	TT	TT	AT	AA	AA	TT	TT	AT	TT	TT	TT	TT	AA	TT	TT	TT	TT	TT	TT	TT	TT	AT	TT
SLCL|BPE_CHR1_5457949	A/G	LCL|BPE_CHR1	5457949	+	NA	NA	NA	NA	NA	NA	NN	AA	AA	AA	AA	NN	NN	AA	NN	AG	AA	AA	NN	AA	AG	NN	AA	NN	NN	NN	NN	AA	AA	AA	NN	NN	NN	AA	AA	NN	NN	GG	AA	NN	AA	NN	AA	AA	AA
SLCL|BPE_CHR1_5479758	C/T	LCL|BPE_CHR1	5479758	+	NA	NA	NA	NA	NA	NA	CC	CC	TC	TC	TC	TC	CC	CC	TT	TT	TC	TC	TT	TC	TT	CC	CC	TT	TC	TT	TT	TC	TC	TT	TC	TC	CC	CC	TC	TT	TC	TT	CC	TC	NN	CC	TC	CC	TC
SLCL|BPE_CHR1_5513214	A/G	LCL|BPE_CHR1	5513214	+	NA	NA	NA	NA	NA	NA	GG	GA	GA	GG	GA	AA	GA	GA	GG	AA	GA	GA	AA	GA	GA	AA	AA	AA	GA	AA	AA	GA	GA	GG	GG	GG	GA	GG	AA	AA	GA	AA	AA	GA	AA	NN	GG	AA	GA
SLCL|BPE_CHR1_5513324	T/G	LCL|BPE_CHR1	5513324	+	NA	NA	NA	NA	NA	NA	TT	TT	TT	TT	TT	TT	TG	TG	TT	TT	TT	TT	TG	TG	TT	TT	TT	TG	TT	TT	TT	TT	TT	TG	TT	TT	TT	TT	GG	GG	TT	TT	TT	TG	TT	NN	TT	TG	TT
SLCL|BPE_CHR1_5526810	T/C	LCL|BPE_CHR1	5526810	+	NA	NA	NA	NA	NA	NA	TT	TC	TC	TT	TC	NN	TT	TT	TT	TC	TC	TC	TT	TT	TC	CC	CC	TT	TT	TC	TC	TC	TC	TT	TT	TT	TC	TC	TT	TT	TC	CC	CC	TT	CC	TT	TT	TT	TC
SLCL|BPE_CHR1_5544560	G/A	LCL|BPE_CHR1	5544560	+	NA	NA	NA	NA	NA	NA	GG	NN	AA	AA	GG	GG	GG	GG	GG	GG	NN	AA	GG	NN	GA	GG	GG	GG	NN	GG	GG	GG	GG	GG	GG	GG	GG	GG	GG	GG	GG	GG	GG	GG	GG	NN	GG	GG	GG
SLCL|BPE_CHR1_5544818	C/T	LCL|BPE_CHR1	5544818	+	NA	NA	NA	NA	NA	NA	CC	CC	TT	TT	CC	CC	CC	CC	CC	CC	TT	TT	CC	CC	CT	CC	CC	CC	CC	CT	CT	CC	CC	CC	CC	CC	CC	CC	CC	CC	CC	CC	CC	CC	CC	CC	CC	CC	CC
SLCL|BPE_CHR1_5550165	A/T	LCL|BPE_CHR1	5550165	+	NA	NA	NA	NA	NA	NA	NN	NN	AT	AT	NN	NN	AA	NN	NN	NN	AT	AT	NN	NN	TT	NN	NN	NN	AA	AT	AT	AA	NN	NN	NN	NN	NN	NN	NN	AA	NN	NN	NN	NN	NN	NN	NN	NN	AT
SLCL|BPE_CHR1_5551361	C/T	LCL|BPE_CHR1	5551361	+	NA	NA	NA	NA	NA	NA	CT	TT	CC	CC	CT	TT	CT	CT	TT	TT	CC	CC	CT	CT	CC	TT	TT	CT	TT	CT	CT	CC	CC	CT	CT	CT	CT	TT	TT	NN	TT	TT	TT	CT	TT	TT	TT	TT	CT
SLCL|BPE_CHR1_5551412	G/T	LCL|BPE_CHR1	5551412	+	NA	NA	NA	NA	NA	NA	TG	GG	TT	TT	TG	GG	TG	TG	GG	GG	TT	TT	TG	TG	TG	GG	GG	TG	GG	TG	TG	TT	TT	TG	TG	TG	TG	TG	GG	NN	GG	GG	GG	TG	GG	GG	GG	GG	GG
SLCL|BPE_CHR1_5561195	T/C	LCL|BPE_CHR1	5561195	+	NA	NA	NA	NA	NA	NA	TT	TT	NN	NN	TT	TT	TT	TT	NN	TT	NN	TT	NN	TT	NN	TT	TT	TT	TT	TT	CC	CC	TT	TT	NN	NN	TT	TT	TT	TT	NN	TT	TT	TT	TT	NN	TT	TT	TT
SLCL|BPE_CHR1_5577943	G/A	LCL|BPE_CHR1	5577943	+	NA	NA	NA	NA	NA	NA	GG	GG	GG	GG	GG	GG	GG	GG	GG	GG	GG	GG	GG	GG	GA	GG	GG	GG	GG	GG	GG	GG	GG	AA	GG	GG	GG	GG	GG	GG	GG	GG	GG	GG	GG	GG	GG	GG	AA
SLCL|BPE_CHR1_5577976	A/G	LCL|BPE_CHR1	5577976	+	NA	NA	NA	NA	NA	NA	AA	AA	AA	AA	AA	AA	AA	AA	AA	AA	AA	AA	AA	AA	GA	AA	AA	AA	AA	AA	AA	AA	AA	GG	AA	AA	AA	AA	AA	AA	AA	AA	AA	AA	AA	AA	AA	AA	GG
SLCL|BPE_CHR1_5577990	A/T	LCL|BPE_CHR1	5577990	+	NA	NA	NA	NA	NA	NA	AA	AA	AA	AA	AA	AA	AA	AA	AA	AA	AA	AA	AA	AA	AT	AA	AA	AA	AA	AA	AA	AA	AA	TT	AA	AA	AA	AA	AA	AA	AA	AA	AA	AA	AA	AA	AA	AA	TT
SLCL|BPE_CHR1_5580651	G/C	LCL|BPE_CHR1	5580651	+	NA	NA	NA	NA	NA	NA	GC	GC	GC	GC	GG	GG	GG	GG	GC	GC	GC	GC	CC	GG	GC	GC	GC	CC	CC	CC	CC	GG	GG	GG	GG	GG	GC	GC	GG	GG	GC	GC	GC	CC	GC	GC	GC	GG	GG
SLCL|BPE_CHR1_5582040	T/C	LCL|BPE_CHR1	5582040	+	NA	NA	NA	NA	NA	NA	TT	TC	TT	TT	TT	TT	TT	TT	TT	TT	TT	TT	TT	TT	TC	TC	TC	TT	TT	TT	TT	TT	TT	TC	TT	TT	TT	TC	TT	TT	TT	TT	CC	TT	TT	TT	TT	TT	CC
SLCL|BPE_CHR1_5582141	C/T	LCL|BPE_CHR1	5582141	+	NA	NA	NA	NA	NA	NA	CC	CT	CC	CC	CC	CT	CC	CC	CC	CC	CC	CC	CC	CC	CT	CT	CT	CC	CC	CC	CC	CC	CC	CT	CC	CC	CC	CT	CC	CC	CC	CC	CT	CC	CC	CC	CC	CC	TT
SLCL|BPE_CHR1_5635919	C/G	LCL|BPE_CHR1	5635919	+	NA	NA	NA	NA	NA	NA	CG	CC	CC	NN	CG	CC	GG	CG	GG	CC	CG	CC	GG	CC	CG	CC	CG	GG	CC	CC	CC	CC	CC	GG	CC	CG	NN	CG	CC	CC	CC	CG	CG	CG	CG	CG	CC	CG	NN
SLCL|BPE_CHR1_5638864	T/A	LCL|BPE_CHR1	5638864	+	NA	NA	NA	NA	NA	NA	AT	NN	NN	AT	AT	NN	AT	AT	NN	NN	AT	AT	TT	NN	AT	AT	AT	TT	NN	NN	NN	NN	AA	AT	NN	AT	TT	AT	AT	TT	NN	AT	AT	AT	AT	AT	NN	AT	AT
SLCL|BPE_CHR1_5682068	A/G	LCL|BPE_CHR1	5682068	+	NA	NA	NA	NA	NA	NA	GA	GG	GA	NN	AA	NN	NN	GA	GA	AA	GA	GG	AA	GA	GA	GG	GG	AA	AA	AA	AA	GG	GG	GG	GA	GG	GG	NN	AA	GG	NN	AA	GG	GA	GA	GA	AA	GA	GG
SLCL|BPE_CHR1_5684865	G/A	LCL|BPE_CHR1	5684865	+	NA	NA	NA	NA	NA	NA	GG	GG	GG	GG	GG	GG	GG	GG	AG	AG	GG	GG	AG	GG	AG	GG	GG	AG	AG	AG	AG	GG	GG	GG	GG	GG	GG	GG	GG	AG	GG	AG	GG	GG	GG	GG	GG	GG	AG
SLCL|BPE_CHR1_5684879	T/C	LCL|BPE_CHR1	5684879	+	NA	NA	NA	NA	NA	NA	TT	TT	TT	TT	TT	TT	TT	TT	CT	CT	TT	TT	CT	TT	CT	TT	TT	CT	CT	CT	CT	TT	TT	TT	TT	TT	TT	TT	TT	CT	TT	CT	TT	TT	TT	TT	TT	TT	CT
SLCL|BPE_CHR1_5691206	G/A	LCL|BPE_CHR1	5691206	+	NA	NA	NA	NA	NA	NA	AA	AA	AG	AG	AG	AG	AG	AG	AA	AG	AG	AG	AG	AG	AG	AA	AA	AG	AA	AG	AG	AA	AA	AA	AG	AG	AA	AA	GG	AA	AG	AG	AA	AG	AG	AG	AG	AG	AA
SLCL|BPE_CHR1_5697330	A/T	LCL|BPE_CHR1	5697330	+	NA	NA	NA	NA	NA	NA	AA	AT	NN	AA	AA	NN	NN	AA	AA	AA	AA	AA	AA	AA	AA	NN	NN	AA	NN	NN	NN	NN	TT	NN	AA	TT	AA	AT	AA	AA	TT	AA	TT	AA	AA	AA	AA	NN	AA
SLCL|BPE_CHR1_5697333	A/G	LCL|BPE_CHR1	5697333	+	NA	NA	NA	NA	NA	NA	AA	AA	NN	AA	AA	NN	NN	AA	AA	AA	AA	AA	AG	GG	NN	NN	AA	AA	AA	AA	NN	NN	AA	AA	AA	AA	AA	AG	GG	AA	AA	NN	AA	AA	AA	AA	AA	NN	GG
SLCL|BPE_CHR1_5697552	C/T	LCL|BPE_CHR1	5697552	+	NA	NA	NA	NA	NA	NA	CC	TT	CC	CC	CC	CC	CC	CC	CC	CC	CC	CC	TT	TT	TT	TT	NN	TT	CC	CC	CC	CC	CC	CC	CT	CT	CT	NN	TT	CC	TT	NN	TT	CC	CC	CT	CT	CC	TT
SLCL|BPE_CHR1_5697564	C/T	LCL|BPE_CHR1	5697564	+	NA	NA	NA	NA	NA	NA	CC	CC	CC	CC	CC	CC	CC	CC	CC	CC	CC	CC	TT	TT	TT	CC	CC	TT	CC	CC	CC	CC	CC	CC	CC	CC	CC	NN	TT	CC	CC	NN	CC	CC	CC	CT	CC	CC	CT
SLCL|BPE_CHR1_5708852	C/A	LCL|BPE_CHR1	5708852	+	NA	NA	NA	NA	NA	NA	CC	CC	CC	CC	NN	NN	CC	CC	NN	CC	CC	NN	CC	NN	NN	NN	NN	NN	CC	CC	NN	CC	NN	AA	CC	NN	CC	CC	CC	CC	NN	CC	CC	NN	CC	CC	NN	CC	NN
SLCL|BPE_CHR1_5729708	G/A	LCL|BPE_CHR1	5729708	+	NA	NA	NA	NA	NA	NA	AA	AG	AA	AA	AG	GG	AA	AA	AG	AG	AA	AA	AG	AA	AG	AG	AG	AG	AA	AA	AA	AA	AA	AA	AA	AA	AA	AA	AG	AG	AA	GG	AG	AA	AG	GG	AA	AG	GG
SLCL|BPE_CHR1_5729796	G/A	LCL|BPE_CHR1	5729796	+	NA	NA	NA	NA	NA	NA	AA	AG	AA	AA	AG	GG	AA	AA	AG	AG	AA	AA	AG	AA	AG	AG	AG	AG	AA	AA	AA	AA	AA	AA	AA	AA	AA	AA	AG	AG	AA	GG	AG	AA	AG	GG	AA	AG	GG
SLCL|BPE_CHR1_5729890	A/T	LCL|BPE_CHR1	5729890	+	NA	NA	NA	NA	NA	NA	TT	TA	TA	TT	TA	AA	TT	TT	TA	TA	TA	TA	TA	TT	AA	TA	TA	TA	TT	TA	TA	TT	TT	TT	TT	TT	TT	TT	TA	TA	TT	AA	TA	TT	TA	AA	TT	TA	AA
SLCL|BPE_CHR1_5729916	A/G	LCL|BPE_CHR1	5729916	+	NA	NA	NA	NA	NA	NA	GG	GA	GG	GG	GA	AA	GG	GG	GA	GA	GG	GG	GA	GG	GA	GA	GA	GA	GG	GG	GG	GG	GG	GG	GG	GG	GG	GG	GA	GA	GG	AA	GA	GG	GA	AA	GG	GA	AA
SLCL|BPE_CHR1_5729934	C/T	LCL|BPE_CHR1	5729934	+	NA	NA	NA	NA	NA	NA	TT	TC	TC	TT	TC	CC	TT	TT	TC	TC	TC	TC	TC	TT	CC	TC	TC	TC	TT	TC	TC	TT	TT	TT	TT	TT	TT	TT	TC	TC	TT	CC	TC	TT	TC	CC	TT	TC	CC
SLCL|BPE_CHR1_5734199	C/T	LCL|BPE_CHR1	5734199	+	NA	NA	NA	NA	NA	NA	NN	NN	NN	NN	TT	TT	NN	NN	CC	TT	CC	NN	CC	NN	CC	NN	NN	CC	NN	NN	NN	NN	NN	CC	CC	CC	NN	CC	NN	CC	CC	CT	NN	CC	TT	CC	CC	NN	CC
SLCL|BPE_CHR1_5741180	G/A	LCL|BPE_CHR1	5741180	+	NA	NA	NA	NA	NA	NA	GG	GG	GG	GG	AG	AG	GG	GG	GG	AG	GG	GG	GG	GG	GG	GG	GG	GG	GG	GG	GG	GG	GG	GG	GG	GG	GG	GG	GG	AG	GG	AG	GG	GG	AG	GG	GG	GG	GG
SLCL|BPE_CHR1_5776504	A/G	LCL|BPE_CHR1	5776504	+	NA	NA	NA	NA	NA	NA	AA	AA	AA	AA	AA	AA	AA	AA	AA	AA	AA	AA	AG	AA	AA	AA	AA	AG	AA	AA	AA	AA	AA	AG	AA	AA	AA	AG	AA	AA	AA	AA	AA	AA	AA	AA	AA	AA	AA
SLCL|BPE_CHR1_5780414	T/C	LCL|BPE_CHR1	5780414	+	NA	NA	NA	NA	NA	NA	TT	NN	TT	NN	TT	NN	TT	TT	TT	TT	TT	TT	NN	TT	NN	TT	TT	TT	TT	TT	TT	TT	TT	TT	TT	NN	TT	TC	NN	TT	TT	TC	TT	TT	TT	TT	TT	TT	TT
SLCL|BPE_CHR1_5796678	C/A	LCL|BPE_CHR1	5796678	+	NA	NA	NA	NA	NA	NA	CC	CC	CC	CC	CC	NN	CC	CC	CC	NN	CC	CC	CA	CC	CC	CC	CC	CC	CC	CC	CC	CC	CC	CC	CC	CC	CC	CC	NN	CC	CC	AA	NN	CC	CC	NN	CC	CC	CC
SLCL|BPE_CHR1_5796679	G/A	LCL|BPE_CHR1	5796679	+	NA	NA	NA	NA	NA	NA	GG	GG	GG	GG	GG	NN	GG	GG	GG	NN	GG	GG	GA	GG	GG	GG	GG	GG	GG	GG	GG	GG	GG	GG	GG	GG	GG	GA	NN	GG	GG	AA	NN	GG	GG	NN	GG	GG	GG
SLCL|BPE_CHR1_5796954	A/C	LCL|BPE_CHR1	5796954	+	NA	NA	NA	NA	NA	NA	AA	AA	AA	NN	AA	NN	AA	AA	AA	AA	AA	AA	AA	AA	AA	AA	AA	AA	AA	NN	AA	AA	AA	AA	AA	AA	AA	AC	AA	NN	AA	NN	AA	AA	AA	AA	AA	AA	AA
SLCL|BPE_CHR1_5797031	C/G	LCL|BPE_CHR1	5797031	+	NA	NA	NA	NA	NA	NA	CC	CC	CC	CC	CC	NN	CC	CC	CC	CC	CC	CC	CC	CC	CC	CC	CC	CG	CC	NN	CC	CC	CC	CC	CC	CC	CC	CG	CC	CC	CC	NN	CC	CC	CC	CC	CC	CC	CC
SLCL|BPE_CHR1_5812315	C/T	LCL|BPE_CHR1	5812315	+	NA	NA	NA	NA	NA	NA	CC	CC	CC	CC	CC	CC	CC	CC	TT	CC	CC	CC	TT	CC	CC	CC	CC	TT	CC	NN	NN	CC	CC	CC	CC	CC	CC	CT	NN	CC	CC	CT	CC	CC	CC	CC	CC	NN	CC
SLCL|BPE_CHR1_5821843	T/G	LCL|BPE_CHR1	5821843	+	NA	NA	NA	NA	NA	NA	GG	TT	GT	GT	GG	GT	GT	GT	TT	GT	GT	GT	TT	GT	TT	TT	TT	TT	TT	TT	TT	GT	GT	GT	GT	GT	GT	TT	TT	GG	TT	GT	TT	TT	GT	TT	TT	TT	TT
SLCL|BPE_CHR1_5822463	G/A	LCL|BPE_CHR1	5822463	+	NA	NA	NA	NA	NA	NA	GG	GG	GG	GG	GG	NN	GG	GG	GG	GG	GG	GG	GG	GG	GG	GG	GG	GG	GG	GG	GG	GG	GG	GG	GA	GA	GG	NN	NN	GG	GA	GG	GG	NN	GG	GG	AA	GG	GG
SLCL|BPE_CHR1_5822467	G/A	LCL|BPE_CHR1	5822467	+	NA	NA	NA	NA	NA	NA	GG	GG	GG	GG	GG	NN	GG	GG	GG	GG	GG	GG	AA	GG	GG	GG	GG	AA	GG	GG	GG	GG	GG	GG	GA	GA	GG	NN	NN	GG	GA	GA	GG	NN	GG	GG	AA	GG	GG
SLCL|BPE_CHR1_5822515	T/C	LCL|BPE_CHR1	5822515	+	NA	NA	NA	NA	NA	NA	TT	TT	TT	TT	TT	TT	TT	TT	TT	TT	TT	TT	CC	TT	TT	TT	TT	CC	TT	TT	TT	TT	TT	TT	TT	TT	TT	NN	NN	TT	TT	TC	TT	NN	TT	TT	TT	TT	TT
SLCL|BPE_CHR1_5831629	T/A	LCL|BPE_CHR1	5831629	+	NA	NA	NA	NA	NA	NA	TT	TT	TT	TT	TT	TT	TT	TT	TT	TT	TT	TT	NN	TT	TT	TT	TT	NN	TT	TT	TT	TT	TT	TT	TA	TA	TT	TT	NN	TT	TA	TT	TT	NN	TT	TT	AA	NN	TT
SLCL|BPE_CHR1_5831777	T/C	LCL|BPE_CHR1	5831777	+	NA	NA	NA	NA	NA	NA	TT	TT	TT	TC	TT	TT	TT	TT	TT	TT	TT	TT	NN	TT	CC	TC	TC	NN	TT	TT	TT	TT	TT	TT	TT	TT	TC	TT	NN	TT	TC	TT	TC	NN	TC	TT	TT	NN	TC
SLCL|BPE_CHR1_5843695	A/G	LCL|BPE_CHR1	5843695	+	NA	NA	NA	NA	NA	NA	AA	AA	AA	AG	AG	AG	AA	AA	AA	NN	AA	AA	AA	AA	AG	GG	AG	AA	AA	AA	AA	AA	AA	AA	AG	AG	AG	AG	AA	AA	NN	AG	GG	AA	NN	AA	AG	AA	AG
SLCL|BPE_CHR1_5844062	G/A	LCL|BPE_CHR1	5844062	+	NA	NA	NA	NA	NA	NA	GG	GG	GG	GA	GA	AA	GG	GG	GG	GA	GG	GG	GG	GG	GA	AA	GA	GG	GG	GG	GG	GG	GG	GG	GA	GA	GA	GA	GG	GG	AA	GA	GA	GG	AA	GG	GA	GG	GA
SLCL|BPE_CHR1_5844079	C/T	LCL|BPE_CHR1	5844079	+	NA	NA	NA	NA	NA	NA	CC	CC	CC	TC	TC	TT	CC	CC	CC	TC	CC	CC	CC	TC	TC	TT	TC	CC	CC	CC	CC	CC	CC	TC	TC	TC	TC	TC	CC	TC	TT	TC	TC	CC	TT	CC	TC	CC	TC
SLCL|BPE_CHR1_5844117	G/A	LCL|BPE_CHR1	5844117	+	NA	NA	NA	NA	NA	NA	GG	GG	GG	GG	GG	GG	GA	GA	GG	GG	GG	GG	AA	GA	GG	GG	GG	AA	GG	GG	GG	GG	GG	GA	GG	GG	GG	GG	AA	GG	GG	GA	GG	GA	GG	GG	GA	GA	GG
SLCL|BPE_CHR1_5844130	C/T	LCL|BPE_CHR1	5844130	+	NA	NA	NA	NA	NA	NA	CC	CC	CC	CC	CC	CC	CT	CT	CC	CC	CC	CC	CT	CT	CC	CC	CC	CT	CC	CC	CC	CC	CC	CT	CC	CC	CC	CC	TT	CC	CC	CC	CC	CT	CC	CT	CT	TT	CC
SLCL|BPE_CHR1_5844249	G/A	LCL|BPE_CHR1	5844249	+	NA	NA	NA	NA	NA	NA	GG	GG	GG	GG	GG	GG	NN	GG	NN	GG	GG	GG	GG	AG	GG	GG	GG	GG	GG	NN	NN	GG	GG	AA	GG	GG	GG	GG	GG	AG	GG	GG	GG	NN	GG	GG	GG	GG	GG
SLCL|BPE_CHR1_5856494	T/G	LCL|BPE_CHR1	5856494	+	NA	NA	NA	NA	NA	NA	GG	TT	NN	NN	TT	TT	TG	GG	TT	TT	NN	NN	TT	TT	TT	TT	TT	TT	TT	TT	TT	TG	TG	TT	NN	NN	NN	TT	NN	NN	TT	TT	TT	TT	TT	TT	TT	TT	TT
SLCL|BPE_CHR1_5932198	A/T	LCL|BPE_CHR1	5932198	+	NA	NA	NA	NA	NA	NA	NN	NN	AA	NN	NN	NN	NN	TT	AA	AA	AA	NN	AA	NN	AA	NN	NN	AT	AA	AA	AA	AA	AA	AA	AA	NN	NN	NN	AA	NN	AA	AA	NN	NN	AA	AA	NN	NN	NN
SLCL|BPE_CHR1_5932252	T/A	LCL|BPE_CHR1	5932252	+	NA	NA	NA	NA	NA	NA	NN	NN	AA	NN	NN	NN	TT	TT	AA	AA	AA	NN	AA	NN	AA	NN	NN	AT	AA	AA	AA	AA	AA	NN	TT	NN	NN	NN	TT	NN	NN	AA	NN	NN	TT	AA	NN	TT	NN
SLCL|BPE_CHR1_5932272	T/A	LCL|BPE_CHR1	5932272	+	NA	NA	NA	NA	NA	NA	NN	NN	TT	NN	NN	NN	TT	TT	TT	TT	TT	NN	TT	TT	TT	NN	NN	TT	TT	TT	TT	TT	TT	TT	TT	NN	NN	NN	TT	NN	TT	TT	NN	TT	TT	TT	NN	TT	NN
SLCL|BPE_CHR1_5985493	A/T	LCL|BPE_CHR1	5985493	+	NA	NA	NA	NA	NA	NA	AA	TT	AA	AA	AA	NN	AA	AA	NN	NN	AA	AA	NN	NN	AA	AT	AT	AA	NN	AA	AA	AA	AA	AA	AA	NN	AA	AA	AA	NN	AA	NN	AT	NN	AA	AA	NN	AA	TT
SLCL|BPE_CHR1_5993578	C/G	LCL|BPE_CHR1	5993578	+	NA	NA	NA	NA	NA	NA	GG	GG	GG	GG	GC	GC	GC	GC	GC	CC	GG	GG	CC	GC	GG	GG	GG	CC	GC	GC	GC	GC	GC	GG	GC	GC	GG	GG	GC	CC	GC	CC	GG	GC	GC	GG	GC	GC	GG
SLCL|BPE_CHR1_5993611	A/G	LCL|BPE_CHR1	5993611	+	NA	NA	NA	NA	NA	NA	GG	GG	GG	GG	GA	GA	GA	GA	GA	AA	GG	GG	AA	GA	GG	GG	GG	AA	GA	GA	GA	GA	GA	GG	GA	GA	GG	GG	GA	AA	GA	AA	GG	GA	GA	GG	GA	GA	GG
SLCL|BPE_CHR1_5998895	G/A	LCL|BPE_CHR1	5998895	+	NA	NA	NA	NA	NA	NA	GG	AG	NN	NN	AG	AA	NN	NN	NN	AG	AA	AG	NN	NN	GG	AG	AA	NN	NN	NN	NN	GG	GG	GG	AG	GG	GG	GG	NN	NN	NN	NN	GG	GG	AG	NN	NN	NN	GG
SLCL|BPE_CHR1_6006150	G/A	LCL|BPE_CHR1	6006150	+	NA	NA	NA	NA	NA	NA	NN	NN	NN	NN	AA	NN	AG	GG	AA	NN	NN	NN	AA	GG	NN	NN	NN	NN	NN	NN	NN	NN	NN	NN	NN	AA	NN	NN	NN	NN	AA	NN	NN	NN	AA	NN	NN	AG	NN
SLCL|BPE_CHR1_6028231	T/C	LCL|BPE_CHR1	6028231	+	NA	NA	NA	NA	NA	NA	TT	TT	TT	TT	TT	NN	NN	TT	TT	TT	TT	TT	TT	TT	TT	TT	TT	TT	TT	TT	TT	TT	TT	TT	TT	NN	TT	TT	TT	NN	TT	TT	TT	TT	TT	TT	TT	TT	TT
SLCL|BPE_CHR1_6028350	G/T	LCL|BPE_CHR1	6028350	+	NA	NA	NA	NA	NA	NA	GG	NN	TT	NN	GG	NN	NN	GG	TG	GG	TT	TG	GG	GG	TG	GG	GG	TG	GG	GG	TG	TG	TG	GG	GG	GG	GG	GG	GG	NN	GG	TT	GG	NN	GG	TT	GG	GG	TG
SLCL|BPE_CHR1_6028964	T/A	LCL|BPE_CHR1	6028964	+	NA	NA	NA	NA	NA	NA	TT	TT	AT	TT	TT	TT	TT	TT	AA	TT	AT	AT	AA	TT	AT	TT	TT	AA	TT	AA	AA	AT	AT	TT	TT	TT	TT	TT	TT	TT	TT	AT	TT	TT	TT	AT	TT	TT	TT
SLCL|BPE_CHR1_6041840	T/C	LCL|BPE_CHR1	6041840	+	NA	NA	NA	NA	NA	NA	TT	NN	TT	TT	TT	TT	NN	TT	TT	NN	TT	TT	TT	NN	NN	TT	TT	TT	TT	TT	TT	TT	TT	TT	TT	TT	CC	TT	NN	TT	TT	TT	NN	TT	TT	TT	TT	NN	TT
SLCL|BPE_CHR1_6041864	T/C	LCL|BPE_CHR1	6041864	+	NA	NA	NA	NA	NA	NA	CC	NN	TC	TC	TT	TT	TT	TT	TT	NN	TC	TC	TC	NN	NN	TC	TC	TC	TC	TC	TC	TT	TT	TT	TT	TT	TT	NN	NN	TT	CC	TC	TT	TC	CC	TT	CC	NN	CC
SLCL|BPE_CHR1_6041887	A/G	LCL|BPE_CHR1	6041887	+	NA	NA	NA	NA	NA	NA	GG	NN	AG	AG	AA	AA	NN	AA	AA	NN	AG	AG	AG	NN	NN	AG	AG	AG	AG	AG	AG	AA	AA	AA	AA	AA	AA	NN	NN	AA	GG	AG	NN	AG	GG	AA	GG	NN	GG
SLCL|BPE_CHR1_6046507	G/T	LCL|BPE_CHR1	6046507	+	NA	NA	NA	NA	NA	NA	GT	GT	GG	GG	GG	GG	GG	GG	GG	GG	GG	GG	GT	NN	TT	GG	GG	GT	GT	GG	GG	GG	GG	GG	GG	GG	GG	GT	GG	GG	GG	TT	GG	GT	GG	GG	TT	GG	GT
SLCL|BPE_CHR1_6046525	G/A	LCL|BPE_CHR1	6046525	+	NA	NA	NA	NA	NA	NA	GA	GG	AA	GA	AA	GG	AA	AA	GG	GG	AA	AA	GG	NN	GG	GG	GG	GG	GG	GG	GG	GA	GA	AA	AA	AA	GG	GG	GG	GA	GG	GG	GG	GG	GG	NN	GG	AA	GG
SLCL|BPE_CHR1_6053997	G/C	LCL|BPE_CHR1	6053997	+	NA	NA	NA	NA	NA	NA	CG	CG	CG	CG	CG	CG	CG	CG	CG	CG	CG	CG	CG	GG	GG	CG	CG	CG	CG	CG	CG	CG	CG	CC	CG	CG	CG	GG	CG	CG	GG	GG	CG	CG	GG	CG	GG	CG	CG
SLCL|BPE_CHR1_6076859	C/G	LCL|BPE_CHR1	6076859	+	NA	NA	NA	NA	NA	NA	CC	CC	GC	CC	CC	NN	CC	CC	GG	GC	CC	CC	CC	CC	CC	CC	CC	CC	GC	GC	GC	GC	GG	GC	CC	CC	CC	GG	CC	GC	CC	CC	CC	CC	CC	CC	CC	GC	CC
SLCL|BPE_CHR1_6089013	C/T	LCL|BPE_CHR1	6089013	+	NA	NA	NA	NA	NA	NA	CC	CC	CC	TC	CC	CC	CC	CC	CC	CC	CC	CC	CC	CC	CC	TC	TC	TC	CC	CC	CC	CC	CC	CC	TC	TC	TC	CC	CC	CC	TT	CC	TC	NN	TC	NN	TT	TC	CC
SLCL|BPE_CHR1_6089033	C/T	LCL|BPE_CHR1	6089033	+	NA	NA	NA	NA	NA	NA	CC	CC	CC	TC	CC	CC	CC	CC	CC	CC	CC	CC	CC	CC	CC	TC	TC	TC	CC	CC	CC	CC	CC	CC	TC	TC	TC	CC	CC	CC	TT	CC	TC	TT	TC	NN	TT	TC	CC
SLCL|BPE_CHR1_6089091	G/A	LCL|BPE_CHR1	6089091	+	NA	NA	NA	NA	NA	NA	GG	GG	GG	AG	GG	GG	GG	GG	GG	GG	GG	GG	GG	GG	GG	NN	AG	AG	GG	GG	GG	GG	GG	GG	AG	AG	AG	GG	GG	GG	NN	GG	AG	NN	AG	NN	NN	AG	GG
SLCL|BPE_CHR1_6089236	T/C	LCL|BPE_CHR1	6089236	+	NA	NA	NA	NA	NA	NA	TT	TT	TT	CC	TT	NN	TT	TT	CT	TT	TT	TT	CT	TT	TT	CT	CT	CT	CT	TT	TT	TT	TT	CT	CT	CT	CT	TT	TT	CT	CC	TT	CT	CC	CT	CT	CC	CT	TT
SLCL|BPE_CHR1_6089430	T/G	LCL|BPE_CHR1	6089430	+	NA	NA	NA	NA	NA	NA	TT	TT	TT	GG	TT	NN	TT	TT	GG	TT	TT	TT	GT	TT	TT	GT	GT	GT	TT	TT	TT	TT	TT	GT	GT	GT	GT	TT	TT	GT	GG	TT	GT	GG	GT	GT	GG	GT	TT
SLCL|BPE_CHR1_6089464	A/T	LCL|BPE_CHR1	6089464	+	NA	NA	NA	NA	NA	NA	AA	AA	AA	TT	AA	NN	AA	AA	TT	AA	AA	AA	TT	AA	AA	TA	TA	TT	AA	AA	AA	AA	AA	TT	TA	TA	TA	AA	AA	TT	TT	TA	TA	TT	TA	TA	TT	TA	AA
SLCL|BPE_CHR1_6126948	C/A	LCL|BPE_CHR1	6126948	+	NA	NA	NA	NA	NA	NA	NN	CC	AA	NN	AA	AC	CC	CC	CC	AC	AA	AA	AC	CC	AC	CC	CC	AC	CC	AC	AC	CC	CC	CC	NN	NN	NN	CC	CC	CC	NN	AA	CC	CC	AA	CC	NN	CC	CC
SLCL|BPE_CHR1_6127302	C/T	LCL|BPE_CHR1	6127302	+	NA	NA	NA	NA	NA	NA	TT	CT	CT	TT	CT	CC	CT	CT	CT	CC	CT	CT	CC	CC	CC	CT	CT	CC	CT	CC	CC	CT	CT	CT	TT	TT	TT	TT	CC	CT	TT	CC	CT	CT	CT	CT	TT	CC	CC
SLCL|BPE_CHR1_6152442	G/A	LCL|BPE_CHR1	6152442	+	NA	NA	NA	NA	NA	NA	GG	GG	GG	NN	NN	NN	GG	GG	GG	GG	GG	GG	NN	GG	GG	NN	NN	GG	NN	NN	NN	GG	GG	GG	NN	NN	NN	NN	GG	GA	GG	NN	GG	NN	GG	GG	NN	NN	NN
SLCL|BPE_CHR1_6174844	C/A	LCL|BPE_CHR1	6174844	+	NA	NA	NA	NA	NA	NA	AC	AC	AC	AC	AC	AC	AC	AC	AC	AC	AC	AC	CC	AC	AC	AC	AC	CC	AC	AC	AC	AC	AC	AC	AC	AC	AC	AC	CC	AC	CC	CC	AC	CC	CC	CC	CC	CC	AA
SLCL|BPE_CHR1_6180072	T/G	LCL|BPE_CHR1	6180072	+	NA	NA	NA	NA	NA	NA	TT	GT	TT	TT	TT	GT	TT	TT	TT	TT	TT	TT	TT	TT	GT	GT	GT	TT	TT	TT	TT	GT	GT	TT	GG	GG	TT	GT	TT	GT	GT	TT	GT	TT	TT	TT	GT	TT	GG
SLCL|BPE_CHR1_6208049	C/T	LCL|BPE_CHR1	6208049	+	NA	NA	NA	NA	NA	NA	CC	TC	CC	CC	CC	TC	CC	CC	CC	CC	CC	CC	TC	CC	TC	TC	TC	TC	CC	CC	CC	TC	TC	TC	CC	CC	CC	CC	CC	CC	CC	TC	TC	TC	CC	TC	CC	CC	TC
SLCL|BPE_CHR1_6290946	G/A	LCL|BPE_CHR1	6290946	+	NA	NA	NA	NA	NA	NA	AA	AA	AA	GA	AA	AA	AA	AA	AA	AA	AA	AA	GG	AA	GA	GA	GA	GG	AA	AA	AA	GA	GA	AA	GA	GA	GA	AA	AA	AA	GG	GA	AA	GA	GA	GA	GA	GA	GA
SLCL|BPE_CHR1_6303589	A/T	LCL|BPE_CHR1	6303589	+	NA	NA	NA	NA	NA	NA	AA	AA	AA	AA	AA	AA	AA	TT	TT	AA	AA	AA	AA	AA	AA	NN	AA	AA	AA	AA	AA	TT	AT	AA	AA	AA	AA	AA	TT	AA	AA	AA	AA	AA	AA	AA	AA	NN	AA
SLCL|BPE_CHR1_6303593	G/T	LCL|BPE_CHR1	6303593	+	NA	NA	NA	NA	NA	NA	GG	GG	GG	NN	GG	GG	GG	GG	GG	GG	GG	GG	GT	GG	GT	NN	GT	TT	GG	GG	GG	GG	GG	GG	NN	TT	GG	GG	GG	GG	TT	GG	GG	GT	GT	GT	GG	NN	NN
SLCL|BPE_CHR1_6310469	T/G	LCL|BPE_CHR1	6310469	+	NA	NA	NA	NA	NA	NA	GG	GG	GG	TG	GG	TT	GG	GG	TG	GG	GG	GG	TT	NN	TT	TT	TT	TT	GG	GG	GG	NN	NN	NN	TG	TG	TG	GG	NN	NN	TT	TT	TT	TG	TT	TT	TG	NN	TT
SLCL|BPE_CHR1_6310514	G/T	LCL|BPE_CHR1	6310514	+	NA	NA	NA	NA	NA	NA	GG	GG	GG	GG	GG	TT	GG	GG	GT	GG	GG	GG	TT	NN	GG	GG	GG	TT	GG	GG	GG	NN	NN	NN	GG	GG	GG	GG	NN	NN	GG	TT	GG	GT	GG	GG	GG	NN	GG
SLCL|BPE_CHR1_6312202	A/C	LCL|BPE_CHR1	6312202	+	NA	NA	NA	NA	NA	NA	CC	AA	CA	CC	CA	CA	CA	CA	CA	CA	CA	CA	AA	CA	AA	CA	CA	AA	CC	CA	CA	CA	CA	AA	CA	CA	CC	AA	AA	AA	CA	AA	AA	CC	CA	CA	AA	AA	AA
SLCL|BPE_CHR1_6312288	G/C	LCL|BPE_CHR1	6312288	+	NA	NA	NA	NA	NA	NA	GC	CC	GG	GG	GG	CC	GG	GG	GC	GG	GG	GG	GG	GG	GG	GC	GC	GG	GC	GG	GG	GG	GG	NN	GG	GG	GG	NN	GG	GG	GG	GG	GC	CC	GG	GG	NN	GG	CC
SLCL|BPE_CHR1_6312921	G/A	LCL|BPE_CHR1	6312921	+	NA	NA	NA	NA	NA	NA	AG	AG	GG	GG	GG	GG	GG	GG	GG	GG	GG	GG	GG	GG	AG	GG	GG	GG	AG	GG	GG	AG	AG	AG	GG	GG	GG	AG	GG	AG	GG	GG	GG	AG	GG	AG	AG	GG	AG
SLCL|BPE_CHR1_6324905	C/T	LCL|BPE_CHR1	6324905	+	NA	NA	NA	NA	NA	NA	CC	NN	CC	NN	NN	NN	CC	CC	CC	CC	CC	CC	CC	NN	CT	CC	CC	CC	CC	NN	CC	CC	CC	CC	NN	CC	CC	CC	NN	CC	NN	CC	CC	CC	CC	CC	NN	CC	CT
SLCL|BPE_CHR1_6334465	T/G	LCL|BPE_CHR1	6334465	+	NA	NA	NA	NA	NA	NA	NN	TT	TT	NN	TT	NN	NN	TT	NN	TT	TT	TT	TG	TT	TT	TT	NN	NN	NN	NN	TT	TT	TT	NN	TT	NN	TT	TT	NN	NN	TT	GG	TT	TT	TT	NN	TT	TT	NN
SLCL|BPE_CHR1_6334544	C/T	LCL|BPE_CHR1	6334544	+	NA	NA	NA	NA	NA	NA	CC	CC	CC	CC	CC	CC	NN	CC	NN	CC	CC	CC	CC	CC	CC	CC	NN	NN	NN	NN	CC	CC	CC	CC	CC	CC	CC	CC	NN	CC	CC	CC	CC	CC	CC	NN	CC	CC	NN
SLCL|BPE_CHR1_6338164	T/C	LCL|BPE_CHR1	6338164	+	NA	NA	NA	NA	NA	NA	CT	CT	CT	TT	CT	TT	CT	CT	TT	CT	CT	CT	CT	CC	CC	TT	TT	CT	CT	CT	CT	CT	CC	CT	CT	CT	TT	CT	CC	CC	CT	CC	CT	CT	CT	CT	CC	CT	CT
SLCL|BPE_CHR1_6347358	C/T	LCL|BPE_CHR1	6347358	+	NA	NA	NA	NA	NA	NA	CC	CC	NN	CC	TT	NN	NN	NN	NN	TT	TT	CT	CC	NN	CT	CC	CC	CC	CC	TT	TT	CC	CC	CC	CC	CC	CC	CC	NN	CC	CC	TT	CT	CC	CC	CC	CC	CC	CC
SLCL|BPE_CHR1_6355562	G/A	LCL|BPE_CHR1	6355562	+	NA	NA	NA	NA	NA	NA	GG	GA	GA	NN	GA	NN	GG	GA	GG	AA	AA	AA	GG	AA	NN	NN	GA	GA	NN	NN	GA	GG	GG	GA	NN	GG	GG	GG	GG	GA	GG	AA	AA	GG	NN	GG	GG	GA	AA
SLCL|BPE_CHR1_6355692	A/T	LCL|BPE_CHR1	6355692	+	NA	NA	NA	NA	NA	NA	AA	AT	TT	AA	TT	NN	TT	TT	NN	TT	TT	TT	AT	TT	TT	AT	AT	AT	NN	TT	TT	AA	AA	AT	NN	NN	AA	AA	AT	AT	AA	TT	TT	AA	AT	NN	AA	AT	TT
SLCL|BPE_CHR1_6364683	T/A	LCL|BPE_CHR1	6364683	+	NA	NA	NA	NA	NA	NA	TA	TT	TA	TA	TA	TT	TA	TA	TA	TA	TA	TT	TT	TT	TT	TT	TT	TT	TA	TA	TA	TT	TT	TT	AA	AA	TA	TT	TT	TT	TT	TT	TT	TT	TT	AA	TT	TT	TT
SLCL|BPE_CHR1_6364699	G/A	LCL|BPE_CHR1	6364699	+	NA	NA	NA	NA	NA	NA	GG	GG	GG	GA	GG	GG	GG	GG	GA	GG	GG	GG	GG	GG	GG	GA	GA	GG	GG	GG	GG	GG	GG	GG	GG	GG	GA	GG	GG	GG	AA	GG	GG	GG	GA	GG	GG	GA	GG
SLCL|BPE_CHR1_6364867	C/A	LCL|BPE_CHR1	6364867	+	NA	NA	NA	NA	NA	NA	NN	AC	CC	CC	CC	CC	CC	CC	CC	CC	CC	CC	AC	CC	NN	CC	CC	CC	AA	NN	CC	CC	CC	CC	NN	CC	CC	NN	CC	AC	CC	CC	CC	AA	CC	CC	AA	CC	CC
SLCL|BPE_CHR1_6364870	C/G	LCL|BPE_CHR1	6364870	+	NA	NA	NA	NA	NA	NA	NN	GC	CC	CC	CC	CC	CC	CC	CC	CC	CC	CC	GC	CC	NN	CC	CC	CC	GG	NN	CC	CC	CC	CC	NN	CC	CC	NN	CC	GC	CC	CC	CC	GG	CC	CC	NN	CC	CC
SLCL|BPE_CHR1_6393409	C/G	LCL|BPE_CHR1	6393409	+	NA	NA	NA	NA	NA	NA	NN	NN	NN	NN	NN	NN	NN	NN	NN	NN	NN	NN	CC	NN	NN	CC	NN	CC	NN	NN	NN	GG	GG	NN	NN	NN	CC	NN	NN	CC	CC	CC	NN	NN	CC	CC	NN	NN	NN
SLCL|BPE_CHR1_6393447	G/A	LCL|BPE_CHR1	6393447	+	NA	NA	NA	NA	NA	NA	NN	NN	NN	GG	NN	NN	NN	NN	NN	NN	NN	NN	GG	NN	NN	GG	NN	GG	NN	NN	NN	GG	GG	NN	NN	NN	GG	NN	NN	GG	GG	GG	NN	NN	GG	GG	NN	NN	NN
SLCL|BPE_CHR1_6393448	A/T	LCL|BPE_CHR1	6393448	+	NA	NA	NA	NA	NA	NA	NN	NN	NN	AA	NN	NN	NN	NN	NN	NN	NN	NN	AA	NN	NN	AA	NN	AA	NN	NN	NN	AA	AA	NN	NN	NN	AA	NN	NN	AA	AA	AA	NN	NN	AA	AA	NN	NN	NN
SLCL|BPE_CHR1_6404732	G/T	LCL|BPE_CHR1	6404732	+	NA	NA	NA	NA	NA	NA	GG	GG	GG	NN	GG	GG	GT	GT	GG	GG	GG	GG	GG	GT	GG	GT	GT	GG	GG	GG	GG	GG	GG	GT	GG	GG	GT	GG	TT	GG	GT	GG	GG	GG	GT	GG	GG	TT	GG
SLCL|BPE_CHR1_6417390	T/G	LCL|BPE_CHR1	6417390	+	NA	NA	NA	NA	NA	NA	TT	TT	NN	TT	NN	NN	NN	TT	TT	TT	TT	NN	NN	NN	NN	TT	TT	TT	TT	NN	TT	NN	TT	TG	NN	NN	TT	NN	NN	NN	NN	NN	NN	NN	NN	GG	TT	TT	TT
SLCL|BPE_CHR1_6428415	T/C	LCL|BPE_CHR1	6428415	+	NA	NA	NA	NA	NA	NA	TT	TT	TT	TT	TT	CT	TT	TT	CT	TT	TT	TT	CC	TT	TT	TT	TT	CC	TT	TT	TT	CT	CT	CT	TT	TT	TT	TT	CT	TT	TT	CT	TT	CT	TT	CC	TT	TT	TT
SLCL|BPE_CHR1_6428417	T/A	LCL|BPE_CHR1	6428417	+	NA	NA	NA	NA	NA	NA	TA	TT	TA	TA	TA	TT	AA	AA	TA	TA	TA	TT	TT	TA	TA	TT	TT	TT	TA	TA	TA	TT	TT	TT	TA	TA	TA	TT	TA	TT	TT	TT	TT	TT	TT	TT	TT	AA	TA
SLCL|BPE_CHR1_6491347	T/G	LCL|BPE_CHR1	6491347	+	NA	NA	NA	NA	NA	NA	GG	GG	NN	NN	NN	NN	GG	GG	TT	TT	NN	NN	TT	TG	NN	NN	NN	TT	TG	NN	NN	TG	GG	NN	NN	NN	NN	TG	NN	GG	NN	NN	NN	TG	NN	NN	GG	GG	NN
SLCL|BPE_CHR1_6491430	C/A	LCL|BPE_CHR1	6491430	+	NA	NA	NA	NA	NA	NA	CC	CC	NN	CC	NN	NN	CC	CC	CC	CC	NN	NN	CC	CC	NN	NN	AA	CC	CC	CC	CC	CC	CC	NN	CC	CC	NN	CC	AA	CC	NN	AA	NN	CC	NN	CC	CC	CC	AA
SLCL|BPE_CHR1_6508350	T/C	LCL|BPE_CHR1	6508350	+	NA	NA	NA	NA	NA	NA	TT	NN	NN	TT	NN	NN	NN	CC	TT	TT	TT	TT	NN	TC	TT	TT	TT	TT	TT	TT	TT	CC	CC	TT	TT	TT	NN	TT	TT	TT	TT	TT	TT	TT	TT	TT	TT	TC	TT
SLCL|BPE_CHR1_6508361	G/T	LCL|BPE_CHR1	6508361	+	NA	NA	NA	NA	NA	NA	GG	NN	NN	GG	NN	NN	NN	TT	GG	GG	GG	GG	NN	GT	GG	GG	GG	GG	GG	GG	GG	NN	NN	GG	GG	GG	NN	GG	GG	GG	GG	TT	GG	GG	GG	GT	GG	GT	GG
SLCL|BPE_CHR1_6540997	G/T	LCL|BPE_CHR1	6540997	+	NA	NA	NA	NA	NA	NA	GT	GG	GG	NN	GG	GG	NN	NN	NN	GG	GT	GG	GG	GT	NN	NN	GT	GG	GG	GG	GG	GT	GG	GT	NN	NN	TT	GG	GG	TT	TT	GG	GG	GG	GT	NN	NN	NN	GG
SLCL|BPE_CHR1_6541100	T/C	LCL|BPE_CHR1	6541100	+	NA	NA	NA	NA	NA	NA	TT	TT	TT	NN	TT	NN	TT	TT	TT	NN	TT	TT	TT	TT	TT	TT	TT	TT	TT	TT	TT	TT	TT	TT	TT	NN	TT	NN	TT	TT	TT	TT	TT	TT	TT	NN	NN	TT	TT
SLCL|BPE_CHR1_6554761	T/A	LCL|BPE_CHR1	6554761	+	NA	NA	NA	NA	NA	NA	TT	TT	TT	TA	TT	TT	TT	TT	TT	TT	TT	TT	TT	TT	TT	AA	AA	TT	TT	TT	TT	TA	TA	TT	TT	TT	TA	TT	TT	TT	TA	TT	TT	TT	TA	TT	TT	TT	TT
SLCL|BPE_CHR1_6554784	C/G	LCL|BPE_CHR1	6554784	+	NA	NA	NA	NA	NA	NA	CC	CC	CC	CC	CC	CC	CC	CC	CC	CC	CC	CC	CC	CC	CC	CC	CC	CC	CC	CC	CC	CC	CC	CC	CC	CC	CC	CC	CC	CC	CC	CC	CC	CC	CC	GG	CC	CC	CC
SLCL|BPE_CHR1_6554939	T/C	LCL|BPE_CHR1	6554939	+	NA	NA	NA	NA	NA	NA	TT	TT	TT	TC	TT	TT	TT	TT	TT	TT	TT	TT	TT	TT	TT	TC	CC	TT	TT	TT	TT	TC	TC	TT	TT	TT	TC	TT	TT	TT	TC	TT	TT	TT	TC	TT	TT	TT	TT
SLCL|BPE_CHR1_6554958	C/G	LCL|BPE_CHR1	6554958	+	NA	NA	NA	NA	NA	NA	GG	GG	CG	GG	CG	CC	CG	CG	CC	CC	CG	CC	CC	CC	CC	GG	GG	CC	GG	CC	CC	GG	GG	GG	GG	GG	GG	CG	CC	CG	GG	CC	CC	CG	CG	GG	GG	CC	CC
SLCL|BPE_CHR1_6568332	G/A	LCL|BPE_CHR1	6568332	+	NA	NA	NA	NA	NA	NA	AA	GA	AA	GA	AA	GG	AA	AA	GG	AA	AA	GA	GG	GA	GA	GG	GG	GG	AA	AA	GA	GG	GG	GG	GA	GA	GA	GA	AA	GA	GG	GA	GA	GA	GA	GG	GA	GA	GG
SLCL|BPE_CHR1_6568401	T/G	LCL|BPE_CHR1	6568401	+	NA	NA	NA	NA	NA	NA	GG	TG	GG	TG	GG	TT	GG	GG	TT	GG	GG	TG	TT	TG	TG	TT	TT	TT	GG	GG	TG	TT	TT	TT	TG	TG	TG	TG	GG	TG	TT	TG	TG	TG	TG	TT	TG	TG	TT
SLCL|BPE_CHR1_6568411	G/T	LCL|BPE_CHR1	6568411	+	NA	NA	NA	NA	NA	NA	TT	GT	TT	GT	TT	GG	TT	TT	GG	TT	TT	GT	GG	GT	GT	GG	GG	GG	TT	TT	GT	GG	GG	GG	GT	GT	GT	GT	TT	GT	GG	GT	GT	GT	GT	GG	GT	GT	GG
SLCL|BPE_CHR1_6568421	A/C	LCL|BPE_CHR1	6568421	+	NA	NA	NA	NA	NA	NA	CC	AC	CC	AC	CC	AA	CC	CC	AA	CC	CC	AC	AA	AC	AC	AA	AA	AA	CC	CC	AC	AA	AA	AA	AC	AC	AC	AC	CC	AC	AA	AC	AC	AC	AC	AA	AC	AC	AA
SLCL|BPE_CHR1_6596610	T/A	LCL|BPE_CHR1	6596610	+	NA	NA	NA	NA	NA	NA	TT	TT	TT	TA	TT	TA	TA	TA	TA	TT	TT	TT	TA	TA	TT	TA	TA	TA	TT	TT	TT	TT	TT	TT	TA	TA	TA	TT	TA	TT	AA	TA	TT	TT	TA	TA	TA	TA	TT
SLCL|BPE_CHR1_6652728	A/C	LCL|BPE_CHR1	6652728	+	NA	NA	NA	NA	NA	NA	AA	AA	AA	AA	NN	NN	AC	AA	AC	NN	AA	AA	AA	NN	AA	NN	AA	AA	NN	AA	AC	AA	NN	AA	AA	AA	AA	AA	NN	AA	AA	AA	AA	NN	AC	AA	AA	AA	AA
SLCL|BPE_CHR1_6652749	C/T	LCL|BPE_CHR1	6652749	+	NA	NA	NA	NA	NA	NA	CC	CC	NN	CC	NN	NN	CT	CC	CT	NN	CC	CC	CC	NN	CC	NN	CC	CC	NN	CC	CT	CC	NN	NN	CC	CC	CC	CC	NN	CC	CC	CC	CC	NN	CT	CC	CC	CC	CC
SLCL|BPE_CHR1_6654813	C/G	LCL|BPE_CHR1	6654813	+	NA	NA	NA	NA	NA	NA	GG	CC	GG	GC	GG	GC	GG	GG	GC	GC	GG	GC	CC	GG	GG	CC	CC	CC	CC	GC	GC	CC	CC	GC	GC	GC	GC	GG	GC	GC	CC	GC	GC	CC	GC	CC	CC	GC	GC
SLCL|BPE_CHR1_6685449	A/G	LCL|BPE_CHR1	6685449	+	NA	NA	NA	NA	NA	NA	AA	AA	AA	GG	AA	AA	AA	AA	AA	AA	AA	AA	AA	AA	AA	GA	GA	AA	AA	AA	AA	GA	GA	AA	GA	GA	GA	GA	GA	AA	GG	AA	AA	AA	GA	GA	GA	AA	AA
SLCL|BPE_CHR1_6731987	G/A	LCL|BPE_CHR1	6731987	+	NA	NA	NA	NA	NA	NA	GG	GG	GG	GA	GG	GG	GG	GG	NN	GG	GG	GG	AA	NN	GG	GA	GA	AA	NN	GG	GG	NN	NN	NN	GA	GG	GA	NN	NN	GG	AA	GA	GG	NN	GA	NN	NN	NN	GG
SLCL|BPE_CHR1_6732015	G/A	LCL|BPE_CHR1	6732015	+	NA	NA	NA	NA	NA	NA	GG	AA	GG	GG	GG	AA	GG	GG	NN	GG	GG	GA	GG	NN	GG	GA	GA	GG	NN	GG	GG	NN	NN	NN	GG	GG	GG	NN	NN	GG	GG	GG	GA	NN	GG	NN	NN	NN	GA
SLCL|BPE_CHR1_6741649	C/A	LCL|BPE_CHR1	6741649	+	NA	NA	NA	NA	NA	NA	CC	CC	CC	NN	CC	NN	CC	CC	AA	AA	CC	CC	NN	CC	CC	NN	NN	NN	CA	AA	AA	CC	CC	CC	NN	CC	NN	CC	CC	CC	CC	NN	CC	CC	CC	NN	CC	CC	CC
SLCL|BPE_CHR1_6750088	G/A	LCL|BPE_CHR1	6750088	+	NA	NA	NA	NA	NA	NA	GG	GG	AG	GG	AG	NN	AG	AG	GG	AG	AG	AA	GG	AA	AA	NN	GG	GG	GG	AA	AG	AA	AA	AG	NN	AG	GG	GG	NN	GG	AG	AA	AA	GG	AG	GG	AG	AG	AA
SLCL|BPE_CHR1_6776239	G/A	LCL|BPE_CHR1	6776239	+	NA	NA	NA	NA	NA	NA	AA	NN	NN	GG	NN	NN	NN	AA	NN	GG	AA	NN	GG	NN	GG	GG	GG	GG	GG	GG	NN	NN	NN	NN	NN	NN	NN	GG	GG	GG	GG	NN	GG	NN	GG	NN	NN	NN	NN
SLCL|BPE_CHR1_6786220	C/T	LCL|BPE_CHR1	6786220	+	NA	NA	NA	NA	NA	NA	CC	TC	CC	CC	TC	TC	TC	TC	TC	TT	CC	TT	TC	TC	TT	TC	TC	TC	TC	TT	TT	CC	CC	CC	CC	TC	CC	TC	TC	CC	TC	CC	TT	TC	CC	CC	TC	TC	TT
SLCL|BPE_CHR1_6786221	C/T	LCL|BPE_CHR1	6786221	+	NA	NA	NA	NA	NA	NA	CT	CC	TT	TT	CT	CC	CT	CT	CC	CC	TT	CC	CC	CC	CC	CT	CT	CC	CC	CC	CC	CC	CC	CT	CT	CT	TT	CC	CC	CC	CT	CC	CC	CC	TT	CT	CC	CT	CC
SLCL|BPE_CHR1_6786479	G/A	LCL|BPE_CHR1	6786479	+	NA	NA	NA	NA	NA	NA	GG	GG	GG	GG	GG	GG	AG	AG	AG	AA	GG	GG	AG	AG	GG	GG	GG	AG	AG	AA	AA	GG	GG	GG	GG	AG	GG	AG	AG	GG	AG	GG	GG	AG	GG	GG	AG	AG	GG
SLCL|BPE_CHR1_6792620	A/G	LCL|BPE_CHR1	6792620	+	NA	NA	NA	NA	NA	NA	NN	GG	NN	NN	NN	GG	AA	AA	AA	AA	NN	GG	AG	AG	GG	GG	GG	AG	AA	AA	AA	AA	AA	GG	GG	NN	NN	NN	AA	NN	NN	GG	GG	AA	NN	GG	NN	AG	GG
SLCL|BPE_CHR1_6792626	A/G	LCL|BPE_CHR1	6792626	+	NA	NA	NA	NA	NA	NA	NN	GG	NN	NN	NN	GG	AA	AA	AA	AA	NN	GG	AG	AG	GG	GG	GG	AG	AA	AA	AA	GG	GG	GG	GG	NN	NN	NN	AA	NN	NN	GG	GG	AA	NN	GG	NN	AG	GG
SLCL|BPE_CHR1_6792674	G/A	LCL|BPE_CHR1	6792674	+	NA	NA	NA	NA	NA	NA	NN	AA	NN	NN	NN	AA	GG	GG	GG	GG	NN	AA	GA	GA	AA	AA	AA	GA	GG	GG	GG	GG	GG	GG	AA	NN	NN	NN	GG	NN	NN	AA	AA	GG	NN	AA	NN	GA	AA
SLCL|BPE_CHR1_6798934	A/G	LCL|BPE_CHR1	6798934	+	NA	NA	NA	NA	NA	NA	NN	AA	NN	NN	NN	NN	AA	AA	AA	AA	NN	NN	AA	AA	AA	NN	NN	AA	AA	AA	AA	AA	NN	NN	NN	NN	NN	AA	AA	NN	NN	NN	NN	AA	NN	AA	NN	AA	AA
SLCL|BPE_CHR1_6798981	T/C	LCL|BPE_CHR1	6798981	+	NA	NA	NA	NA	NA	NA	NN	TT	NN	NN	NN	NN	TT	TT	TT	TT	NN	NN	TT	TT	TT	NN	NN	TT	TT	TT	TT	TT	NN	NN	NN	NN	NN	TT	TT	NN	NN	NN	NN	TT	NN	TT	NN	TT	TT
SLCL|BPE_CHR1_6815320	C/T	LCL|BPE_CHR1	6815320	+	NA	NA	NA	NA	NA	NA	CT	CT	CT	CT	CT	CT	CC	CC	CT	CT	CT	CT	CC	CC	CT	CT	CT	CC	CT	CT	CT	TT	TT	CT	CC	CT	CT	TT	CC	TT	TT	CT	CT	CT	TT	CC	TT	CC	CC
SLCL|BPE_CHR1_6828881	C/T	LCL|BPE_CHR1	6828881	+	NA	NA	NA	NA	NA	NA	CT	CC	TT	TT	TT	CT	TT	TT	CT	CT	TT	CT	CC	CT	CT	CC	CT	CC	CC	CT	CT	CT	CT	CT	CC	CT	TT	CC	CT	CT	CT	CT	CT	CC	TT	TT	CC	TT	CC
SLCL|BPE_CHR1_6828922	G/A	LCL|BPE_CHR1	6828922	+	NA	NA	NA	NA	NA	NA	AG	AG	GG	GG	GG	GG	GG	GG	GG	GG	GG	GG	AG	AG	AG	GG	GG	AG	AG	GG	GG	AG	AG	GG	AA	GG	GG	AG	GG	AG	GG	AG	GG	AG	GG	GG	AG	GG	AA
SLCL|BPE_CHR1_6828925	C/G	LCL|BPE_CHR1	6828925	+	NA	NA	NA	NA	NA	NA	GC	GC	CC	CC	CC	CC	CC	CC	CC	CC	CC	CC	GC	GC	GC	CC	CC	GC	GC	CC	CC	GC	GC	CC	GG	CC	CC	GC	CC	GC	CC	GC	CC	GC	CC	CC	GC	CC	GG
SLCL|BPE_CHR1_6828939	G/A	LCL|BPE_CHR1	6828939	+	NA	NA	NA	NA	NA	NA	AG	AG	GG	GG	GG	GG	GG	GG	GG	GG	GG	GG	AG	AG	AG	GG	GG	AG	AG	GG	GG	AG	AG	GG	AA	GG	GG	AG	GG	AG	GG	AG	GG	AG	GG	GG	AG	GG	AA
SLCL|BPE_CHR1_6828941	G/A	LCL|BPE_CHR1	6828941	+	NA	NA	NA	NA	NA	NA	GG	GA	GG	GG	GG	GA	GG	GG	GA	GA	GG	GA	GA	GG	GG	AA	GA	GA	GA	GA	GA	GG	GG	GA	GG	GA	GG	GA	GA	GG	GA	GG	GA	GA	GG	GG	GA	GG	GG
SLCL|BPE_CHR1_6841294	T/A	LCL|BPE_CHR1	6841294	+	NA	NA	NA	NA	NA	NA	AA	AA	AT	AT	AT	AA	AT	AT	AT	TT	AT	AT	AT	AT	TT	AT	AT	AT	AT	TT	TT	AT	AT	AA	AA	AA	AT	AA	AT	AT	AT	AT	AT	AT	TT	AT	AA	TT	AT
SLCL|BPE_CHR1_6847017	A/C	LCL|BPE_CHR1	6847017	+	NA	NA	NA	NA	NA	NA	AC	CC	AA	AA	AA	AC	AA	AA	AC	AC	AA	AC	AC	AA	AA	CC	CC	AC	CC	AC	AC	AA	AA	AA	AA	AA	AA	AC	AA	AA	AA	AA	AC	CC	AA	AA	CC	AA	CC
SLCL|BPE_CHR1_6848696	T/C	LCL|BPE_CHR1	6848696	+	NA	NA	NA	NA	NA	NA	TT	TT	TT	TT	TT	TT	TT	TT	TT	TT	TT	TT	TT	TT	TT	TT	TT	TT	TT	TT	TT	TT	TT	TT	TT	TT	TT	TT	TT	TT	TT	TT	TT	TT	TT	TT	TT	TT	TT
SLCL|BPE_CHR1_6886583	T/C	LCL|BPE_CHR1	6886583	+	NA	NA	NA	NA	NA	NA	CC	CC	CT	TT	CT	NN	TT	TT	TT	CT	CT	CC	TT	TT	CC	CC	CC	TT	CT	NN	CT	TT	TT	TT	NN	NN	TT	CT	NN	CC	TT	CT	CC	CT	CC	CT	CC	TT	CC
SLCL|BPE_CHR1_6886643	C/T	LCL|BPE_CHR1	6886643	+	NA	NA	NA	NA	NA	NA	CC	CC	CC	CC	CC	NN	CC	CC	NN	CT	CC	CC	CT	CC	CC	CC	CC	CC	CT	NN	CT	TT	CT	CC	CC	NN	CC	CC	CC	CC	CC	CC	CC	CT	CC	CC	CC	CC	CC
SLCL|BPE_CHR1_6897307	C/T	LCL|BPE_CHR1	6897307	+	NA	NA	NA	NA	NA	NA	CC	CC	CC	CC	CC	CC	CT	CT	CC	CC	CC	CC	CT	TT	CC	CT	CT	CT	CC	CC	CC	CT	CT	CT	CC	CT	CT	CT	TT	TT	TT	CT	CC	CC	CT	CT	TT	TT	CC
SLCL|BPE_CHR1_6897865	C/A	LCL|BPE_CHR1	6897865	+	NA	NA	NA	NA	NA	NA	AC	CC	AC	CC	AC	NN	CC	CC	CC	AC	AC	AC	CC	CC	AC	CC	CC	CC	CC	AC	AC	CC	CC	CC	NN	CC	CC	CC	CC	CC	CC	AC	CC	CC	AC	CC	CC	CC	CC
SLCL|BPE_CHR1_6904661	A/G	LCL|BPE_CHR1	6904661	+	NA	NA	NA	NA	NA	NA	AA	AA	AG	AA	AG	AA	AA	AA	AA	AG	AG	GG	NN	NN	AG	AA	AA	NN	AA	AG	AG	AA	AA	AA	AA	AA	AA	AA	AA	NN	AA	GG	AG	AA	AG	AA	AA	AA	AA
SLCL|BPE_CHR1_6904667	T/C	LCL|BPE_CHR1	6904667	+	NA	NA	NA	NA	NA	NA	CC	TC	TC	TC	TC	TC	CC	CC	TC	TT	TC	TT	NN	NN	TT	TT	TT	NN	TC	TT	TT	TT	TT	TT	CC	CC	TC	CC	TT	TT	TT	TT	TT	CC	TT	TT	CC	TT	TT
SLCL|BPE_CHR1_6917624	C/T	LCL|BPE_CHR1	6917624	+	NA	NA	NA	NA	NA	NA	CC	CC	CC	CC	CC	CC	CC	CC	CC	CC	CC	CC	TC	CC	TC	CC	CC	TC	CC	CC	CC	CC	CC	CC	CC	CC	CC	CC	CC	CC	CC	CC	CC	TC	CC	TC	CC	CC	TC
SLCL|BPE_CHR1_6945221	A/T	LCL|BPE_CHR1	6945221	+	NA	NA	NA	NA	NA	NA	AT	AA	AT	NN	AT	AT	NN	TT	AA	AA	AT	AT	NN	TT	NN	NN	NN	NN	AA	AA	AA	NN	TT	AT	TT	AT	NN	AT	TT	TT	AA	AT	AT	NN	NN	AT	AA	AT	NN
SLCL|BPE_CHR1_6945230	C/T	LCL|BPE_CHR1	6945230	+	NA	NA	NA	NA	NA	NA	CT	CC	CT	NN	CT	CT	NN	TT	CC	CC	CT	CT	NN	TT	CC	NN	NN	NN	CC	CC	CC	NN	TT	CT	TT	CT	NN	CT	TT	TT	CC	CT	CT	NN	NN	CT	CC	CT	NN
SLCL|BPE_CHR1_6967519	C/T	LCL|BPE_CHR1	6967519	+	NA	NA	NA	NA	NA	NA	NN	CC	TT	CC	TT	TT	CC	CC	TT	TT	TT	TT	CC	CC	TT	CC	CC	CC	NN	TT	TT	CC	CC	CC	CC	CC	CC	CC	CC	CC	CC	CT	TT	CC	CT	CC	CC	CC	CC
SLCL|BPE_CHR1_6967574	C/T	LCL|BPE_CHR1	6967574	+	NA	NA	NA	NA	NA	NA	NN	CC	TT	CC	TT	TT	CC	CC	TT	TT	TT	TT	CC	CC	TT	CC	CC	CC	NN	TT	TT	CC	CC	CC	CC	CC	CC	CC	CC	CC	CC	CT	TT	CC	CT	CC	CC	CC	CC
SLCL|BPE_CHR1_6967586	A/G	LCL|BPE_CHR1	6967586	+	NA	NA	NA	NA	NA	NA	NN	AA	AA	AA	AA	AA	AA	AA	AA	AA	AA	AA	AG	AA	AA	AA	AA	NN	NN	AA	AA	AA	AA	AA	AA	AA	AA	AA	AA	AA	AA	AA	AA	NN	AA	AA	AA	AA	AA
SLCL|BPE_CHR1_6973405	G/T	LCL|BPE_CHR1	6973405	+	NA	NA	NA	NA	NA	NA	GG	GG	GG	GG	GG	GG	GG	GG	GG	GG	GG	GG	GG	TG	GG	GG	GG	GG	GG	GG	GG	TT	TG	TT	GG	TG	GG	GG	TG	GG	NN	GG	GG	GG	GG	GG	TG	TG	GG
SLCL|BPE_CHR1_6973456	A/C	LCL|BPE_CHR1	6973456	+	NA	NA	NA	NA	NA	NA	AA	AA	AA	AA	AA	AA	AA	AA	AA	AA	AA	AA	AA	CA	AA	AA	AA	AA	AA	AA	AA	CA	CA	CC	AA	CA	AA	AA	CA	AA	CA	AA	AA	AA	AA	AA	CA	CA	AA
SLCL|BPE_CHR1_6974476	G/C	LCL|BPE_CHR1	6974476	+	NA	NA	NA	NA	NA	NA	NN	NN	NN	NN	NN	CC	NN	NN	CC	GG	NN	NN	GG	GG	GG	CC	CC	GG	NN	NN	NN	GC	GC	GG	GG	GG	CC	GG	GG	CC	GC	GG	NN	GG	CC	GC	GG	GG	GG
SLCL|BPE_CHR1_6992120	G/A	LCL|BPE_CHR1	6992120	+	NA	NA	NA	NA	NA	NA	AA	AA	AA	AA	AA	AG	AA	AA	AG	AA	AA	AA	GG	AG	AA	AA	AA	GG	AA	AA	AA	AA	AA	GG	AA	AA	AA	AA	AG	AA	AA	AA	AA	AG	AA	AA	AA	AG	AA
SLCL|BPE_CHR1_6992331	A/T	LCL|BPE_CHR1	6992331	+	NA	NA	NA	NA	NA	NA	TT	TT	TT	TT	TT	TA	TT	TT	TA	TT	TT	TT	AA	TA	TT	TT	TT	AA	TT	TT	TT	TT	TT	AA	TT	TT	TT	TT	TA	TT	TT	TT	TT	TA	TT	TT	TT	TA	TT
SLCL|BPE_CHR1_6992387	A/G	LCL|BPE_CHR1	6992387	+	NA	NA	NA	NA	NA	NA	AA	AA	AA	AA	AA	AG	AA	AA	AG	AA	AA	AA	GG	AG	AA	AA	AA	GG	AA	AA	AA	AA	AA	GG	AA	AA	AA	AA	AG	AA	AA	AA	AA	AG	AA	AA	AA	AG	AA
SLCL|BPE_CHR1_6992400	A/G	LCL|BPE_CHR1	6992400	+	NA	NA	NA	NA	NA	NA	AA	AA	AA	AA	AA	AG	AA	AA	AG	AA	AA	AA	GG	AG	AA	AA	AA	GG	AA	AA	AA	AA	AA	GG	AA	AA	AA	AA	AG	AA	AA	AA	AA	AG	AA	AA	AA	AG	AA
SLCL|BPE_CHR1_6994815	T/A	LCL|BPE_CHR1	6994815	+	NA	NA	NA	NA	NA	NA	TT	TT	AT	TT	AT	TT	TT	TT	TT	AT	AT	AT	TT	TT	AT	TT	TT	TT	TT	AT	AT	AT	AT	TT	TT	AT	TT	TT	TT	TT	AT	AT	AT	TT	AT	TT	AT	TT	TT
SLCL|BPE_CHR1_6994966	C/T	LCL|BPE_CHR1	6994966	+	NA	NA	NA	NA	NA	NA	CC	CC	TC	CC	TC	CC	TC	TC	CC	TC	TC	TC	CC	TC	TC	CC	CC	CC	CC	TC	TC	TC	TC	CC	CC	TC	CC	CC	TC	CC	TC	TC	TC	CC	TC	CC	TC	TC	CC
SLCL|BPE_CHR1_7001142	T/G	LCL|BPE_CHR1	7001142	+	NA	NA	NA	NA	NA	NA	GG	GT	NN	GG	GG	NN	GG	GG	TT	GG	GG	GG	TT	TT	GG	NN	GG	TT	GG	GG	GG	GG	GG	TT	TT	NN	GG	GT	TT	GG	GG	GT	GG	TT	GG	TT	GG	GG	GG
SLCL|BPE_CHR1_7001173	G/T	LCL|BPE_CHR1	7001173	+	NA	NA	NA	NA	NA	NA	TT	TG	NN	TT	TT	NN	TT	TT	GG	TT	TT	TT	GG	GG	TT	NN	TT	GG	TT	TT	TT	TT	TT	GG	GG	NN	TT	TG	GG	TT	TT	TG	TT	GG	TT	GG	TT	TT	TT
SLCL|BPE_CHR1_7001193	T/C	LCL|BPE_CHR1	7001193	+	NA	NA	NA	NA	NA	NA	CC	CT	NN	CC	CC	NN	CC	CC	TT	CC	CC	CC	TT	TT	CC	NN	CC	TT	CC	CC	CC	CC	CC	TT	TT	NN	CC	CT	TT	CC	CC	CT	CC	TT	CC	TT	CC	CC	CC
SLCL|BPE_CHR1_7002030	A/G	LCL|BPE_CHR1	7002030	+	NA	NA	NA	NA	NA	NA	GG	GG	GG	GG	GG	GG	GG	GG	GA	GG	GG	GG	AA	GA	GG	GG	GG	AA	GG	GG	GG	GG	GG	AA	GA	GG	GG	GA	GG	GG	GG	GA	GG	GA	GG	GA	GG	GA	GG
SLCL|BPE_CHR1_7003225	T/C	LCL|BPE_CHR1	7003225	+	NA	NA	NA	NA	NA	NA	TT	TT	TT	TT	TT	TT	TT	TT	TT	TT	TT	TT	CC	TC	TT	TT	TT	CC	TT	TT	TT	TT	TT	CC	TC	TT	TT	TC	TT	TT	TT	TC	TT	TC	TT	TC	TT	TT	TT
SLCL|BPE_CHR1_7003248	A/C	LCL|BPE_CHR1	7003248	+	NA	NA	NA	NA	NA	NA	AA	AA	AA	AA	AA	AA	AA	AA	AA	AA	AA	AA	AC	AC	AA	AA	AA	AC	AA	AA	AA	AA	AA	AA	AA	AA	AA	AA	AA	AA	AA	AA	AA	AC	AA	AA	AA	AA	AA
SLCL|BPE_CHR1_7007232	A/G	LCL|BPE_CHR1	7007232	+	NA	NA	NA	NA	NA	NA	GG	GG	GA	GG	GA	GA	GG	GG	GA	GA	GA	GA	AA	GA	GA	GG	GG	AA	GG	GA	GA	GA	GA	AA	GA	GG	GG	GA	GG	GG	GG	AA	GA	GA	GA	GA	GG	GA	GG
SLCL|BPE_CHR1_7007240	G/A	LCL|BPE_CHR1	7007240	+	NA	NA	NA	NA	NA	NA	AA	AA	AG	AA	AG	AG	AA	AA	AG	AG	AG	AG	GG	AG	AG	AA	AA	GG	AA	AG	AG	AG	AG	GG	AG	AA	AA	AG	AA	AA	AA	GG	AG	AG	AG	AG	AA	AG	AA
SLCL|BPE_CHR1_7007328	A/G	LCL|BPE_CHR1	7007328	+	NA	NA	NA	NA	NA	NA	GG	GG	GA	GG	GA	GA	GG	GG	GA	GA	GA	GA	AA	GA	GA	GG	GG	AA	GG	GA	GA	GA	GA	GA	GA	GG	GG	GA	GG	GG	GG	AA	GA	GA	GA	GA	GG	GA	GG
SLCL|BPE_CHR1_7016739	A/C	LCL|BPE_CHR1	7016739	+	NA	NA	NA	NA	NA	NA	AA	AA	AA	AA	AA	AA	CA	CA	AA	AA	AA	AA	CA	CA	AA	AA	AA	CA	AA	AA	AA	CA	CA	CA	AA	CA	AA	AA	CA	CA	CA	AA	AA	CA	AA	AA	CA	NN	AA
SLCL|BPE_CHR1_7023790	T/G	LCL|BPE_CHR1	7023790	+	NA	NA	NA	NA	NA	NA	TT	TT	TT	TT	TT	TG	TT	TT	TG	TT	TT	TT	TG	TG	TT	TT	TT	TG	TT	TT	TT	TG	TG	TT	TT	TT	TT	TT	TT	TG	TT	TT	TT	TG	TT	TT	TT	TT	TT
SLCL|BPE_CHR1_7023792	G/A	LCL|BPE_CHR1	7023792	+	NA	NA	NA	NA	NA	NA	GG	GG	GG	GG	GG	GA	GG	GG	GA	GG	GG	GG	GG	GA	GG	GG	GG	GG	GG	GG	GG	GG	GG	GG	GG	GG	GG	GG	GG	GG	GG	GG	GG	GG	GG	GG	GG	GG	GG
SLCL|BPE_CHR1_7024118	A/G	LCL|BPE_CHR1	7024118	+	NA	NA	NA	NA	NA	NA	AA	AA	AG	AA	AG	AA	AA	AA	AA	AG	AG	AG	AA	AA	AG	AA	AA	AA	AA	AG	AG	AG	AG	AA	AA	AA	AA	AA	AA	AG	AA	AA	AG	AA	AA	AA	AG	AG	AG
SLCL|BPE_CHR1_7031242	T/A	LCL|BPE_CHR1	7031242	+	NA	NA	NA	NA	NA	NA	NN	AA	NN	NN	NN	TT	NN	NN	TT	NN	NN	NN	NN	NN	NN	AA	NN	NN	NN	NN	NN	TT	TT	TT	NN	TT	NN	NN	NN	NN	TT	NN	AA	NN	NN	NN	TT	TT	NN
SLCL|BPE_CHR1_7046604	A/G	LCL|BPE_CHR1	7046604	+	NA	NA	NA	NA	NA	NA	AG	AA	AG	GG	AG	AA	AG	AG	AG	GG	AG	AA	AG	AA	AA	AG	GG	AG	AG	AG	AG	AA	AA	AG	GG	GG	GG	AG	AA	AA	AG	AG	AA	AA	AG	AG	AA	AA	AA
SLCL|BPE_CHR1_7046614	C/T	LCL|BPE_CHR1	7046614	+	NA	NA	NA	NA	NA	NA	CT	CC	CT	TT	CT	CC	CT	CT	CT	TT	CT	CC	CC	CC	CC	CT	TT	CC	CT	CT	CT	CC	CC	CC	CT	TT	TT	CC	CC	CC	CT	CC	CC	CC	CT	CC	CC	CC	CC
SLCL|BPE_CHR1_7047478	C/T	LCL|BPE_CHR1	7047478	+	NA	NA	NA	NA	NA	NA	TC	TT	CC	CC	CC	TT	CC	CC	TC	CC	CC	TC	CC	CC	CC	TC	TC	CC	TC	CC	CC	TT	TT	TC	CC	TC	CC	TC	CC	TC	TC	CC	TC	TC	CC	CC	TT	TC	TC
SLCL|BPE_CHR1_7065807	A/G	LCL|BPE_CHR1	7065807	+	NA	NA	NA	NA	NA	NA	AA	AA	GG	NN	GG	AA	AA	AA	AA	GG	GG	AG	GG	AG	GG	AA	AA	GG	AA	GG	GG	AA	AA	AA	NN	AA	NN	AA	AG	AG	AA	GG	AG	AG	GG	GG	AA	AA	AG
SLCL|BPE_CHR1_7105000	A/G	LCL|BPE_CHR1	7105000	+	NA	NA	NA	NA	NA	NA	AA	AA	AA	AA	AA	NN	AA	AA	AA	AA	AA	AA	GG	GA	AA	AA	AA	GG	AA	AA	AA	AA	AA	AA	AA	AA	AA	AA	AA	GG	AA	AA	AA	GA	AA	AA	AA	GA	AA
SLCL|BPE_CHR1_7107941	A/G	LCL|BPE_CHR1	7107941	+	NA	NA	NA	NA	NA	NA	AA	AA	AA	AA	AA	NN	AA	AA	GG	AA	AA	AA	AA	AA	AA	AA	AA	AG	AA	AA	AA	AA	AA	AA	GG	NN	AA	AA	NN	AG	AA	AG	AA	AA	AA	AG	NN	AA	AA
SLCL|BPE_CHR1_7112629	G/A	LCL|BPE_CHR1	7112629	+	NA	NA	NA	NA	NA	NA	GG	GA	NN	GG	GG	GG	GG	GG	NN	GG	GG	GA	GG	GG	GG	AA	AA	GG	GG	GG	GG	GG	GG	GG	GG	AA	GG	GG	AA	GG	AA	GG	AA	NN	GG	GG	AA	GG	GA
SLCL|BPE_CHR1_7115933	C/T	LCL|BPE_CHR1	7115933	+	NA	NA	NA	NA	NA	NA	CC	CC	CC	CC	TC	CC	CC	CC	NN	CC	CC	CC	TC	TC	CC	CC	CC	TC	CC	CC	CC	CC	CC	CC	CC	CC	TC	CC	CC	TT	CC	CC	CC	TC	CC	CC	CC	TC	CC
SLCL|BPE_CHR1_7120293	G/C	LCL|BPE_CHR1	7120293	+	NA	NA	NA	NA	NA	NA	GG	GG	NN	GG	NN	NN	GG	GG	GG	NN	GG	GG	GG	GG	GG	GG	NN	NN	NN	GG	CC	GG	NN	GG	NN	GG	NN	GG	GG	GG	NN	NN	NN	GG	GG	NN	NN	GG	NN
SLCL|BPE_CHR1_7122821	G/A	LCL|BPE_CHR1	7122821	+	NA	NA	NA	NA	NA	NA	GA	GA	GA	GA	GA	GA	GG	GG	GA	GA	GA	GA	GA	GA	GA	GA	GA	GA	GA	GA	GA	GA	GA	GA	GA	GG	GA	AA	GG	AA	GA	AA	GA	GA	AA	AA	GA	GG	GG
SLCL|BPE_CHR1_7122827	T/C	LCL|BPE_CHR1	7122827	+	NA	NA	NA	NA	NA	NA	TC	TC	TC	TC	TC	TC	TT	TT	TC	TC	TC	TC	TC	TC	TC	TC	TC	TC	TC	TC	TC	TC	TC	TC	TC	TT	TC	CC	TT	CC	TC	CC	TC	TC	CC	CC	TC	TT	TT
SLCL|BPE_CHR1_7122960	T/C	LCL|BPE_CHR1	7122960	+	NA	NA	NA	NA	NA	NA	CT	CT	CT	CT	CT	NN	TT	TT	CT	CT	CT	CT	CT	CT	CT	CT	CT	CT	CT	CT	CT	CT	CT	CT	CT	TT	CT	NN	CT	CC	CT	NN	CT	CT	CC	CC	CT	CT	TT
SLCL|BPE_CHR1_7139873	G/T	LCL|BPE_CHR1	7139873	+	NA	NA	NA	NA	NA	NA	NN	NN	NN	TG	TG	TG	NN	NN	TG	TG	TG	TG	GG	TG	TG	NN	TG	GG	TG	TG	TG	TG	TG	GG	TG	NN	TG	GG	TG	TG	TG	GG	TG	GG	GG	GG	TG	NN	NN
SLCL|BPE_CHR1_7142874	A/C	LCL|BPE_CHR1	7142874	+	NA	NA	NA	NA	NA	NA	AC	AA	NN	NN	AC	NN	AA	AA	AA	AC	AA	AA	CC	AA	AC	NN	CC	NN	NN	NN	AC	NN	NN	CC	NN	AA	AC	CC	NN	AA	AA	NN	NN	CC	CC	CC	NN	AA	AA
SLCL|BPE_CHR1_7150745	T/G	LCL|BPE_CHR1	7150745	+	NA	NA	NA	NA	NA	NA	TT	TT	TT	GT	TT	GG	TT	TT	GT	TT	TT	TT	GT	TT	TT	GT	GT	GT	TT	TT	TT	TT	TT	GG	TT	TT	GT	TT	TT	TT	GT	TT	TT	GT	GT	GT	TT	GT	TT
SLCL|BPE_CHR1_7152275	C/T	LCL|BPE_CHR1	7152275	+	NA	NA	NA	NA	NA	NA	CC	CC	TT	CC	TT	CC	CC	CC	CC	TT	TT	CT	CC	CC	CT	CC	CC	CC	CC	TT	TT	CC	CC	CC	CC	CC	CC	CC	CC	CC	CC	CT	CT	CC	TT	CC	CC	CC	CC
SLCL|BPE_CHR1_7152747	C/T	LCL|BPE_CHR1	7152747	+	NA	NA	NA	NA	NA	NA	CC	CC	CC	CC	CC	CT	CC	CC	CT	CC	CC	CC	TT	CC	CC	CC	CC	TT	CC	CC	CC	CC	CC	TT	CT	CC	CC	CT	CT	CC	CC	CT	CC	CT	CC	CT	CC	CC	CC
SLCL|BPE_CHR1_7152766	T/G	LCL|BPE_CHR1	7152766	+	NA	NA	NA	NA	NA	NA	GG	GG	GT	GG	GT	GT	GT	GT	GT	GT	GT	GT	TT	GT	TT	GG	GG	TT	GG	GT	GT	GT	GT	TT	GT	GG	GG	GT	TT	GG	GG	TT	GT	GT	GT	TT	GG	TT	GT
SLCL|BPE_CHR1_7162839	A/T	LCL|BPE_CHR1	7162839	+	NA	NA	NA	NA	NA	NA	AT	AT	AA	AA	AA	TT	AA	AA	AA	AA	AA	AT	TT	AA	AA	AT	AT	TT	AA	AA	AA	AA	AA	AT	AT	AT	AA	AT	TT	AA	AT	AT	TT	AT	AA	TT	AT	AA	AT
SLCL|BPE_CHR1_7162840	T/A	LCL|BPE_CHR1	7162840	+	NA	NA	NA	NA	NA	NA	TA	TA	TT	TT	TT	AA	TT	TT	TT	TT	TT	TA	AA	TT	TT	TA	TA	AA	TT	TT	TT	TT	TT	TA	TA	TA	TT	TA	AA	TT	TA	TA	AA	TA	TT	AA	TA	TT	TA
SLCL|BPE_CHR1_7166457	G/A	LCL|BPE_CHR1	7166457	+	NA	NA	NA	NA	NA	NA	GG	GG	GG	NN	GG	NN	GG	GG	GG	GG	GG	AA	AA	GG	GG	GG	GA	AA	GG	GG	GG	GG	GG	NN	GG	NN	GG	GA	GA	NN	GG	AA	NN	GA	GG	NN	GA	GG	GA
SLCL|BPE_CHR1_7166482	T/G	LCL|BPE_CHR1	7166482	+	NA	NA	NA	NA	NA	NA	TT	TT	TT	TT	TT	NN	TT	TG	TT	TT	TT	TT	TT	TG	GG	TT	TT	TT	TT	TT	TT	TT	TT	TT	TT	NN	TT	TT	TT	NN	TT	TT	TT	TT	TT	NN	TT	GG	TT
SLCL|BPE_CHR1_7174348	A/G	LCL|BPE_CHR1	7174348	+	NA	NA	NA	NA	NA	NA	AA	AA	GA	GA	GA	AA	GA	GA	AA	GA	GA	GA	AA	GG	GG	GA	GA	AA	AA	GA	GA	GG	GG	GA	AA	AA	GA	AA	GA	GG	GA	GA	GA	AA	GG	GA	AA	GG	GA
SLCL|BPE_CHR1_7174439	G/A	LCL|BPE_CHR1	7174439	+	NA	NA	NA	NA	NA	NA	GG	NN	GG	GG	GG	AA	GG	GG	NN	GG	GG	NN	AA	GG	GG	GA	GA	AA	GG	GG	GG	GG	GG	GA	GG	GG	GG	NN	NN	GG	GA	NN	NN	NN	GG	GG	GG	GG	NN
SLCL|BPE_CHR1_7184100	A/G	LCL|BPE_CHR1	7184100	+	NA	NA	NA	NA	NA	NA	AA	GG	AA	AA	AA	AA	AA	AA	AA	NN	NN	GG	AA	AA	AA	AA	AG	AA	NN	AA	AA	AA	AA	AA	AA	GG	AA	AA	AA	AA	AG	NN	AG	AA	AA	AA	AG	AA	AG
SLCL|BPE_CHR1_7199555	C/T	LCL|BPE_CHR1	7199555	+	NA	NA	NA	NA	NA	NA	TT	CT	CT	CT	CT	CC	CT	CT	CT	CT	CT	CC	CC	CC	CC	CC	CC	CC	TT	CT	CT	CC	CC	CC	TT	TT	CT	TT	CC	CC	CC	CC	CC	CT	CC	CC	TT	CC	CC
SLCL|BPE_CHR1_7199616	G/C	LCL|BPE_CHR1	7199616	+	NA	NA	NA	NA	NA	NA	GG	GG	GC	GG	GC	GG	GG	GG	GG	GC	GC	CC	NN	GG	GC	GG	GG	NN	GG	GC	GC	GG	GG	GG	GG	GG	GG	GG	GG	CC	GG	CC	CC	GG	GC	GG	GG	GG	GG
SLCL|BPE_CHR1_7202584	G/T	LCL|BPE_CHR1	7202584	+	NA	NA	NA	NA	NA	NA	GG	GG	GG	GG	GG	GG	GG	GG	GG	GG	GG	GG	GG	GG	GG	GG	GG	GG	GG	GG	GG	GG	GG	GG	GG	GG	GG	GG	GG	GG	GG	GG	GG	GG	GG	GG	GG	GG	GG
SLCL|BPE_CHR1_7202589	C/T	LCL|BPE_CHR1	7202589	+	NA	NA	NA	NA	NA	NA	CC	CC	CC	CC	CC	CC	CC	CC	CC	CC	CC	CC	CT	CC	CC	CC	CC	CT	CC	CC	CC	CC	CC	CC	CT	CC	CC	CT	CC	CC	CC	TT	CC	CC	CC	CT	CC	CC	CC
SLCL|BPE_CHR1_7273579	A/G	LCL|BPE_CHR1	7273579	+	NA	NA	NA	NA	NA	NA	GG	GG	GA	GG	GA	GG	GA	GA	GG	GA	GA	GA	GA	AA	AA	GA	GA	GA	GG	GA	GA	GG	GA	GG	GA	GG	GG	GA	GG	GA	GA	AA	GA	GG	AA	GA	GG	AA	GA
SLCL|BPE_CHR1_7293773	T/C	LCL|BPE_CHR1	7293773	+	NA	NA	NA	NA	NA	NA	TT	TT	CT	CT	CT	TT	TT	TT	TT	CT	CT	CT	CC	TT	CT	CT	CT	CC	TT	CT	CT	CT	CT	TT	CT	TT	CT	CT	TT	TT	CT	CC	CT	CT	CC	CC	TT	CT	TT
SLCL|BPE_CHR1_7309380	G/A	LCL|BPE_CHR1	7309380	+	NA	NA	NA	NA	NA	NA	GG	AA	GG	AG	GG	GG	GG	GG	GG	GG	GG	AG	GG	GG	GG	AA	AA	GG	GG	GG	GG	AA	AA	GG	NN	GG	AG	AA	NN	GG	AG	AA	AA	AG	AA	AA	AA	AG	AA
SLCL|BPE_CHR1_7309390	A/G	LCL|BPE_CHR1	7309390	+	NA	NA	NA	NA	NA	NA	AA	GG	AA	AA	AA	AA	AA	AA	AA	AA	AA	GA	AA	AA	AA	GA	GG	AA	AA	AA	AA	AA	AA	AA	NN	AA	AA	AA	NN	AA	AA	AA	GG	AA	AA	AA	AA	AA	GG
SLCL|BPE_CHR1_7323552	G/C	LCL|BPE_CHR1	7323552	+	NA	NA	NA	NA	NA	NA	GG	CG	CG	CG	CG	CG	GG	GG	GG	CG	CG	CC	CC	CG	CG	CC	CC	CC	GG	CG	CG	GG	GG	GG	CG	GG	CG	CG	CG	CG	CG	CC	CC	CG	CC	CC	GG	CG	CG
SLCL|BPE_CHR1_7348192	C/T	LCL|BPE_CHR1	7348192	+	NA	NA	NA	NA	NA	NA	NN	NN	NN	CC	NN	NN	TT	TT	NN	NN	NN	NN	CC	TT	TT	CC	CC	CC	NN	NN	NN	CC	CC	TT	NN	CC	CC	CC	TT	TT	CC	CC	NN	CC	CC	CC	CC	TT	TT
SLCL|BPE_CHR1_7380236	G/A	LCL|BPE_CHR1	7380236	+	NA	NA	NA	NA	NA	NA	GG	GG	GG	AG	GG	GG	AG	AG	GG	GG	GG	GG	AA	AG	AG	AG	AG	AA	GG	GG	GG	GG	GG	AG	AG	AG	AG	AA	AG	GG	AA	AG	GG	AG	AG	AG	AA	AG	AG
SLCL|BPE_CHR1_7380342	C/T	LCL|BPE_CHR1	7380342	+	NA	NA	NA	NA	NA	NA	CC	NN	TT	CC	CT	NN	CC	CC	TT	CT	CT	TT	CC	TT	CT	CC	CC	CC	CC	CT	CT	CC	CC	CC	CC	CC	NN	CC	CC	TT	CC	CT	NN	CC	CT	TT	CC	CT	CC
SLCL|BPE_CHR1_7383822	T/A	LCL|BPE_CHR1	7383822	+	NA	NA	NA	NA	NA	NA	TT	TT	TT	AT	TT	TT	AT	AT	TT	TT	TT	TT	AT	AT	AT	AT	AT	AT	TT	TT	TT	AT	AT	TT	AT	AT	AT	AT	AA	TT	AA	AT	TT	TT	AT	AT	AT	AT	AT
SLCL|BPE_CHR1_7384288	A/G	LCL|BPE_CHR1	7384288	+	NA	NA	NA	NA	NA	NA	GG	GG	GG	GG	GG	AG	AG	AG	AG	GG	GG	GG	AA	AG	AG	AG	AA	AA	GG	GG	GG	AG	AG	AG	AG	AG	AG	AG	NN	AA	AA	AG	GG	AG	AG	AG	GG	AG	AG
SLCL|BPE_CHR1_7392698	G/A	LCL|BPE_CHR1	7392698	+	NA	NA	NA	NA	NA	NA	GA	GG	AA	GA	AA	GG	GA	GA	GA	AA	AA	NN	GG	GG	GG	GG	GG	GG	GA	AA	AA	GG	NN	GG	GA	GA	GA	GG	GG	NN	GG	GG	NN	GG	GG	GG	GG	GG	GG
SLCL|BPE_CHR1_7396291	T/A	LCL|BPE_CHR1	7396291	+	NA	NA	NA	NA	NA	NA	TT	TT	AT	AT	AT	TT	TT	TT	TT	AA	AT	AT	AA	TT	AT	AT	AT	AA	TT	AA	AA	AT	AT	TT	AT	TT	AT	TT	TT	AA	AA	AA	AT	TT	AA	AT	TT	TT	TT
SLCL|BPE_CHR1_7400523	C/G	LCL|BPE_CHR1	7400523	+	NA	NA	NA	NA	NA	NA	CC	CC	NN	NN	NN	CC	NN	NN	NN	CC	CC	CC	CC	CC	CC	NN	CC	NN	NN	CC	NN	CC	CC	GG	CC	NN	CC	CC	NN	NN	CC	CC	CC	CC	CC	CC	CC	CC	CC
SLCL|BPE_CHR1_7427690	A/G	LCL|BPE_CHR1	7427690	+	NA	NA	NA	NA	NA	NA	AA	AA	AA	NN	AA	AA	AA	AA	NN	AA	AA	AA	NN	AA	AA	AG	AG	NN	AA	AA	AA	NN	NN	AA	NN	NN	NN	AA	AA	AA	NN	AA	AA	AA	NN	NN	AA	AA	AA
SLCL|BPE_CHR1_7427719	C/T	LCL|BPE_CHR1	7427719	+	NA	NA	NA	NA	NA	NA	TT	TT	TT	CC	TT	TT	CC	CC	NN	TT	TT	TT	CC	CC	CT	CT	CT	CC	TT	TT	TT	NN	NN	TT	CC	NN	CC	TT	CC	CC	CC	CT	TT	CT	CT	CC	TT	CT	CT
SLCL|BPE_CHR1_7449010	G/T	LCL|BPE_CHR1	7449010	+	NA	NA	NA	NA	NA	NA	TT	TT	GG	NN	TT	NN	GT	TT	NN	GG	GT	GT	GG	TT	GT	TT	TT	GT	GG	GG	GT	TT	TT	GT	NN	GT	TT	TT	GG	GG	NN	TT	GT	GT	GT	TT	TT	TT	NN
SLCL|BPE_CHR1_7458620	A/G	LCL|BPE_CHR1	7458620	+	NA	NA	NA	NA	NA	NA	AA	AA	AG	AA	AG	AA	AA	AA	AA	AG	AG	AG	AA	AA	GG	AA	AA	AA	AA	AG	AG	AA	AA	AA	AA	AA	AA	AA	AA	AA	AA	AG	GG	AA	AG	AA	AA	AA	AA
SLCL|BPE_CHR1_7465690	T/C	LCL|BPE_CHR1	7465690	+	NA	NA	NA	NA	NA	NA	NN	TT	NN	NN	NN	TT	NN	NN	NN	CC	NN	TT	TT	NN	TT	TT	TT	TT	CC	CC	CC	TT	TT	TT	TT	NN	NN	TT	NN	TT	NN	TT	TT	NN	NN	NN	NN	TT	TT
SLCL|BPE_CHR1_7466392	C/T	LCL|BPE_CHR1	7466392	+	NA	NA	NA	NA	NA	NA	TT	CC	CC	CC	CC	CC	CC	CC	CT	CC	CC	CC	CC	CC	CC	CC	CC	CC	CT	CC	CC	CC	CC	NN	CC	NN	CC	TT	CC	CC	NN	CC	CC	TT	CC	CC	TT	NN	CC
SLCL|BPE_CHR1_7468496	C/A	LCL|BPE_CHR1	7468496	+	NA	NA	NA	NA	NA	NA	AC	AC	AA	AA	AA	CC	AA	AA	CC	AC	AA	AC	AC	AC	AC	AC	AC	AC	CC	AC	AC	CC	CC	AC	AA	AC	AA	CC	AC	CC	AC	AA	AC	CC	AA	AC	CC	AA	CC
SLCL|BPE_CHR1_7470294	G/A	LCL|BPE_CHR1	7470294	+	NA	NA	NA	NA	NA	NA	AG	AG	AA	AA	AA	GG	AA	AA	GG	AG	AA	AG	AG	AG	AG	AA	AG	AG	GG	AA	AG	GG	GG	GG	NN	AG	AA	GG	AG	GG	AG	AA	GG	GG	AA	AG	GG	AA	GG
SLCL|BPE_CHR1_7494067	C/A	LCL|BPE_CHR1	7494067	+	NA	NA	NA	NA	NA	NA	NN	NN	CC	CC	CC	NN	CC	CC	CC	CC	CC	CA	CA	CC	CC	CC	AA	NN	NN	CC	NN	NN	CC	NN	NN	CC	NN	AA	NN	CC	CC	NN	AA	NN	CC	NN	CA	CC	NN
SLCL|BPE_CHR1_7494073	T/C	LCL|BPE_CHR1	7494073	+	NA	NA	NA	NA	NA	NA	NN	NN	TT	CC	TT	NN	CC	CC	TT	TT	TC	TT	TT	CC	TT	NN	TT	TT	NN	TT	NN	NN	CC	NN	NN	TT	NN	TT	NN	TT	NN	NN	TT	NN	TC	NN	TT	CC	NN
SLCL|BPE_CHR1_7494210	C/T	LCL|BPE_CHR1	7494210	+	NA	NA	NA	NA	NA	NA	NN	CT	NN	CC	CC	NN	CC	CC	CC	CC	CC	CT	CT	CC	CC	NN	CC	CT	CC	CC	CC	NN	CC	CC	CC	CC	CC	CT	NN	CC	NN	CC	NN	TT	CC	CC	CC	CC	NN
SLCL|BPE_CHR1_7494244	T/C	LCL|BPE_CHR1	7494244	+	NA	NA	NA	NA	NA	NA	NN	TC	NN	TT	TT	NN	TT	TT	TT	TT	TT	TC	TC	TT	TT	NN	TT	TC	TT	TT	TT	NN	TT	TT	TT	TT	TT	TC	NN	TT	NN	TT	NN	CC	TT	TT	TT	TT	NN
SLCL|BPE_CHR1_7501249	A/T	LCL|BPE_CHR1	7501249	+	NA	NA	NA	NA	NA	NA	AT	AT	TT	TT	AT	AA	TT	TT	AA	AA	AT	AA	AA	TT	AA	AT	AT	AA	AA	AA	AA	AT	AT	AA	AT	AT	TT	AA	TT	AA	AT	AA	AA	AA	AT	AA	AA	TT	AA
SLCL|BPE_CHR1_7503827	A/C	LCL|BPE_CHR1	7503827	+	NA	NA	NA	NA	NA	NA	AC	AC	AC	CC	AC	AA	CC	CC	NN	AA	AC	AC	AA	CC	AA	AC	AC	AA	AA	AA	AA	AA	AC	AA	NN	AC	CC	AA	CC	AA	AC	AA	AA	AA	AC	AA	AA	CC	AA
SLCL|BPE_CHR1_7503984	C/T	LCL|BPE_CHR1	7503984	+	NA	NA	NA	NA	NA	NA	CC	TC	TC	CC	TC	NN	CC	CC	NN	NN	TC	NN	NN	CC	NN	TC	TC	NN	TC	NN	NN	NN	TC	NN	NN	TC	CC	CC	CC	NN	TC	NN	NN	TC	TC	NN	TC	CC	NN
SLCL|BPE_CHR1_7505524	C/T	LCL|BPE_CHR1	7505524	+	NA	NA	NA	NA	NA	NA	CC	CC	CC	CC	CC	CC	CC	CC	CC	CC	CC	CC	CC	CC	CC	CC	CC	CC	CC	CC	CC	CC	CC	CC	CC	CC	CC	CC	TT	CC	CC	CC	CC	CC	CC	CC	CC	CC	CC
SLCL|BPE_CHR1_7505536	T/G	LCL|BPE_CHR1	7505536	+	NA	NA	NA	NA	NA	NA	TT	TT	TT	NN	TT	TT	NN	NN	TT	TT	TT	TT	TT	GG	TT	TT	TG	TT	TT	TT	TT	TT	TT	TT	TT	TT	NN	TT	GG	TT	TT	TT	TT	TT	TT	TT	TT	NN	TT
SLCL|BPE_CHR1_7506353	G/A	LCL|BPE_CHR1	7506353	+	NA	NA	NA	NA	NA	NA	GG	GG	GG	GG	GG	GG	GG	GG	GG	GG	GG	GG	GG	GG	AG	GG	GG	GG	GG	GG	GG	GG	GG	AG	GG	GG	GG	GG	GG	GG	GG	GG	GG	GG	GG	GG	GG	GG	AG
SLCL|BPE_CHR1_7506392	G/A	LCL|BPE_CHR1	7506392	+	NA	NA	NA	NA	NA	NA	GG	GG	GG	GG	GG	GG	GG	GG	GG	GG	GG	GG	GG	GG	GG	GG	GG	GG	GG	GG	GG	GG	GG	GG	GG	GG	GG	GG	GA	GG	GG	GG	GG	GG	GG	GG	GG	GG	GG
SLCL|BPE_CHR1_7506394	C/A	LCL|BPE_CHR1	7506394	+	NA	NA	NA	NA	NA	NA	CC	CC	CC	CC	CC	CC	CC	CC	CC	CC	CC	CC	CC	CC	CC	CC	CC	CC	CC	CC	CC	CC	CC	CC	CC	CC	CC	CC	CA	CC	CC	CC	CC	CC	CC	CC	CC	CC	CC
SLCL|BPE_CHR1_7526673	T/G	LCL|BPE_CHR1	7526673	+	NA	NA	NA	NA	NA	NA	TT	TG	TG	TT	TG	GG	TT	TT	TG	TG	TG	GG	GG	TT	GG	TG	TG	GG	TT	TG	TG	TT	TT	GG	TT	TT	TT	TG	TG	TT	TT	GG	GG	TG	TG	TG	TT	TT	GG
SLCL|BPE_CHR1_7534770	A/T	LCL|BPE_CHR1	7534770	+	NA	NA	NA	NA	NA	NA	AA	AA	AA	AA	AA	TA	AA	AA	TA	AA	AA	AA	TA	AA	TA	AA	AA	TA	AA	AA	AA	TT	TT	TT	AA	AA	AA	AA	AA	TA	AA	AA	AA	TA	AA	TA	AA	AA	TA
SLCL|BPE_CHR1_7539646	G/T	LCL|BPE_CHR1	7539646	+	NA	NA	NA	NA	NA	NA	TT	TG	GG	TT	GG	GG	TG	TT	GG	GG	GG	GG	GG	TT	GG	TG	TG	GG	TG	GG	GG	TG	TG	GG	GG	GG	TT	TG	TG	TG	TG	GG	GG	TG	TG	GG	TG	TG	GG
SLCL|BPE_CHR1_7541379	C/T	LCL|BPE_CHR1	7541379	+	NA	NA	NA	NA	NA	NA	TC	TC	CC	TT	CC	CC	TC	TC	TC	CC	CC	CC	CC	TC	CC	TC	TC	CC	TC	CC	CC	TC	TC	CC	CC	CC	TC	TC	TC	TC	TC	CC	CC	TC	TC	TC	TC	TC	CC
SLCL|BPE_CHR1_7547594	G/T	LCL|BPE_CHR1	7547594	+	NA	NA	NA	NA	NA	NA	TG	TG	GG	TT	GG	GG	TG	TG	GG	GG	GG	GG	GG	TG	GG	TG	TG	GG	TG	GG	GG	TG	TG	GG	GG	GG	TT	TG	TG	TG	TG	GG	GG	TG	TG	GG	TG	TG	GG
SLCL|BPE_CHR1_7561553	T/C	LCL|BPE_CHR1	7561553	+	NA	NA	NA	NA	NA	NA	TT	TT	TT	TT	TT	TT	TT	TT	TT	TT	TT	TT	TC	TT	TT	TT	TT	TC	TT	TT	TT	TT	TT	TT	TC	TT	TT	TT	TT	TT	TT	CC	TT	TT	TT	TT	TT	TT	TT
SLCL|BPE_CHR1_7567243	G/A	LCL|BPE_CHR1	7567243	+	NA	NA	NA	NA	NA	NA	GG	GG	GG	NN	GG	GG	GG	GG	GG	GG	GG	GG	NN	AA	GG	GA	GA	NN	GG	GG	GG	GG	GG	GG	GG	GG	GA	GG	NN	GG	GA	GG	GG	NN	GA	GG	GG	AA	GG
SLCL|BPE_CHR1_7576964	G/C	LCL|BPE_CHR1	7576964	+	NA	NA	NA	NA	NA	NA	CG	CG	CC	CG	CC	CG	CG	CG	CC	CC	CC	CG	CC	GG	CC	GG	GG	CC	CG	CC	CC	GG	GG	CG	CC	CC	CG	CG	CC	CC	CG	CC	CG	CG	CG	CC	CG	GG	CG
SLCL|BPE_CHR1_7577117	G/T	LCL|BPE_CHR1	7577117	+	NA	NA	NA	NA	NA	NA	GT	TT	GG	GT	GG	GT	GT	GT	GG	GG	GG	GT	GG	GT	GG	TT	TT	GT	GT	GG	GG	GT	GG	GG	GT	GG	GT	GT	GG	GG	GT	GG	GT	GT	GT	GG	GT	GT	GT
SLCL|BPE_CHR1_7593137	T/A	LCL|BPE_CHR1	7593137	+	NA	NA	NA	NA	NA	NA	AA	TA	AA	TA	AA	TT	AA	AA	TA	AA	AA	TA	TT	AA	TA	TT	TT	TT	AA	AA	AA	TT	TT	TT	TA	TA	TA	TA	TA	TA	TT	TA	TA	TA	TA	AA	TA	AA	TT
SLCL|BPE_CHR1_7601325	C/T	LCL|BPE_CHR1	7601325	+	NA	NA	NA	NA	NA	NA	TC	CC	TC	TT	TC	NN	TC	TC	TT	TC	TC	CC	CC	TC	TC	TC	TC	CC	TC	TC	TC	CC	CC	TC	TC	TT	TT	CC	TC	CC	TT	CC	CC	CC	TC	CC	TC	TC	TC
SLCL|BPE_CHR1_7602490	T/C	LCL|BPE_CHR1	7602490	+	NA	NA	NA	NA	NA	NA	TC	CC	TT	TT	TC	TC	TC	TC	TT	TC	TT	CC	CC	TC	TC	TC	TC	CC	TC	TC	TC	CC	CC	TC	TC	TT	TT	CC	TC	CC	TT	CC	CC	CC	TC	CC	TC	TC	TT
SLCL|BPE_CHR1_7616634	T/C	LCL|BPE_CHR1	7616634	+	NA	NA	NA	NA	NA	NA	CC	CT	CT	CT	CT	CT	CC	CC	CC	CT	CT	NN	CT	CT	TT	TT	TT	CT	CC	CT	CT	CT	CT	CC	CT	CT	CT	CC	CC	CC	TT	TT	TT	CC	TT	CT	CT	CC	TT
SLCL|BPE_CHR1_7626683	C/A	LCL|BPE_CHR1	7626683	+	NA	NA	NA	NA	NA	NA	CC	CA	CC	CC	CC	CA	CC	CC	CC	CC	CC	AA	CC	CC	CC	AA	CA	CC	CC	CC	CC	CC	CC	CC	CC	CC	CC	CC	CC	CC	CC	CC	AA	CC	NN	CC	CC	CC	CA
SLCL|BPE_CHR1_7626922	A/T	LCL|BPE_CHR1	7626922	+	NA	NA	NA	NA	NA	NA	AA	AA	TT	NN	NN	NN	AA	NN	NN	AT	NN	TT	AT	NN	AA	AA	AA	AT	AA	AT	AA	AA	NN	AA	NN	AA	AA	AA	NN	AA	AA	AT	AT	TT	NN	NN	AA	AA	AA
SLCL|BPE_CHR1_7632444	G/T	LCL|BPE_CHR1	7632444	+	NA	NA	NA	NA	NA	NA	TT	GG	TT	NN	TT	GG	TG	TG	GG	TG	TT	TG	GG	GG	TG	GG	GG	GG	TG	GG	TG	GG	GG	GG	TG	TG	TT	TG	GG	GG	GG	GG	GG	TG	TT	TG	TG	GG	GG
SLCL|BPE_CHR1_7640716	C/A	LCL|BPE_CHR1	7640716	+	NA	NA	NA	NA	NA	NA	CC	CC	AC	CC	AC	CC	CC	CC	AC	AA	AC	AC	CC	CC	AA	CC	CC	CC	AC	AA	AA	CC	CC	AA	CC	CC	CC	CC	CC	AC	CC	NN	AC	CC	AC	AA	CC	CC	CC
SLCL|BPE_CHR1_7640756	G/T	LCL|BPE_CHR1	7640756	+	NA	NA	NA	NA	NA	NA	GG	GT	GG	GG	GG	GG	GT	GT	GG	GG	GG	GG	GG	TT	GG	GG	GG	GG	GG	GG	GG	GG	GG	GG	GG	GG	GG	GG	TT	GG	GG	GG	GG	GG	GG	GG	GG	GT	GG
SLCL|BPE_CHR1_7640939	C/T	LCL|BPE_CHR1	7640939	+	NA	NA	NA	NA	NA	NA	CC	CT	NN	NN	CC	NN	CT	CT	NN	CC	CC	CC	CC	CT	CC	CC	CC	CC	CC	CC	CC	CC	CC	CC	NN	CC	CC	CC	CC	CC	CC	CC	CC	CC	CC	CC	NN	TT	CC
SLCL|BPE_CHR1_7641040	A/G	LCL|BPE_CHR1	7641040	+	NA	NA	NA	NA	NA	NA	AA	AG	AA	NN	AA	NN	NN	AG	NN	NN	AA	AA	AA	GG	AA	AA	NN	AA	NN	AA	NN	AA	AA	AA	NN	AA	NN	AA	AG	AA	AA	AA	AA	AA	AA	AA	NN	GG	AA
SLCL|BPE_CHR1_7699850	C/T	LCL|BPE_CHR1	7699850	+	NA	NA	NA	NA	NA	NA	CC	CC	CC	CC	CC	CC	CC	CC	CC	CC	CC	CC	TT	CC	CC	CC	CC	TT	CC	CC	CC	CC	CC	TC	TC	CC	CC	CC	CC	CC	CC	TC	CC	TC	CC	CC	CC	CC	CC
SLCL|BPE_CHR1_7700048	T/A	LCL|BPE_CHR1	7700048	+	NA	NA	NA	NA	NA	NA	NN	NN	TT	NN	TT	NN	NN	NN	TT	TT	TT	TT	NN	NN	TT	NN	NN	NN	TT	TT	TT	TT	TT	AA	NN	TT	NN	TT	NN	AT	TT	AT	TT	NN	TT	TT	TT	TT	AT
SLCL|BPE_CHR1_7709730	G/A	LCL|BPE_CHR1	7709730	+	NA	NA	NA	NA	NA	NA	GG	GG	GG	GG	GG	GG	GG	GG	AG	AG	GG	GG	NN	GG	GG	GG	GG	NN	AG	AG	AG	GG	GG	GG	AG	GG	GG	NN	GG	AG	GG	AG	GG	AG	GG	GG	GG	GG	GG
SLCL|BPE_CHR1_7724679	T/C	LCL|BPE_CHR1	7724679	+	NA	NA	NA	NA	NA	NA	TT	CC	TT	TT	TT	NN	TC	TC	CC	CC	TT	TC	CC	TC	TT	CC	TT	TT	CC	NN	TC	CC	TC	TT	NN	TT	TT	TC	NN	TT	TT	TT	CC	NN	TT	TC	CC	TC	NN
SLCL|BPE_CHR1_7724930	A/C	LCL|BPE_CHR1	7724930	+	NA	NA	NA	NA	NA	NA	AC	CC	AA	NN	AA	CC	AA	NN	CC	AA	AA	AA	CC	AA	AA	AC	NN	NN	CC	AC	AC	AA	AA	AA	AA	NN	AA	CC	CC	AA	AA	AC	NN	CC	AA	AA	CC	AC	CC
SLCL|BPE_CHR1_7724931	G/A	LCL|BPE_CHR1	7724931	+	NA	NA	NA	NA	NA	NA	GA	AA	GG	NN	GG	AA	GG	NN	AA	GG	GG	GG	AA	GG	GG	GA	NN	NN	AA	GA	GA	GG	GG	GG	GG	NN	GG	AA	AA	GG	GG	GA	NN	AA	GG	GG	AA	GA	AA
SLCL|BPE_CHR1_7725067	A/G	LCL|BPE_CHR1	7725067	+	NA	NA	NA	NA	NA	NA	AG	NN	AG	NN	AA	NN	AA	NN	GG	AA	AA	AA	GG	GG	AA	AG	GG	NN	GG	GG	NN	AA	NN	AA	NN	NN	AA	GG	GG	AA	AG	AG	NN	NN	AA	AA	GG	AG	GG
SLCL|BPE_CHR1_7725639	T/C	LCL|BPE_CHR1	7725639	+	NA	NA	NA	NA	NA	NA	TT	NN	TT	TC	TT	NN	TT	TT	NN	TT	TT	TT	NN	TT	TT	CC	CC	NN	NN	TT	TT	TT	TT	TT	TT	TT	TC	TT	NN	TT	CC	TT	TT	NN	TC	TT	NN	TT	TT
SLCL|BPE_CHR1_7737574	T/G	LCL|BPE_CHR1	7737574	+	NA	NA	NA	NA	NA	NA	TT	TT	TT	NN	TT	NN	NN	TT	NN	TT	TT	TT	TT	NN	TT	NN	TT	TT	TT	TT	TT	TT	TT	TT	NN	NN	TT	TT	GG	TT	TT	TT	TT	TT	TG	TT	TT	NN	NN
SLCL|BPE_CHR1_7774722	C/T	LCL|BPE_CHR1	7774722	+	NA	NA	NA	NA	NA	NA	CC	NN	TC	CC	TC	CC	NN	NN	CC	CC	CC	CC	NN	CC	CC	CC	CC	TT	TC	CC	CC	CC	CC	CC	NN	NN	CC	CC	NN	CC	CC	CC	CC	CC	CC	CC	CC	NN	CC
SLCL|BPE_CHR1_7776417	C/G	LCL|BPE_CHR1	7776417	+	NA	NA	NA	NA	NA	NA	CC	CC	CC	CC	CC	CC	CC	CC	NN	NN	CC	CC	NN	CC	NN	CC	CC	NN	NN	NN	NN	CC	CC	CC	CC	CC	CC	NN	CC	NN	CC	NN	CC	NN	NN	NN	CC	CC	CC
SLCL|BPE_CHR1_7776432	G/A	LCL|BPE_CHR1	7776432	+	NA	NA	NA	NA	NA	NA	GG	GG	GG	GG	GG	GG	GG	GG	NN	NN	GG	GG	NN	GG	NN	GG	GG	NN	NN	NN	NN	GG	GG	GG	GG	GG	GG	NN	GG	NN	GG	NN	GG	NN	NN	NN	GG	GG	GG
SLCL|BPE_CHR1_7776482	T/C	LCL|BPE_CHR1	7776482	+	NA	NA	NA	NA	NA	NA	TT	TT	TT	TT	TT	TT	TT	TT	NN	NN	TT	TT	NN	TT	NN	TT	TT	NN	NN	NN	NN	TT	TT	TT	TT	TT	TT	NN	TT	NN	TT	NN	TT	NN	NN	NN	TT	TT	TT
SLCL|BPE_CHR1_7776484	T/A	LCL|BPE_CHR1	7776484	+	NA	NA	NA	NA	NA	NA	TT	TT	TT	TT	TT	TT	TT	TT	NN	TT	TT	TT	TT	TT	NN	TT	TT	NN	NN	NN	NN	TT	TT	TT	TT	TT	TT	NN	TT	NN	TT	TT	TT	NN	NN	NN	TT	TT	TT
SLCL|BPE_CHR1_7779504	G/A	LCL|BPE_CHR1	7779504	+	NA	NA	NA	NA	NA	NA	AG	AA	AG	AG	AG	AG	AA	AA	GG	GG	AG	AG	GG	AG	GG	AG	AG	GG	GG	GG	GG	AG	AG	AG	AG	AA	AG	GG	AA	GG	AG	GG	AG	GG	GG	GG	AG	AA	AG
SLCL|BPE_CHR1_7790010	A/G	LCL|BPE_CHR1	7790010	+	NA	NA	NA	NA	NA	NA	GG	AA	NN	GG	NN	AA	AG	AG	NN	NN	GG	AA	NN	AA	NN	AA	AA	NN	NN	NN	NN	AA	AA	AA	NN	AA	GG	NN	AA	NN	AA	NN	NN	NN	NN	NN	AA	AG	AA
SLCL|BPE_CHR1_7801869	T/C	LCL|BPE_CHR1	7801869	+	NA	NA	NA	NA	NA	NA	CC	TT	CC	CC	CC	NN	TC	TC	NN	NN	CC	TT	NN	TT	NN	TT	TT	NN	NN	NN	NN	TT	TT	TT	CC	TC	CC	NN	TC	NN	TT	NN	TT	NN	NN	NN	TT	TC	TT
SLCL|BPE_CHR1_7805839	G/A	LCL|BPE_CHR1	7805839	+	NA	NA	NA	NA	NA	NA	AA	GG	AA	AA	AA	GG	GA	GG	NN	NN	AA	GG	GG	GG	NN	GG	GG	NN	NN	NN	NN	GG	GG	GG	AA	GA	NN	NN	GG	NN	GG	NN	GG	NN	NN	NN	GG	GA	GG
SLCL|BPE_CHR1_7805840	A/G	LCL|BPE_CHR1	7805840	+	NA	NA	NA	NA	NA	NA	GG	AA	GG	GG	GG	AA	AG	AA	NN	NN	GG	AA	AA	AA	NN	AA	AA	NN	NN	NN	NN	AA	AA	AA	GG	AG	NN	NN	AA	NN	AA	NN	AA	NN	NN	NN	AA	AG	AA
SLCL|BPE_CHR1_7805885	T/A	LCL|BPE_CHR1	7805885	+	NA	NA	NA	NA	NA	NA	AA	TT	AA	AA	AA	TT	TA	TA	NN	NN	AA	TT	TT	TT	NN	TT	TT	NN	NN	NN	NN	TT	TT	TT	AA	TA	NN	NN	TA	NN	TT	NN	TT	NN	NN	NN	TT	TA	TT
SLCL|BPE_CHR1_7811328	G/A	LCL|BPE_CHR1	7811328	+	NA	NA	NA	NA	NA	NA	AA	GG	AA	AA	AA	GG	GA	GA	NN	NN	AA	GG	NN	GG	NN	GG	GG	NN	NN	NN	NN	GG	GG	GG	AA	GA	AA	NN	GG	NN	GG	NN	GG	NN	NN	GG	GG	GA	GG
SLCL|BPE_CHR1_7815497	A/G	LCL|BPE_CHR1	7815497	+	NA	NA	NA	NA	NA	NA	AA	AA	AA	AA	AA	AA	AA	AA	AA	AA	AA	AA	AA	AA	AA	AA	AA	AA	AA	AA	AA	GA	GA	AA	AA	GA	AA	AA	AA	AA	GA	AA	AA	AA	AA	AA	GA	AA	AA
SLCL|BPE_CHR1_7815518	A/C	LCL|BPE_CHR1	7815518	+	NA	NA	NA	NA	NA	NA	AA	CC	AA	AA	AA	CA	CA	CA	AA	AA	AA	CA	AA	CA	AA	CA	CA	AA	AA	AA	AA	CA	CA	CA	AA	CA	AA	AA	CA	AA	CA	AA	CA	AA	AA	AA	CA	CA	CA
SLCL|BPE_CHR1_7815588	T/G	LCL|BPE_CHR1	7815588	+	NA	NA	NA	NA	NA	NA	GT	GG	GT	GT	GT	GT	GG	GG	TT	TT	GT	GT	TT	GT	TT	GT	GT	TT	TT	TT	TT	GT	GT	GT	GT	GG	GT	TT	GG	TT	GT	TT	GT	TT	TT	TT	GT	GG	GT
SLCL|BPE_CHR1_7815590	T/A	LCL|BPE_CHR1	7815590	+	NA	NA	NA	NA	NA	NA	AT	AA	AT	AT	AT	AT	AA	AA	TT	TT	AT	AT	TT	AT	TT	AT	AT	TT	TT	TT	TT	AT	AT	AT	AT	AA	AT	TT	AA	TT	AT	TT	AT	TT	TT	TT	AT	AA	AT
SLCL|BPE_CHR1_7817033	A/G	LCL|BPE_CHR1	7817033	+	NA	NA	NA	NA	NA	NA	AA	GG	AA	AA	AA	NN	AA	AA	AA	AA	AA	GA	AA	AA	AA	GA	GG	AA	AA	AA	AA	GG	GG	AA	AA	GG	AA	AA	AA	AA	GA	AA	GA	AA	AA	GA	GA	AA	GG
SLCL|BPE_CHR1_7817066	G/C	LCL|BPE_CHR1	7817066	+	NA	NA	NA	NA	NA	NA	GG	CC	GG	GG	GG	NN	GG	GG	GG	GG	GG	CG	GG	GG	GG	CG	CC	GG	GG	GG	GG	CC	CC	CG	GG	CC	GG	GG	GG	GG	CG	GG	CG	GG	GG	CG	CG	GG	CC
SLCL|BPE_CHR1_7817363	C/T	LCL|BPE_CHR1	7817363	+	NA	NA	NA	NA	NA	NA	CC	TC	CC	CC	CC	TC	CC	CC	CC	CC	CC	TC	CC	TC	CC	TC	TC	CC	CC	CC	CC	TC	TC	TT	CC	TC	CC	CC	CC	TC	TC	CC	TC	CC	CC	TC	TC	CC	TT
SLCL|BPE_CHR1_7820613	C/T	LCL|BPE_CHR1	7820613	+	NA	NA	NA	NA	NA	NA	CC	TT	CC	NN	CC	TC	CC	CC	NN	CC	CC	TT	CC	TC	CC	NN	TC	CC	CC	CC	CC	CC	CC	TT	CC	CC	CC	NN	NN	TC	CC	CC	TC	CC	CC	TT	CC	CC	NN
SLCL|BPE_CHR1_7832631	A/G	LCL|BPE_CHR1	7832631	+	NA	NA	NA	NA	NA	NA	GA	AA	GA	AA	GA	NN	AA	NN	AA	GA	GA	GG	GG	GA	GG	AA	AA	GG	AA	AA	GA	GG	GG	GG	GG	AA	NN	GG	GA	GG	AA	GG	NN	GG	NN	GA	GG	AA	GG
SLCL|BPE_CHR1_7832673	C/T	LCL|BPE_CHR1	7832673	+	NA	NA	NA	NA	NA	NA	CC	TT	CC	CT	CC	CC	TT	NN	TT	CT	CC	CC	CC	CT	CC	TT	TT	CC	TT	TT	CT	CC	CC	CC	CC	CC	NN	CC	CT	CC	TT	CC	NN	CC	NN	CT	CC	CC	CC
SLCL|BPE_CHR1_7833321	T/A	LCL|BPE_CHR1	7833321	+	NA	NA	NA	NA	NA	NA	AA	TT	TT	AA	TT	TT	AA	AA	NN	AA	TT	TT	TT	TA	TT	TA	NN	TA	AA	TA	TT	TT	TT	TA	TT	AA	NN	TT	AA	TT	NN	TT	TT	NN	TA	NN	TA	AA	TT
SLCL|BPE_CHR1_7847586	A/G	LCL|BPE_CHR1	7847586	+	NA	NA	NA	NA	NA	NA	GA	AA	GA	GA	GA	GA	AA	AA	NN	GG	GA	GA	AA	GA	GA	GA	GA	AA	GG	GG	GG	GA	GA	GA	AA	AA	GA	GA	AA	GA	GA	GA	GA	GA	GG	GA	GA	GA	AA
SLCL|BPE_CHR1_7870974	C/T	LCL|BPE_CHR1	7870974	+	NA	NA	NA	NA	NA	NA	CC	CC	CC	CC	CC	CC	NN	NN	CC	CC	CC	CC	CC	CC	CC	CC	CC	CC	CC	CC	CC	CC	CC	CC	CC	NN	CC	CC	NN	CC	CC	CC	CC	CC	CC	CC	CC	TT	CC
SLCL|BPE_CHR1_7871019	A/T	LCL|BPE_CHR1	7871019	+	NA	NA	NA	NA	NA	NA	AA	AA	AA	AA	AA	AA	NN	NN	AA	AA	AA	AA	AA	TT	AA	AA	AA	AA	AA	AA	AA	AA	AA	AA	AA	NN	AA	AA	NN	AT	AA	AA	AA	AA	AA	AA	AA	AA	AA
SLCL|BPE_CHR1_7882029	T/A	LCL|BPE_CHR1	7882029	+	NA	NA	NA	NA	NA	NA	TT	TT	TT	TT	TT	TT	TT	TT	TT	TT	TT	TT	TT	TT	TT	TT	NN	TT	TT	TT	TT	TT	TT	AT	TT	TT	TT	TT	TT	TT	TT	NN	TT	TT	TT	TT	TT	TT	TT
SLCL|BPE_CHR1_7896548	C/A	LCL|BPE_CHR1	7896548	+	NA	NA	NA	NA	NA	NA	CC	NN	CC	CC	CC	NN	CC	CC	AA	NN	CC	NN	CC	NN	CC	CC	NN	CC	NN	NN	NN	NN	NN	CC	NN	CC	CC	CC	CC	CC	CC	CC	NN	CC	CC	CC	CC	CC	CC
SLCL|BPE_CHR1_7896556	C/T	LCL|BPE_CHR1	7896556	+	NA	NA	NA	NA	NA	NA	CC	NN	CC	CC	CC	NN	CC	CC	TT	NN	CC	NN	CC	NN	CC	CC	NN	CC	NN	NN	NN	NN	NN	CC	NN	CC	CC	CC	CC	CC	CC	CC	NN	CC	CC	CC	CC	CC	CC
SLCL|BPE_CHR1_7898203	T/G	LCL|BPE_CHR1	7898203	+	NA	NA	NA	NA	NA	NA	TT	TT	TT	NN	TT	GG	TT	TT	GT	TT	TT	TT	TT	TT	GT	TT	TT	TT	TT	TT	TT	TT	TT	TT	NN	TT	NN	TT	TT	TT	TT	TT	TT	TT	TT	TT	TT	TT	GT
SLCL|BPE_CHR1_7898367	T/C	LCL|BPE_CHR1	7898367	+	NA	NA	NA	NA	NA	NA	TC	CC	TC	TC	TC	TT	TC	TC	TC	CC	TC	CC	CC	CC	TC	CC	CC	CC	CC	CC	CC	CC	CC	CC	TC	TC	TC	CC	CC	CC	CC	CC	CC	CC	CC	TC	CC	CC	TC
SLCL|BPE_CHR1_7918619	T/A	LCL|BPE_CHR1	7918619	+	NA	NA	NA	NA	NA	NA	TT	TT	TT	TT	TT	TT	TT	TT	TT	TT	TT	TT	AA	TT	TT	TT	TT	AA	TT	TT	TT	TT	TT	TA	NN	TT	TT	TT	TT	TA	TT	TA	TT	AA	NN	TT	TT	TT	TT
SLCL|BPE_CHR1_7926065	T/C	LCL|BPE_CHR1	7926065	+	NA	NA	NA	NA	NA	NA	TC	TC	TC	CC	TC	TT	CC	CC	TT	TT	TC	TT	CC	TC	TT	TC	TC	CC	TT	TT	TT	TT	TT	CC	CC	CC	CC	TC	CC	TC	CC	TC	TT	TC	TC	TT	TC	CC	TT
SLCL|BPE_CHR1_7965030	G/A	LCL|BPE_CHR1	7965030	+	NA	NA	NA	NA	NA	NA	AG	AA	AG	AG	AG	AA	AG	AG	AA	AA	AG	AA	GG	AA	AG	AA	AA	GG	AA	AA	AA	AG	AG	AA	GG	AG	AG	AG	AA	AA	AA	AG	AA	AG	AA	AG	AA	AA	AG
SLCL|BPE_CHR1_7965038	A/G	LCL|BPE_CHR1	7965038	+	NA	NA	NA	NA	NA	NA	GA	GG	GA	GA	GA	GG	GA	GA	GG	GG	GA	GG	AA	GG	GA	GG	GG	AA	GG	GG	GG	AA	AA	GA	AA	GA	GA	GA	GG	GG	GG	GA	GG	GA	GG	GA	GG	GG	GA
SLCL|BPE_CHR1_7965260	C/T	LCL|BPE_CHR1	7965260	+	NA	NA	NA	NA	NA	NA	CT	CC	CT	CT	CT	CC	CT	CT	CC	CC	CT	CC	TT	CC	CT	CC	CC	TT	CC	CC	CC	CT	CT	CC	TT	CT	CT	CT	CC	CC	CC	CT	CC	CT	CC	CC	CC	CC	CT
SLCL|BPE_CHR1_7965703	C/T	LCL|BPE_CHR1	7965703	+	NA	NA	NA	NA	NA	NA	CC	CC	CT	TT	TT	CC	CC	CC	CT	TT	CT	CT	CC	CT	CT	CT	CC	CC	CT	TT	TT	CC	CC	CT	CC	TT	TT	CC	CC	CT	NN	CT	CT	CC	TT	CC	CT	CC	CC
SLCL|BPE_CHR1_7977172	G/C	LCL|BPE_CHR1	7977172	+	NA	NA	NA	NA	NA	NA	NN	GG	CC	NN	GC	GG	CC	CC	NN	GG	GC	GG	NN	NN	GG	GG	NN	NN	NN	GG	GG	GC	GC	GG	CC	CC	CC	NN	NN	GG	NN	GG	GG	NN	GG	GG	NN	GG	GG
SLCL|BPE_CHR1_7977228	T/G	LCL|BPE_CHR1	7977228	+	NA	NA	NA	NA	NA	NA	TT	TT	NN	NN	TG	TT	TT	TT	NN	NN	TG	TG	NN	TT	GG	TT	TT	NN	TT	NN	GG	TT	TT	TG	TT	TT	TT	TT	TT	TT	TT	GG	TG	NN	TT	TT	TT	TT	TT
SLCL|BPE_CHR1_8059319	T/G	LCL|BPE_CHR1	8059319	+	NA	NA	NA	NA	NA	NA	GT	GT	TT	TT	TT	GT	TT	TT	TT	TT	TT	GT	TT	TT	TT	GT	GT	TT	GT	TT	TT	TT	TT	TT	TT	GT	TT	GT	GT	GT	GT	TT	GT	GT	TT	GT	GG	TT	GT
SLCL|BPE_CHR1_8104469	C/G	LCL|BPE_CHR1	8104469	+	NA	NA	NA	NA	NA	NA	CC	GG	CC	CC	CC	CG	CC	CC	CC	CC	CC	CG	CC	NN	CC	GG	GG	NN	CC	CC	CC	CC	CC	CC	CC	CC	CC	CC	NN	CC	NN	CC	CG	CC	CC	CC	CC	CC	CG
SLCL|BPE_CHR1_8104487	G/C	LCL|BPE_CHR1	8104487	+	NA	NA	NA	NA	NA	NA	GC	GG	CC	CC	CC	GG	CC	CC	GG	CC	CC	GC	NN	NN	GC	GG	GG	NN	GG	GC	CC	GG	GG	CC	CC	CC	CC	GG	NN	CC	NN	CC	GC	GG	CC	CC	GG	CC	GG
SLCL|BPE_CHR1_8118898	A/G	LCL|BPE_CHR1	8118898	+	NA	NA	NA	NA	NA	NA	NN	AA	NN	AA	AA	AA	NN	GG	AA	NN	NN	AA	NN	AA	GG	AA	AA	NN	NN	NN	NN	NN	NN	NN	NN	AA	AA	NN	NN	NN	AA	NN	AA	NN	AA	AA	NN	NN	AG
SLCL|BPE_CHR1_8119038	A/G	LCL|BPE_CHR1	8119038	+	NA	NA	NA	NA	NA	NA	AA	AA	NN	AA	NN	AA	AA	AA	AA	AA	NN	AA	NN	AA	GG	AA	AA	NN	AA	AA	AA	NN	NN	NN	NN	NN	AA	AA	AA	AA	AA	NN	AA	AA	AA	AA	AA	AA	AG
SLCL|BPE_CHR1_8119044	A/T	LCL|BPE_CHR1	8119044	+	NA	NA	NA	NA	NA	NA	AA	AA	NN	AA	NN	AA	AA	AA	AA	AA	NN	AA	NN	AA	TT	AA	AA	NN	AA	AA	AA	NN	NN	NN	NN	NN	AA	AA	AA	AA	AA	NN	AA	AA	AA	AA	AA	AA	AT
SLCL|BPE_CHR1_8131314	C/T	LCL|BPE_CHR1	8131314	+	NA	NA	NA	NA	NA	NA	CC	TC	CC	NN	CC	CC	CC	CC	CC	CC	CC	CC	TC	TC	CC	CC	CC	TC	CC	CC	CC	CC	CC	TC	CC	CC	CC	CC	CC	TT	CC	CC	CC	TC	CC	TC	CC	CC	CC
SLCL|BPE_CHR1_8131389	C/G	LCL|BPE_CHR1	8131389	+	NA	NA	NA	NA	NA	NA	CC	GC	CC	CC	CC	CC	CC	CC	CC	CC	CC	CC	GC	GC	CC	CC	CC	GC	CC	CC	CC	CC	CC	GC	CC	CC	CC	CC	CC	GG	CC	CC	CC	GC	CC	GC	CC	CC	CC
SLCL|BPE_CHR1_8135818	C/T	LCL|BPE_CHR1	8135818	+	NA	NA	NA	NA	NA	NA	CC	TT	CC	CC	CC	CT	CT	CT	CC	CC	CC	CT	CC	CT	CC	CT	CT	CC	CC	CC	CC	CC	CC	CC	CC	CC	CC	CC	CT	CT	CC	CC	CT	CC	CC	CT	CC	CT	CT
SLCL|BPE_CHR1_8135836	G/T	LCL|BPE_CHR1	8135836	+	NA	NA	NA	NA	NA	NA	GG	TT	GG	GG	GG	GT	GT	GT	GG	GG	GG	GT	GG	GT	GG	GT	GT	GG	GG	GG	GG	GG	GG	GG	GG	GG	GG	GG	GT	GT	GG	GG	GT	GG	GG	GT	GG	GT	GT
SLCL|BPE_CHR1_8145128	A/G	LCL|BPE_CHR1	8145128	+	NA	NA	NA	NA	NA	NA	AA	GG	AA	AA	AA	GG	AA	AA	AA	AA	AA	AG	AA	GG	AG	AA	GG	AA	AA	AA	AA	AA	AA	AA	AA	AA	AA	AA	NN	AA	AA	AA	AA	AA	AA	AA	AA	GG	GG
SLCL|BPE_CHR1_8145444	G/C	LCL|BPE_CHR1	8145444	+	NA	NA	NA	NA	NA	NA	CG	CC	GG	GG	GG	CC	CG	CG	CG	GG	GG	CG	GG	CC	CG	CC	CC	GG	CG	GG	GG	CG	CG	CG	GG	GG	CG	CC	CG	CG	CG	GG	CG	CG	CG	CG	CG	CC	CC
SLCL|BPE_CHR1_8145521	A/G	LCL|BPE_CHR1	8145521	+	NA	NA	NA	NA	NA	NA	AA	AA	AA	AA	AA	AA	AA	AA	AA	AA	AA	AA	AG	AA	AA	AA	AA	AG	AA	AA	AA	AG	AG	AG	AA	AG	AA	AA	AA	AA	AG	AA	AA	AG	AA	AA	AG	AA	AA
SLCL|BPE_CHR1_8145671	G/A	LCL|BPE_CHR1	8145671	+	NA	NA	NA	NA	NA	NA	GG	AA	GG	GG	GG	AA	GA	GA	GA	GG	GG	GA	GG	AA	GA	AA	GA	GG	GG	GG	GG	GG	GG	GG	GG	GG	GG	GA	GA	GA	GG	GG	GA	GG	GG	GA	GG	GA	AA
SLCL|BPE_CHR1_8145672	T/A	LCL|BPE_CHR1	8145672	+	NA	NA	NA	NA	NA	NA	TT	AA	TT	TT	TT	AA	TA	TA	TA	TT	TT	TA	TT	AA	TA	AA	TA	TT	TT	TT	TT	TT	TT	TT	TT	TT	TT	TA	TA	TA	TT	TT	TA	TT	TT	TA	TT	TA	AA
SLCL|BPE_CHR1_8145730	G/A	LCL|BPE_CHR1	8145730	+	NA	NA	NA	NA	NA	NA	AA	GG	AA	AA	AA	GG	AG	AG	AG	AA	AA	AG	AG	GG	AG	GG	AG	AG	AA	AA	AA	AG	AG	AG	AA	AG	AA	AG	AG	AG	AG	AA	AG	AG	AA	AG	AG	AG	GG
SLCL|BPE_CHR1_8164140	G/C	LCL|BPE_CHR1	8164140	+	NA	NA	NA	NA	NA	NA	GG	GC	GC	GG	GC	GC	GG	GG	GC	CC	GC	CC	GC	GC	GC	CC	CC	GC	CC	CC	CC	CC	CC	CC	GG	GG	GG	CC	GC	GC	NN	GC	CC	CC	CC	GC	NN	GG	GC
SLCL|BPE_CHR1_8164188	C/T	LCL|BPE_CHR1	8164188	+	NA	NA	NA	NA	NA	NA	CC	CT	CC	CC	CC	CT	CC	CC	CT	CT	CC	CT	CT	CT	CC	TT	TT	CT	TT	CT	CT	TT	TT	TT	CC	CC	CC	TT	CT	CT	NN	CC	CT	TT	CC	CT	NN	CC	CT
SLCL|BPE_CHR1_8192252	G/A	LCL|BPE_CHR1	8192252	+	NA	NA	NA	NA	NA	NA	GA	GA	GG	GG	GG	GG	GG	GG	NN	GG	GG	GG	GG	GG	GG	NN	NN	GG	NN	GG	GG	GG	GG	GA	GG	GG	GG	AA	GG	NN	NN	GG	GG	NN	GG	NN	AA	GG	NN
SLCL|BPE_CHR1_8192342	G/A	LCL|BPE_CHR1	8192342	+	NA	NA	NA	NA	NA	NA	GG	GG	AG	GG	AG	NN	GG	GG	NN	AA	AG	AA	GG	GG	AG	NN	NN	GG	NN	AA	AA	AG	AG	GG	GG	GG	GG	GG	GG	NN	NN	AG	AA	GG	AA	NN	GG	GG	NN
SLCL|BPE_CHR1_8192435	G/T	LCL|BPE_CHR1	8192435	+	NA	NA	NA	NA	NA	NA	GT	GT	GG	GG	GG	NN	GG	GG	NN	GG	GG	GT	GG	GG	GG	NN	NN	GG	NN	GG	GG	GG	GG	GT	GG	GG	GG	TT	GG	NN	NN	GG	GG	GG	GG	NN	TT	GG	NN
SLCL|BPE_CHR1_8194541	C/T	LCL|BPE_CHR1	8194541	+	NA	NA	NA	NA	NA	NA	CC	TT	CC	CC	CC	NN	TC	TC	CC	CC	CC	CC	CC	TC	CC	CC	CC	CC	CC	CC	CC	CC	CC	NN	NN	CC	CC	CC	TT	CC	CC	CC	CC	CC	CC	CC	CC	TC	CC
SLCL|BPE_CHR1_8231144	G/A	LCL|BPE_CHR1	8231144	+	NA	NA	NA	NA	NA	NA	GA	GG	NN	GG	GA	NN	GG	GG	NN	GA	GA	GG	GG	GG	GA	GA	GA	GG	GA	AA	GG	GA	GA	GA	AA	AA	GG	GA	GA	GG	GA	GG	GA	GG	GG	GG	NN	GG	AA
SLCL|BPE_CHR1_8231172	C/T	LCL|BPE_CHR1	8231172	+	NA	NA	NA	NA	NA	NA	CT	CC	NN	CC	CT	NN	CC	CC	NN	CC	CT	CC	CC	CC	CT	CT	CT	CC	CC	CC	CC	CT	CT	CT	TT	TT	CC	CT	CT	CC	CT	CC	CT	CC	CC	CC	NN	CC	TT
SLCL|BPE_CHR1_8231214	C/T	LCL|BPE_CHR1	8231214	+	NA	NA	NA	NA	NA	NA	CT	CC	NN	CT	CT	NN	CT	CC	NN	CT	CT	CC	CC	CC	CT	CT	CT	CC	CT	TT	CC	CT	CT	CT	TT	TT	CT	CT	CC	CC	CT	CC	CT	CC	CC	CC	NN	CC	TT
SLCL|BPE_CHR1_8231215	G/A	LCL|BPE_CHR1	8231215	+	NA	NA	NA	NA	NA	NA	GA	GG	NN	GA	GA	NN	GA	GG	NN	GA	GA	GG	GG	GG	GA	GA	GA	GG	GA	AA	GG	GA	GA	GA	AA	AA	GA	GA	GG	GG	GA	GG	GA	GG	GG	GG	NN	GG	AA
SLCL|BPE_CHR1_8260900	T/C	LCL|BPE_CHR1	8260900	+	NA	NA	NA	NA	NA	NA	NN	NN	TT	TT	TT	TT	TT	TT	TT	NN	TT	NN	CT	TT	CC	TT	TT	TT	NN	NN	NN	TT	TT	TT	TT	TT	TT	NN	NN	TT	TT	NN	NN	TT	TT	TT	NN	TT	NN
SLCL|BPE_CHR1_8281615	C/T	LCL|BPE_CHR1	8281615	+	NA	NA	NA	NA	NA	NA	CC	CC	CC	CC	CC	TC	CC	CC	TC	CC	CC	CC	CC	CC	TC	CC	CC	CC	CC	CC	CC	CC	CC	CC	CC	CC	CC	CC	TT	CC	CC	CC	CC	CC	CC	CC	CC	TC	TC
SLCL|BPE_CHR1_8281913	A/G	LCL|BPE_CHR1	8281913	+	NA	NA	NA	NA	NA	NA	AA	AA	AA	GA	AA	NN	AA	AA	AA	AA	AA	AA	AA	AA	GA	GG	GA	AA	AA	AA	AA	AA	AA	AA	AA	AA	GA	GA	GA	AA	GA	AA	AA	AA	GA	AA	AA	GA	GA
SLCL|BPE_CHR1_8281921	T/A	LCL|BPE_CHR1	8281921	+	NA	NA	NA	NA	NA	NA	TT	TT	TT	TT	TT	NN	TT	TT	TT	TT	TT	TT	TT	TT	AT	TT	TT	TT	TT	TT	TT	TT	TT	TT	TT	TT	TT	TT	AT	TT	TT	TT	TT	TT	TT	TT	TT	AT	AT
SLCL|BPE_CHR1_8281945	A/G	LCL|BPE_CHR1	8281945	+	NA	NA	NA	NA	NA	NA	AA	AA	AA	AA	AA	NN	AA	AA	AA	AA	AA	AA	AA	AA	GA	AA	AA	AA	AA	AA	AA	AA	AA	AA	AA	AA	AA	AA	GA	AA	AA	AA	AA	AA	AA	AA	AA	GA	GA
SLCL|BPE_CHR1_8292566	A/T	LCL|BPE_CHR1	8292566	+	NA	NA	NA	NA	NA	NA	AA	AA	AA	AA	AA	TA	AA	AA	TA	AA	AA	AA	AA	AA	TA	AA	AA	AA	AA	AA	AA	AA	AA	AA	AA	AA	AA	AA	TA	AA	AA	AA	AA	AA	AA	AA	AA	TA	TA
SLCL|BPE_CHR1_8292654	T/C	LCL|BPE_CHR1	8292654	+	NA	NA	NA	NA	NA	NA	TT	TT	TT	TT	TT	CT	TT	TT	CT	TT	TT	TT	TT	TT	CT	TT	TT	TT	TT	TT	TT	TT	TT	TT	TT	TT	TT	TT	CT	TT	TT	TT	TT	TT	TT	TT	TT	CT	CT
SLCL|BPE_CHR1_8292717	A/C	LCL|BPE_CHR1	8292717	+	NA	NA	NA	NA	NA	NA	AA	AA	AA	AA	AA	CA	AA	AA	CA	AA	AA	AA	AA	AA	CA	AA	AA	AA	AA	NN	NN	AA	AA	AA	AA	AA	AA	AA	CA	AA	AA	AA	AA	AA	AA	AA	AA	CA	CA
SLCL|BPE_CHR1_8292725	C/T	LCL|BPE_CHR1	8292725	+	NA	NA	NA	NA	NA	NA	CC	CC	CC	CC	CC	TC	CC	CC	TC	CC	CC	CC	CC	CC	TC	CC	CC	CC	CC	NN	NN	CC	CC	CC	CC	CC	CC	CC	TC	CC	CC	CC	CC	CC	CC	CC	CC	TC	TC
SLCL|BPE_CHR1_8292747	T/A	LCL|BPE_CHR1	8292747	+	NA	NA	NA	NA	NA	NA	TT	TT	TT	TT	TT	AT	TT	TT	AT	TT	TT	TT	TT	TT	AT	TT	TT	TT	TT	TT	NN	TT	TT	TT	TT	TT	TT	TT	AT	TT	TT	TT	TT	TT	TT	TT	TT	AT	AT
SLCL|BPE_CHR1_8323327	G/A	LCL|BPE_CHR1	8323327	+	NA	NA	NA	NA	NA	NA	AA	GA	AA	GA	AA	GA	GA	GA	GG	AA	AA	AA	GA	GG	AA	GA	GA	GA	AA	AA	AA	AA	AA	GG	AA	AA	GA	GA	GG	AA	GA	AA	AA	GA	GA	GA	AA	GG	AA
SLCL|BPE_CHR1_8346073	C/T	LCL|BPE_CHR1	8346073	+	NA	NA	NA	NA	NA	NA	CC	CC	CC	CC	CC	TC	NN	CC	NN	CC	CC	CC	TC	TT	CC	CC	NN	TC	CC	NN	CC	CC	CC	CC	CC	CC	CC	CC	NN	TC	CC	CC	CC	TC	CC	TT	CC	TT	CC
SLCL|BPE_CHR1_8346100	G/A	LCL|BPE_CHR1	8346100	+	NA	NA	NA	NA	NA	NA	GG	AA	GA	GG	GA	GG	NN	GG	NN	GA	GA	AA	GA	NN	GA	AA	NN	GA	AA	NN	AA	NN	AA	AA	NN	GG	GG	AA	NN	GA	GG	AA	AA	GA	AA	GG	GA	NN	GG
SLCL|BPE_CHR1_8353158	G/A	LCL|BPE_CHR1	8353158	+	NA	NA	NA	NA	NA	NA	GG	GG	NN	GG	GG	NN	GG	GG	GG	NN	GG	NN	NN	NN	NN	GG	GG	GG	GG	GG	GG	GG	GG	GG	NN	GG	GG	NN	GG	NN	GG	NN	GG	NN	NN	GG	NN	GG	NN
SLCL|BPE_CHR1_8382836	C/T	LCL|BPE_CHR1	8382836	+	NA	NA	NA	NA	NA	NA	NN	CC	NN	NN	NN	NN	NN	CC	CC	CC	NN	TT	NN	CC	CC	NN	CC	CC	CC	CC	CC	NN	CC	NN	NN	NN	CC	CC	NN	CC	CT	CT	NN	CT	CC	CT	NN	NN	NN
SLCL|BPE_CHR1_8410161	A/G	LCL|BPE_CHR1	8410161	+	NA	NA	NA	NA	NA	NA	AA	AA	AA	NN	AA	AA	GG	NN	AA	AA	AA	AA	AA	AA	AA	AA	AA	AA	AA	AA	AA	AA	AA	AA	AA	NN	NN	AA	NN	AA	NN	AA	AA	AA	GA	AA	AA	AA	AA
SLCL|BPE_CHR1_8474682	G/A	LCL|BPE_CHR1	8474682	+	NA	NA	NA	NA	NA	NA	NN	AG	NN	GG	NN	NN	AA	AA	AA	NN	NN	GG	AG	AA	NN	GG	GG	AG	NN	NN	NN	NN	NN	GG	GG	NN	GG	NN	AG	NN	NN	GG	NN	AG	GG	GG	GG	AA	GG
SLCL|BPE_CHR1_8475638	C/T	LCL|BPE_CHR1	8475638	+	NA	NA	NA	NA	NA	NA	TT	CC	NN	CC	NN	CC	CC	CC	NN	NN	NN	CC	CT	NN	NN	CC	CC	CT	TT	NN	NN	NN	NN	CC	NN	NN	CC	TT	CC	NN	CC	TT	CC	CC	CC	TT	NN	CC	CC
SLCL|BPE_CHR1_8493485	G/A	LCL|BPE_CHR1	8493485	+	NA	NA	NA	NA	NA	NA	GG	GA	NN	AA	NN	GA	GG	GG	GG	NN	NN	AA	GG	GG	NN	AA	AA	GG	GG	NN	NN	NN	NN	GA	GG	NN	AA	GG	GA	NN	AA	GG	AA	GG	AA	GG	GG	GG	AA
SLCL|BPE_CHR1_8798858	A/G	LCL|BPE_CHR1	8798858	+	NA	NA	NA	NA	NA	NA	AA	AA	AA	AA	AA	AA	AA	AA	NN	AA	AA	AA	GG	AA	AA	AA	AA	GG	AA	AA	AA	NN	NN	AA	AA	AA	AA	AA	AA	NN	NN	AA	AA	AA	AA	AA	AA	AA	AA
SLCL|BPE_CHR1_8799688	A/C	LCL|BPE_CHR1	8799688	+	NA	NA	NA	NA	NA	NA	AA	AC	AA	AA	AA	AA	AC	AC	NN	AA	AA	AA	AA	AC	AA	AA	AA	AA	AA	NN	AA	AA	AA	AA	AA	AA	AA	AA	CC	NN	NN	AA	AA	AA	AA	AA	AA	CC	AA
SLCL|BPE_CHR1_8809097	C/A	LCL|BPE_CHR1	8809097	+	NA	NA	NA	NA	NA	NA	CC	CC	CC	CC	CC	CC	CC	CC	NN	CC	CC	CC	CA	NN	CC	CC	CC	CA	CC	CC	CC	NN	NN	NN	CC	CC	CC	CC	NN	NN	NN	CC	CC	CA	CC	NN	CC	NN	CC
SLCL|BPE_CHR1_8809116	G/T	LCL|BPE_CHR1	8809116	+	NA	NA	NA	NA	NA	NA	GG	GG	GG	GG	GG	GG	GG	GG	NN	GG	GG	GG	GT	NN	GG	GG	GG	GT	GG	GG	GG	NN	NN	NN	GG	GG	GG	GG	NN	NN	NN	GG	GG	GT	GG	NN	GG	NN	GG
SLCL|BPE_CHR1_8809221	A/T	LCL|BPE_CHR1	8809221	+	NA	NA	NA	NA	NA	NA	AA	AA	AA	AA	AA	AA	AA	AA	NN	AA	AA	AA	AA	NN	AA	AA	AA	AA	AA	AA	AA	NN	NN	NN	AA	AA	AA	AA	NN	NN	NN	AA	AA	AA	AA	NN	AA	NN	AA
SLCL|BPE_CHR1_8811194	C/T	LCL|BPE_CHR1	8811194	+	NA	NA	NA	NA	NA	NA	CC	CC	CC	CC	CC	CC	CC	CC	NN	CC	CC	CC	CC	CC	CT	CC	CC	CC	CC	CC	CC	NN	NN	TT	CC	CC	CC	CC	CC	NN	NN	CC	CC	CC	CC	NN	CC	CC	CT
SLCL|BPE_CHR1_8820923	A/T	LCL|BPE_CHR1	8820923	+	NA	NA	NA	NA	NA	NA	TA	TA	AA	AA	TA	TT	AA	AA	NN	NN	TA	TT	TA	AA	NN	TT	TT	TA	TT	NN	NN	NN	NN	NN	TT	AA	AA	TT	AA	NN	NN	TT	TT	TA	TT	NN	TT	TA	TT
SLCL|BPE_CHR1_8821161	G/A	LCL|BPE_CHR1	8821161	+	NA	NA	NA	NA	NA	NA	GG	GG	GA	GG	GA	GG	GG	GG	NN	AA	GA	GA	GG	GG	AA	GG	GG	GG	GG	AA	AA	NN	NN	AA	GG	GG	GG	GG	GG	NN	NN	GA	GA	GG	AA	GG	GG	GG	GA
SLCL|BPE_CHR1_8821173	G/A	LCL|BPE_CHR1	8821173	+	NA	NA	NA	NA	NA	NA	GG	GG	GA	GG	GA	GG	GG	GG	NN	AA	GA	GA	GG	GG	AA	GG	GG	GG	GG	AA	AA	NN	NN	AA	GG	GG	GG	GG	GG	NN	NN	GA	GA	GG	AA	GG	GG	GG	GA
SLCL|BPE_CHR1_8821174	G/A	LCL|BPE_CHR1	8821174	+	NA	NA	NA	NA	NA	NA	GG	GG	GA	GG	GA	GG	GG	GG	NN	AA	GA	GA	GG	GG	AA	GG	GG	GG	GG	AA	AA	NN	NN	AA	GG	GG	GG	GG	GG	NN	NN	GA	GA	GG	AA	GG	GG	GG	GA
SLCL|BPE_CHR1_8821183	A/T	LCL|BPE_CHR1	8821183	+	NA	NA	NA	NA	NA	NA	AA	AA	AT	AA	AT	AA	AA	AA	NN	TT	AT	AT	AA	AA	TT	AA	AA	AA	AA	TT	TT	NN	NN	TT	AA	AA	AA	AA	AA	NN	NN	AT	AT	AA	TT	AA	AA	AA	AT
SLCL|BPE_CHR1_8830969	G/T	LCL|BPE_CHR1	8830969	+	NA	NA	NA	NA	NA	NA	GG	GG	GG	GG	GG	GT	GG	GG	TT	GG	GG	GG	GG	GG	GG	GG	GG	GG	GG	GG	GG	NN	NN	GG	GG	GG	GG	GG	GG	NN	NN	GG	GG	GG	GG	TT	GG	GG	GG
SLCL|BPE_CHR1_8831000	C/A	LCL|BPE_CHR1	8831000	+	NA	NA	NA	NA	NA	NA	CC	CC	CC	CC	CC	CA	CC	CC	AA	CC	CC	CC	CC	CC	CC	CC	CC	CC	CC	CC	CC	NN	NN	CC	CC	CC	CC	CC	CC	NN	NN	CC	CC	CC	CA	CC	CC	CC	CC
SLCL|BPE_CHR1_8831071	A/G	LCL|BPE_CHR1	8831071	+	NA	NA	NA	NA	NA	NA	AA	AA	AA	AA	AA	AA	AA	AA	AA	AA	AA	AA	AA	AA	AA	AA	AA	AA	AA	AA	AA	NN	NN	AA	AA	AA	AA	AA	AA	NN	NN	AA	AA	AA	AA	AA	AA	AA	AA
SLCL|BPE_CHR1_8857253	T/A	LCL|BPE_CHR1	8857253	+	NA	NA	NA	NA	NA	NA	TT	TT	TT	TT	TT	TT	TT	TT	NN	NN	TT	TT	TT	TT	TT	TT	TT	TT	TT	NN	NN	NN	NN	TT	TT	TT	TT	TT	TT	NN	NN	TT	TT	TT	NN	NN	TT	TT	TT
SLCL|BPE_CHR1_8859636	C/T	LCL|BPE_CHR1	8859636	+	NA	NA	NA	NA	NA	NA	NN	NN	CC	CC	CC	CC	NN	NN	CC	CC	CC	CC	CC	CC	CC	CC	CC	CC	CC	CC	CC	CC	CC	CC	CC	CC	CC	CC	CC	CC	CC	CC	CC	NN	CC	CC	CC	CC	NN
SLCL|BPE_CHR1_8859664	A/C	LCL|BPE_CHR1	8859664	+	NA	NA	NA	NA	NA	NA	NN	NN	AA	AA	AA	AA	NN	NN	AA	AA	AA	AA	AA	AA	AA	AA	AA	AA	AA	AA	AA	AA	AA	AA	AA	AA	AA	AA	AA	AA	AA	AA	AA	NN	AA	AA	AA	AA	NN
SLCL|BPE_CHR1_8873833	A/G	LCL|BPE_CHR1	8873833	+	NA	NA	NA	NA	NA	NA	AA	AA	NN	NN	AA	AA	AA	AA	AA	AA	AA	AA	GG	NN	AA	GA	GG	GG	NN	AA	AA	AA	NN	AA	GA	AA	AA	AA	AA	AA	GA	GA	NN	GA	GA	AA	NN	NN	AA
SLCL|BPE_CHR1_8873854	G/T	LCL|BPE_CHR1	8873854	+	NA	NA	NA	NA	NA	NA	TT	TT	NN	TT	TT	TT	TT	TT	NN	GG	GT	GG	TT	GG	GG	GT	GT	TT	NN	GG	GG	TT	NN	GG	TT	TT	TT	TT	TT	TT	GG	GT	NN	TT	GT	GG	NN	NN	GG
SLCL|BPE_CHR1_8874430	T/C	LCL|BPE_CHR1	8874430	+	NA	NA	NA	NA	NA	NA	TT	TT	TT	CT	TT	TT	TT	TT	TT	TT	TT	TT	CC	TT	TT	CT	CT	CC	TT	TT	TT	TT	TT	TT	CT	TT	CT	TT	TT	CT	CT	CT	TT	CT	CT	CT	TT	NN	TT
SLCL|BPE_CHR1_8874446	C/T	LCL|BPE_CHR1	8874446	+	NA	NA	NA	NA	NA	NA	TT	CC	CT	CT	CT	CC	TT	TT	CC	CC	CT	CC	CC	CC	CC	CC	CC	CC	CT	CC	CC	CC	CC	CC	CT	CT	CT	TT	CC	CC	CC	CC	CC	CT	CC	CC	CT	NN	CC
SLCL|BPE_CHR1_8876680	G/T	LCL|BPE_CHR1	8876680	+	NA	NA	NA	NA	NA	NA	NN	GG	GG	NN	GG	GG	NN	GG	GG	GG	GG	GG	NN	NN	GG	GG	GG	NN	GG	GG	GG	NN	GG	GG	NN	GG	NN	GG	GG	NN	GG	GG	GG	GG	NN	GG	GG	GG	GG
SLCL|BPE_CHR1_8877466	G/A	LCL|BPE_CHR1	8877466	+	NA	NA	NA	NA	NA	NA	GG	GG	GG	GG	GG	GG	GG	GG	GG	GG	GG	GG	GA	GG	GG	GG	GG	GA	GG	GG	GG	GG	GG	GG	GG	GG	GG	GG	GG	AA	GG	GG	GG	GA	GG	GA	GG	GG	GG
SLCL|BPE_CHR1_8877680	T/A	LCL|BPE_CHR1	8877680	+	NA	NA	NA	NA	NA	NA	TT	AA	AT	TT	AT	AA	AT	AT	AA	AA	AT	AA	TT	AA	AA	AT	AT	TT	AT	AA	AA	AT	AT	AA	TT	AT	TT	AT	AA	TT	AT	AT	AA	TT	AT	TT	AT	AA	AA
SLCL|BPE_CHR1_8880596	A/G	LCL|BPE_CHR1	8880596	+	NA	NA	NA	NA	NA	NA	AA	NN	NN	AA	NN	NN	NN	NN	NN	NN	NN	NN	AG	NN	NN	AA	AA	AG	AA	NN	NN	NN	NN	NN	GG	NN	AA	AA	NN	AA	AA	GG	NN	AA	AA	AA	AA	NN	NN
SLCL|BPE_CHR1_8884505	G/A	LCL|BPE_CHR1	8884505	+	NA	NA	NA	NA	NA	NA	GA	NN	GG	GA	GG	NN	GG	GG	NN	NN	GG	NN	GG	NN	NN	AA	AA	GG	AA	NN	NN	GG	GG	NN	GG	GG	GA	AA	NN	GG	AA	NN	NN	GA	AA	GG	AA	NN	NN
SLCL|BPE_CHR1_8884700	T/C	LCL|BPE_CHR1	8884700	+	NA	NA	NA	NA	NA	NA	TC	NN	CC	TC	CC	NN	CC	CC	NN	NN	CC	NN	TT	NN	NN	TT	TT	TT	TT	NN	NN	CC	CC	NN	CC	CC	TC	TT	NN	TT	TT	NN	NN	TT	TT	TT	TT	NN	NN
SLCL|BPE_CHR1_8884829	A/G	LCL|BPE_CHR1	8884829	+	NA	NA	NA	NA	NA	NA	AG	NN	GG	AG	GG	NN	GG	GG	NN	NN	GG	NN	AA	NN	NN	AA	AA	AA	AA	NN	NN	GG	GG	NN	GG	GG	AG	AA	NN	AA	AA	NN	NN	AA	AA	AA	AA	AA	NN
SLCL|BPE_CHR1_8888597	C/G	LCL|BPE_CHR1	8888597	+	NA	NA	NA	NA	NA	NA	NN	GG	GG	CC	GG	GG	GG	GG	NN	GG	GG	GG	GG	CG	CG	CG	CG	GG	NN	GG	GG	CC	CC	CC	NN	CC	CC	NN	CG	CC	CC	GG	GG	GG	CG	CG	CC	CG	CG
SLCL|BPE_CHR1_8894002	T/C	LCL|BPE_CHR1	8894002	+	NA	NA	NA	NA	NA	NA	TT	TT	TT	TT	TT	TT	TT	TT	TT	TT	TT	TT	TT	TT	TC	TT	TT	TT	TT	TT	TT	TT	TT	TT	TT	TT	TT	TT	TT	TT	TT	TT	TT	TT	TT	TT	TT	TT	CC
SLCL|BPE_CHR1_8897879	T/C	LCL|BPE_CHR1	8897879	+	NA	NA	NA	NA	NA	NA	TT	TT	TC	TT	TC	TT	TT	TT	TT	TC	TT	TT	TC	TT	TC	TT	TT	TC	TT	TC	TC	TC	TT	TT	TT	TT	TT	NN	TT	TT	TT	TC	NN	TC	TC	TC	TT	CC	TT
SLCL|BPE_CHR1_8909549	C/T	LCL|BPE_CHR1	8909549	+	NA	NA	NA	NA	NA	NA	CC	TT	CC	NN	CC	NN	CC	CC	NN	NN	CC	CC	CT	NN	CC	NN	CT	TT	CC	CC	CC	NN	NN	CC	NN	CT	CC	CC	NN	NN	NN	CC	NN	CC	CC	TT	CC	CC	NN
SLCL|BPE_CHR1_8940634	A/T	LCL|BPE_CHR1	8940634	+	NA	NA	NA	NA	NA	NA	TT	AA	TT	TT	TT	AA	AA	TT	AA	AA	TT	AT	AA	AA	AT	AA	AA	AA	AA	AA	AA	AT	AT	AA	AT	NN	AA	AT	AA	AA	AT	AT	AA	TT	AA	AA	TT	AA	AA
SLCL|BPE_CHR1_8940675	T/C	LCL|BPE_CHR1	8940675	+	NA	NA	NA	NA	NA	NA	CC	CT	CT	CC	CT	CC	TT	CC	TT	NN	TT	CT	CT	CT	TT	TT	CT	TT	TT	TT	TT	CT	CT	CC	CT	NN	NN	CT	NN	CC	TT	TT	CC	CC	TT	CT	CT	CC	CC
SLCL|BPE_CHR1_8940709	T/C	LCL|BPE_CHR1	8940709	+	NA	NA	NA	NA	NA	NA	CC	TC	TC	CC	TC	CC	TT	NN	TT	NN	TT	TC	TT	TT	TT	TT	TC	TT	NN	NN	NN	TT	TT	TC	TC	NN	TT	CC	TT	TC	TT	TT	CC	NN	TT	TT	TC	TT	TC
SLCL|BPE_CHR1_8953763	A/T	LCL|BPE_CHR1	8953763	+	NA	NA	NA	NA	NA	NA	TT	AT	AT	AT	AT	AA	TT	TT	AA	AA	AT	AA	AT	AT	AA	AA	AA	AT	AT	AA	AA	AT	AT	AA	TT	TT	AT	TT	AT	AA	AA	AT	AA	AT	AA	AA	AT	AT	AA
SLCL|BPE_CHR1_8973802	C/T	LCL|BPE_CHR1	8973802	+	NA	NA	NA	NA	NA	NA	TT	CC	TT	TT	TT	CC	CT	CT	CC	CT	TT	CT	CC	CT	CT	TT	CC	CC	CT	CC	CT	CC	CC	CC	NN	CT	TT	TT	CT	CC	TT	CT	CT	TT	TT	CC	NN	CT	CC
SLCL|BPE_CHR1_8973896	A/C	LCL|BPE_CHR1	8973896	+	NA	NA	NA	NA	NA	NA	AA	AA	AA	AA	AA	CA	AA	AA	AA	AA	AA	AA	AA	AA	AA	AA	AA	AA	AA	AA	AA	CA	CA	CC	AA	AA	AA	AA	AA	AA	AA	AA	AA	AA	AA	CA	NN	AA	AA
SLCL|BPE_CHR1_8974193	T/C	LCL|BPE_CHR1	8974193	+	NA	NA	NA	NA	NA	NA	CC	TT	CC	CC	CC	TT	TC	TC	TT	TC	CC	TC	TT	TC	TC	TC	TC	TT	TC	TC	TC	TT	TT	TT	TC	TC	CC	CC	TC	TC	CC	TC	TC	TC	CC	TT	CC	TC	TT
SLCL|BPE_CHR1_8974512	A/G	LCL|BPE_CHR1	8974512	+	NA	NA	NA	NA	NA	NA	GG	AA	GG	GG	GG	AA	AG	AG	AA	AG	GG	AG	AA	AG	AG	AG	AG	AA	AG	AG	AG	AA	AA	AA	AG	AG	GG	GG	AG	AG	GG	AG	AG	AG	GG	AA	GG	AG	AA
SLCL|BPE_CHR1_8981119	A/T	LCL|BPE_CHR1	8981119	+	NA	NA	NA	NA	NA	NA	AA	AA	AA	AA	AA	TT	AA	AA	AT	AA	AA	AA	NN	AA	AT	AA	AA	NN	AA	AA	AA	TT	TT	TT	AA	AA	AA	AT	AA	AA	AA	AA	AA	NN	AA	AA	AT	AA	AT
SLCL|BPE_CHR1_8981124	A/C	LCL|BPE_CHR1	8981124	+	NA	NA	NA	NA	NA	NA	AA	AA	AA	AA	AA	CC	AA	AA	AC	AA	AA	AA	NN	AA	AA	AA	AA	NN	AA	AA	AA	CC	CC	AA	AA	AA	AA	AA	AA	AA	AA	AA	AA	AA	AA	AA	AA	AA	AA
SLCL|BPE_CHR1_8997196	G/A	LCL|BPE_CHR1	8997196	+	NA	NA	NA	NA	NA	NA	GG	GG	GG	GG	GG	NN	NN	GG	GG	GG	GG	GG	AG	AG	GG	GG	GG	AG	GG	GG	GG	GG	GG	GG	GG	GG	GG	GG	GG	AG	GG	GG	GG	AG	GG	GG	GG	GG	GG
SLCL|BPE_CHR1_8997538	G/C	LCL|BPE_CHR1	8997538	+	NA	NA	NA	NA	NA	NA	CG	GG	GG	GG	GG	GG	GG	GG	GG	GG	GG	GG	CC	CG	CG	CG	CG	CC	CG	GG	GG	CG	CG	CG	CG	CG	CC	CG	GG	CG	CG	CG	GG	CC	CG	CG	CG	GG	CG
SLCL|BPE_CHR1_8997555	T/C	LCL|BPE_CHR1	8997555	+	NA	NA	NA	NA	NA	NA	CT	TT	TT	TT	TT	TT	TT	TT	TT	TT	TT	TT	CT	TT	CT	CT	CT	CT	CT	TT	TT	CT	CT	CT	CT	CT	CC	CT	TT	TT	CT	CT	TT	CC	CT	TT	CT	TT	CT
SLCL|BPE_CHR1_8997894	G/A	LCL|BPE_CHR1	8997894	+	NA	NA	NA	NA	NA	NA	AG	GG	GG	GG	GG	GG	GG	GG	GG	GG	GG	GG	AA	AG	AG	AG	AG	AA	AG	GG	GG	AG	AG	AA	GG	AG	AG	AG	GG	AA	AG	AG	GG	AA	AG	AG	AG	GG	AG
SLCL|BPE_CHR1_8997962	C/A	LCL|BPE_CHR1	8997962	+	NA	NA	NA	NA	NA	NA	CA	AA	AA	AA	AA	CC	AA	AA	CA	AA	AA	AA	CC	CA	CA	CA	CA	CC	CA	AA	AA	CC	CC	CC	CA	CA	CA	CA	AA	CC	CA	CA	AA	CC	CA	CA	CA	AA	CA
SLCL|BPE_CHR1_8997980	G/A	LCL|BPE_CHR1	8997980	+	NA	NA	NA	NA	NA	NA	AG	GG	GG	GG	GG	GG	GG	GG	GG	GG	GG	GG	AA	AG	AG	AG	AG	AA	AG	GG	GG	AG	AG	AG	AG	AG	AG	AG	GG	AG	AG	AG	GG	AA	AG	AG	AG	GG	AG
SLCL|BPE_CHR1_9003820	C/T	LCL|BPE_CHR1	9003820	+	NA	NA	NA	NA	NA	NA	CC	CC	CC	CT	CC	CC	CC	CC	CC	CC	CC	CC	CT	CC	TT	CT	CT	CT	CC	CC	CC	CT	CC	CC	TT	CT	CT	CC	CC	CC	CT	CT	CC	CC	CT	CC	NN	CC	TT
SLCL|BPE_CHR1_9004293	C/T	LCL|BPE_CHR1	9004293	+	NA	NA	NA	NA	NA	NA	TT	NN	CC	CC	NN	NN	NN	NN	NN	NN	NN	NN	CC	CC	CC	CC	CC	CC	TT	NN	NN	TC	TT	TT	CC	CC	CC	TC	NN	CC	CC	CC	NN	TC	CC	CC	TT	CC	CC
SLCL|BPE_CHR1_9004512	A/G	LCL|BPE_CHR1	9004512	+	NA	NA	NA	NA	NA	NA	AG	GG	GG	NN	GG	NN	GG	GG	GG	GG	GG	GG	AA	AG	AG	GG	GG	AA	AA	GG	GG	AA	AG	AA	AA	GG	AG	NN	NN	NN	AG	AG	GG	AA	AG	AA	AG	GG	AG
SLCL|BPE_CHR1_9004540	T/A	LCL|BPE_CHR1	9004540	+	NA	NA	NA	NA	NA	NA	AT	TT	TT	NN	TT	NN	TT	TT	TT	TT	TT	TT	AA	AT	AT	TT	TT	AA	AA	TT	TT	AA	AT	AT	AA	TT	AT	NN	NN	NN	AT	AT	TT	AA	AT	AA	AT	TT	AT
SLCL|BPE_CHR1_9004541	T/A	LCL|BPE_CHR1	9004541	+	NA	NA	NA	NA	NA	NA	AT	TT	TT	NN	TT	NN	TT	TT	TT	TT	TT	TT	AA	AT	AT	TT	TT	AA	AA	TT	TT	AA	AT	AT	AA	TT	AT	NN	NN	NN	AT	AT	TT	AA	AT	AA	AT	TT	AT
SLCL|BPE_CHR1_9211870	A/G	LCL|BPE_CHR1	9211870	+	NA	NA	NA	NA	NA	NA	GA	AA	AA	AA	AA	AA	AA	AA	AA	AA	AA	AA	GG	GA	AA	GA	GA	GG	GA	AA	AA	AA	AA	AA	GA	AA	GA	GA	AA	GG	GA	GA	AA	GG	GA	GA	GA	AA	AA
SLCL|BPE_CHR1_9212494	G/A	LCL|BPE_CHR1	9212494	+	NA	NA	NA	NA	NA	NA	AA	GA	GA	GG	GA	AA	GG	GG	GG	AA	GA	AA	NN	GG	AA	AA	AA	NN	GG	GG	NN	GG	GG	NN	GG	GG	GG	GG	GG	GG	GG	NN	AA	NN	AA	GG	GG	GA	AA
SLCL|BPE_CHR1_9414275	G/T	LCL|BPE_CHR1	9414275	+	NA	NA	NA	NA	NA	NA	GG	GG	GG	NN	GG	GG	NN	GG	GG	GT	GG	GG	GG	TT	GT	NN	GG	GG	NN	GG	GG	NN	NN	GG	GG	GG	NN	GG	NN	GG	NN	GG	GG	NN	GG	NN	GG	GG	GG
SLCL|BPE_CHR1_9414355	T/C	LCL|BPE_CHR1	9414355	+	NA	NA	NA	NA	NA	NA	TT	TT	TT	NN	TT	TT	NN	TT	TT	TC	TT	TT	TT	CC	TC	NN	TT	TT	NN	TT	TT	NN	NN	TT	TT	TT	NN	TT	NN	TT	NN	TT	TT	NN	TT	NN	TT	TT	TT
SLCL|BPE_CHR1_9449848	T/G	LCL|BPE_CHR1	9449848	+	NA	NA	NA	NA	NA	NA	TT	TT	TT	TT	TT	TT	TT	TT	TT	TT	TT	TT	TT	TT	TT	GT	TT	TT	TT	TT	TT	TT	TT	TT	TT	TT	GT	TT	TT	TT	NN	TT	TT	TT	TT	TT	TT	TT	TT
SLCL|BPE_CHR1_9489653	C/T	LCL|BPE_CHR1	9489653	+	NA	NA	NA	NA	NA	NA	CC	CC	CC	CC	CC	TT	CC	CC	CC	CC	CC	NN	CC	CC	CC	NN	NN	CC	CC	CC	CC	CC	CC	CC	CC	CC	CC	CC	CC	CC	NN	CC	NN	CC	NN	NN	CC	CC	CC
SLCL|BPE_CHR1_9577521	C/T	LCL|BPE_CHR1	9577521	+	NA	NA	NA	NA	NA	NA	NN	NN	NN	NN	NN	CC	NN	NN	CC	NN	NN	NN	CC	NN	NN	NN	NN	CC	NN	NN	NN	CT	CT	CT	CC	CC	NN	NN	NN	NN	NN	CC	NN	NN	NN	NN	NN	NN	NN
SLCL|BPE_CHR1_9577545	C/T	LCL|BPE_CHR1	9577545	+	NA	NA	NA	NA	NA	NA	NN	NN	NN	NN	NN	CT	NN	NN	CT	NN	NN	NN	CC	NN	NN	NN	NN	CC	NN	NN	NN	CT	CT	CT	CC	CC	NN	NN	NN	NN	NN	CC	NN	NN	NN	NN	NN	NN	NN
SLCL|BPE_CHR1_9577582	T/A	LCL|BPE_CHR1	9577582	+	NA	NA	NA	NA	NA	NA	NN	NN	NN	NN	NN	AT	NN	NN	AT	NN	NN	NN	TT	NN	NN	NN	NN	TT	NN	NN	NN	AT	AT	AT	TT	TT	NN	NN	NN	NN	NN	TT	NN	NN	NN	NN	NN	NN	NN
SLCL|BPE_CHR1_9602847	A/G	LCL|BPE_CHR1	9602847	+	NA	NA	NA	NA	NA	NA	AA	AA	GA	NN	AA	AA	NN	NN	NN	AA	AA	AA	GG	GG	AA	GA	AA	NN	AA	AA	AA	AA	AA	AA	NN	GG	NN	GA	NN	AA	NN	AA	AA	AA	AA	AA	AA	AA	AA
SLCL|BPE_CHR1_9604557	T/C	LCL|BPE_CHR1	9604557	+	NA	NA	NA	NA	NA	NA	CC	CC	TC	CC	TT	NN	NN	NN	TT	TC	TC	CC	CC	TC	NN	NN	NN	NN	TC	TC	TT	TT	TT	TC	NN	TT	TC	CC	CC	TC	CC	CC	CC	CC	NN	TT	CC	CC	CC
SLCL|BPE_CHR1_9629285	C/T	LCL|BPE_CHR1	9629285	+	NA	NA	NA	NA	NA	NA	CC	CC	TT	TT	CT	NN	CC	CC	TT	CT	CT	CT	CC	CC	TT	CT	CT	CC	CC	TT	CT	CC	CC	CT	CC	CC	CT	CC	CC	CC	CT	CT	CT	CC	CT	CC	CC	CT	CC
SLCL|BPE_CHR1_9676912	T/C	LCL|BPE_CHR1	9676912	+	NA	NA	NA	NA	NA	NA	TT	TT	TT	TT	TT	NN	TT	TT	TT	TT	TT	TT	TT	TT	TT	TT	TT	TT	TT	TT	TT	TT	TT	CC	NN	NN	NN	TT	TT	TT	TC	TT	TT	TT	TT	TC	CC	TT	TT
SLCL|BPE_CHR1_9676913	C/T	LCL|BPE_CHR1	9676913	+	NA	NA	NA	NA	NA	NA	CC	CC	CC	CC	CC	NN	CC	CC	CC	CC	CC	CC	CC	CC	CC	CC	CC	CC	CC	CC	CC	CC	CC	CT	NN	NN	NN	CC	CC	CC	CT	CC	CC	CC	CC	CT	TT	CC	CC
SLCL|BPE_CHR1_9681415	C/T	LCL|BPE_CHR1	9681415	+	NA	NA	NA	NA	NA	NA	NN	NN	NN	CC	NN	CC	NN	NN	CC	CC	CC	CC	TT	CC	CC	CC	CC	NN	CC	CC	CC	CC	CC	CC	NN	NN	NN	CC	CC	CT	CC	CC	CC	TT	CC	CC	NN	CC	NN
SLCL|BPE_CHR1_9691676	A/C	LCL|BPE_CHR1	9691676	+	NA	NA	NA	NA	NA	NA	CC	CC	NN	NN	NN	NN	NN	NN	NN	NN	NN	CC	AA	NN	NN	CC	CC	AA	NN	NN	NN	NN	CC	NN	AA	AA	NN	NN	NN	AA	AA	AA	CC	AC	NN	AA	CC	NN	CC
SLCL|BPE_CHR1_9692189	C/T	LCL|BPE_CHR1	9692189	+	NA	NA	NA	NA	NA	NA	CC	CT	TT	NN	TT	CT	TT	TT	CC	CT	TT	CT	CT	TT	NN	CC	CC	CT	CC	CT	CT	CT	CT	CC	TT	TT	TT	CC	CT	CC	CC	TT	CT	CC	CT	TT	CC	TT	CC
SLCL|BPE_CHR1_9692226	A/G	LCL|BPE_CHR1	9692226	+	NA	NA	NA	NA	NA	NA	GG	AG	AA	AA	AA	AG	AA	AA	GG	AG	AA	AG	AA	AA	AG	GG	GG	AA	GG	AG	AG	AG	AG	GG	AA	AA	AA	NN	AG	AG	GG	AA	AG	AA	AG	AA	GG	AA	GG
SLCL|BPE_CHR1_9692953	T/G	LCL|BPE_CHR1	9692953	+	NA	NA	NA	NA	NA	NA	GG	TG	TT	TG	TT	TT	TT	TT	GG	TG	TT	TG	TT	TT	TG	GG	GG	TT	GG	TG	TG	GG	GG	GG	TT	TT	GG	GG	TG	GG	GG	TT	TG	TG	TG	TG	GG	TT	GG
SLCL|BPE_CHR1_9692961	A/G	LCL|BPE_CHR1	9692961	+	NA	NA	NA	NA	NA	NA	GG	AG	AA	AG	AA	AA	AA	AA	GG	AG	AA	AG	AA	AA	AG	GG	GG	AA	GG	AG	AG	GG	GG	GG	AA	AA	GG	GG	AG	GG	GG	AA	AG	AG	AG	AG	GG	AA	GG
SLCL|BPE_CHR1_9693114	C/A	LCL|BPE_CHR1	9693114	+	NA	NA	NA	NA	NA	NA	AA	CA	CC	CA	CC	CC	CC	CC	AA	CA	CC	CA	CC	CC	CA	AA	AA	CC	AA	CA	CA	AA	AA	AA	CC	CC	AA	AA	CA	AA	AA	CC	AA	CA	CA	CA	AA	CC	AA
SLCL|BPE_CHR1_9737987	T/G	LCL|BPE_CHR1	9737987	+	NA	NA	NA	NA	NA	NA	TG	TG	TG	GG	TG	TT	GG	GG	TT	TG	TG	TT	TT	TG	TG	TG	TG	TT	TG	TT	TT	TT	TT	GG	TG	TG	GG	TG	TG	TT	TG	TT	TT	TG	TG	TG	TG	TG	TG
SLCL|BPE_CHR1_9742303	G/A	LCL|BPE_CHR1	9742303	+	NA	NA	NA	NA	NA	NA	GA	GG	GA	AA	GA	GG	GA	GA	GG	GA	GA	GG	GA	GA	GA	GA	GA	GA	GA	GG	GG	GG	GG	GG	GA	GA	AA	AA	GA	GA	GA	GG	GG	AA	GA	GG	GA	GG	GA
SLCL|BPE_CHR1_9744435	C/G	LCL|BPE_CHR1	9744435	+	NA	NA	NA	NA	NA	NA	GG	CG	CC	NN	CC	CG	CC	CC	CC	CC	CC	CG	CC	CC	CC	GG	GG	CC	CC	CC	CC	CG	CG	CC	CC	CC	NN	NN	CC	CC	CC	CC	CG	NN	CC	CC	CC	CC	GG
SLCL|BPE_CHR1_9769654	A/G	LCL|BPE_CHR1	9769654	+	NA	NA	NA	NA	NA	NA	AA	AA	AA	NN	AA	NN	NN	AA	AA	NN	AA	AA	AG	AA	AA	AA	AA	GG	AA	AA	AA	AA	AA	AA	NN	AA	NN	NN	NN	AA	AA	AA	AA	AG	AA	AA	AA	AA	AA
SLCL|BPE_CHR1_9801382	A/T	LCL|BPE_CHR1	9801382	+	NA	NA	NA	NA	NA	NA	AA	NN	AA	NN	AA	AA	NN	NN	AA	AA	AA	AA	NN	NN	AA	NN	NN	NN	AT	AT	AT	AA	AA	AA	NN	AA	NN	AA	NN	AA	AA	AA	AA	AA	AA	AA	AA	AA	NN
SLCL|BPE_CHR1_9801416	G/A	LCL|BPE_CHR1	9801416	+	NA	NA	NA	NA	NA	NA	GG	NN	AA	NN	AA	AA	NN	NN	GG	AA	AA	AA	NN	NN	AA	NN	NN	NN	GG	AG	AG	GG	GG	GG	NN	NN	NN	GG	NN	GG	GG	AA	AA	GG	AA	GG	GG	GG	NN
SLCL|BPE_CHR1_9827968	G/A	LCL|BPE_CHR1	9827968	+	NA	NA	NA	NA	NA	NA	AA	NN	GG	NN	GG	NN	GG	GG	GG	GG	GG	GG	GG	GG	GG	NN	NN	GG	GA	GG	GG	GG	NN	GG	GG	GG	GG	AA	NN	GA	NN	GG	GG	GA	GG	GG	AA	NN	NN
SLCL|BPE_CHR1_9827987	T/C	LCL|BPE_CHR1	9827987	+	NA	NA	NA	NA	NA	NA	CC	NN	TT	NN	TT	NN	TT	TT	TT	TT	TT	TT	TT	TT	TT	NN	NN	TT	TC	TT	TT	TT	NN	TT	TT	TT	TT	CC	NN	TC	NN	TT	TT	TC	TT	TT	CC	NN	NN
SLCL|BPE_CHR1_9862287	G/C	LCL|BPE_CHR1	9862287	+	NA	NA	NA	NA	NA	NA	CC	GC	NN	GG	NN	CC	GG	GG	GG	GG	NN	CC	NN	GG	GG	GC	GC	NN	NN	NN	NN	CC	CC	GG	NN	NN	GG	GG	GG	NN	GG	NN	CC	NN	GG	NN	GG	GG	GC
SLCL|BPE_CHR1_9865181	C/A	LCL|BPE_CHR1	9865181	+	NA	NA	NA	NA	NA	NA	CC	CC	NN	CC	NN	CC	CC	CC	CC	CC	NN	CC	NN	CC	CC	CC	CC	NN	NN	NN	NN	CC	CC	CC	NN	NN	CC	CC	CC	NN	CA	NN	CC	NN	CC	NN	AA	CC	CC
SLCL|BPE_CHR1_9897843	C/A	LCL|BPE_CHR1	9897843	+	NA	NA	NA	NA	NA	NA	AA	AA	CC	CC	CC	NN	NN	CC	CA	CC	CC	NN	CC	CC	CC	NN	NN	CC	CA	CC	CC	NN	NN	CC	NN	CC	CC	NN	CC	CC	AA	CC	CA	CC	CC	CA	NN	CC	AA
SLCL|BPE_CHR1_9898437	A/C	LCL|BPE_CHR1	9898437	+	NA	NA	NA	NA	NA	NA	AA	AA	AA	AA	AA	NN	NN	AA	AA	AA	AA	AA	AA	AA	AA	NN	AA	AA	AA	AA	AA	AA	AA	AA	NN	AA	AA	AA	AA	AA	AA	AA	AA	AA	AA	AA	NN	AA	AA
SLCL|BPE_CHR1_9898466	G/A	LCL|BPE_CHR1	9898466	+	NA	NA	NA	NA	NA	NA	GG	GG	NN	AA	NN	NN	NN	NN	AG	AG	AA	AG	AA	GG	AA	NN	NN	AA	AG	AA	AA	NN	GG	AA	NN	AA	NN	GG	GG	AA	AG	AA	AG	AA	AA	AG	NN	AG	GG
SLCL|BPE_CHR1_9918787	T/A	LCL|BPE_CHR1	9918787	+	NA	NA	NA	NA	NA	NA	TT	TT	TT	TT	TT	TT	TT	TT	TT	TT	TT	TT	TT	TT	TT	TT	TT	TT	TT	TT	TT	TT	TT	TT	TT	TT	TT	TT	TT	TT	NN	TT	TT	TT	TT	TT	TT	TT	TT
SLCL|BPE_CHR1_9921921	T/C	LCL|BPE_CHR1	9921921	+	NA	NA	NA	NA	NA	NA	TT	TT	TT	NN	TT	TT	TT	TT	CC	TT	TT	TT	CT	CT	TT	TT	CT	CT	TT	TT	TT	TT	TT	CT	CC	CT	TT	CT	TT	TT	TT	CT	TT	TT	TT	CC	TT	CT	TT
SLCL|BPE_CHR1_9922158	G/A	LCL|BPE_CHR1	9922158	+	NA	NA	NA	NA	NA	NA	GG	GG	GG	GG	GG	GG	GG	GG	GG	GG	GG	GG	GG	GG	GG	GG	GG	GG	NN	GG	GG	GG	GG	GG	GG	GG	GG	GG	GG	GG	GG	GG	GG	GG	GG	GG	GG	GA	GG
SLCL|BPE_CHR1_9922954	T/C	LCL|BPE_CHR1	9922954	+	NA	NA	NA	NA	NA	NA	CC	CT	TT	TT	NN	CT	TT	TT	TT	TT	TT	CT	NN	TT	TT	CT	CC	NN	NN	TT	TT	CT	CT	TT	TT	TT	TT	TT	TT	CT	CT	TT	CT	NN	TT	TT	CC	TT	CT
SLCL|BPE_CHR1_9934915	A/T	LCL|BPE_CHR1	9934915	+	NA	NA	NA	NA	NA	NA	TA	TT	AA	AA	AA	AA	TA	TA	TA	TA	AA	TA	TA	TT	TA	TA	TA	TA	AA	AA	AA	TA	TA	TA	TA	TA	AA	TA	TT	TA	AA	TA	TA	AA	AA	TA	AA	TA	TT
SLCL|BPE_CHR1_9935292	T/C	LCL|BPE_CHR1	9935292	+	NA	NA	NA	NA	NA	NA	TC	TT	CC	NN	CC	TT	TC	TC	TC	TC	CC	TC	TC	TT	TC	TT	TT	TC	CC	CC	CC	TC	TC	TC	TC	TC	CC	TC	TT	TT	TC	TC	CC	CC	CC	TT	CC	TC	TT
SLCL|BPE_CHR1_9948891	T/C	LCL|BPE_CHR1	9948891	+	NA	NA	NA	NA	NA	NA	NN	CT	TT	TT	TT	CC	CT	TT	NN	TT	TT	CT	CC	TT	TT	CC	CT	CC	TT	TT	TT	NN	CT	CT	CT	CT	NN	TT	NN	CC	CT	CT	CT	TT	TT	CT	CC	TT	CT
SLCL|BPE_CHR1_9949431	G/A	LCL|BPE_CHR1	9949431	+	NA	NA	NA	NA	NA	NA	NN	AG	GG	GG	GG	AA	GG	GG	NN	GG	GG	AG	AA	GG	GG	AG	AA	AA	GG	GG	GG	AA	AG	AG	AG	AG	NN	GG	NN	AA	AG	AG	AG	GG	GG	AG	AA	GG	AG
SLCL|BPE_CHR1_9975602	A/G	LCL|BPE_CHR1	9975602	+	NA	NA	NA	NA	NA	NA	AA	GA	AA	AA	AA	GA	GA	GA	GA	AA	AA	AA	GA	GA	AA	AA	AA	GA	AA	AA	AA	GA	GA	AA	GA	GA	AA	AA	GA	AA	AA	GA	AA	AA	AA	GA	AA	GA	AA
SLCL|BPE_CHR1_9978770	C/A	LCL|BPE_CHR1	9978770	+	NA	NA	NA	NA	NA	NA	CC	AC	AC	AC	AC	AC	AC	AC	AC	AA	AC	AC	AC	AC	AA	AC	AC	AC	CC	AC	AC	CC	CC	CC	CC	AC	AC	CC	AA	CC	CC	AA	AC	CC	AA	CC	CC	AC	AC
SLCL|BPE_CHR1_9978772	T/A	LCL|BPE_CHR1	9978772	+	NA	NA	NA	NA	NA	NA	TT	AT	AT	AT	AT	AT	AT	AT	AT	AA	AT	AT	AT	AT	AA	AT	AT	AT	TT	AT	AT	TT	TT	TT	TT	AT	AT	TT	AA	TT	TT	AA	AT	TT	AA	TT	TT	AT	AT
SLCL|BPE_CHR1_9998042	A/G	LCL|BPE_CHR1	9998042	+	NA	NA	NA	NA	NA	NA	NN	AG	NN	AA	GG	NN	AA	AG	GG	NN	GG	GG	NN	GG	NN	AA	AA	NN	NN	NN	GG	NN	AG	NN	NN	NN	AA	GG	AG	GG	AA	NN	GG	NN	AA	GG	NN	AA	NN
SLCL|BPE_CHR1_9998073	A/G	LCL|BPE_CHR1	9998073	+	NA	NA	NA	NA	NA	NA	AA	GA	AA	GG	AA	AA	GG	GG	GG	AA	AA	AA	AA	NN	NN	GG	GA	AA	GA	NN	GG	GA	GA	AA	NN	AA	GA	AA	GG	AA	GG	NN	AA	AA	GG	AA	NN	GG	NN
SLCL|BPE_CHR1_10000437	G/A	LCL|BPE_CHR1	10000437	+	NA	NA	NA	NA	NA	NA	GA	GG	GA	GA	GA	GG	GA	GA	AA	GG	GA	GG	GA	GA	GG	GG	GG	GA	AA	GG	GA	GG	GG	GG	GA	GA	GA	AA	GA	AA	GA	GG	GG	AA	GG	AA	AA	GA	GG
SLCL|BPE_CHR1_10014972	A/G	LCL|BPE_CHR1	10014972	+	NA	NA	NA	NA	NA	NA	AA	AA	NN	AA	AA	NN	AA	AA	AA	GG	AA	AG	AA	AA	GG	AA	AA	AA	AA	AA	AA	NN	NN	AG	AA	AA	NN	GG	AA	GG	GG	AA	GG	AA	AG	AA	GG	NN	GG
SLCL|BPE_CHR1_10017995	A/G	LCL|BPE_CHR1	10017995	+	NA	NA	NA	NA	NA	NA	AG	AG	AA	GG	AG	AA	GG	AA	AA	AA	AG	AG	AG	GG	AA	GG	GG	GG	AA	AA	AA	AA	AA	GG	GG	NN	NN	AA	NN	AA	AA	AG	AG	AA	AG	AG	AA	AA	GG
SLCL|BPE_CHR1_10024980	C/T	LCL|BPE_CHR1	10024980	+	NA	NA	NA	NA	NA	NA	TC	CC	TC	TC	TC	CC	TC	TC	TC	CC	TC	CC	TC	TC	CC	CC	CC	TC	TC	CC	CC	TC	TC	CC	TC	TC	TC	TT	CC	CC	CC	CC	CC	TT	CC	CC	TC	TC	CC
SLCL|BPE_CHR1_10027704	A/G	LCL|BPE_CHR1	10027704	+	NA	NA	NA	NA	NA	NA	GG	GG	GA	GG	GA	AA	GG	GG	GG	GA	GA	AA	GG	GG	GA	GG	NN	GG	GG	GA	GA	GA	GA	GG	GG	GG	GG	GG	NN	GG	GG	GA	AA	GG	AA	GA	GG	NN	GG
SLCL|BPE_CHR1_10027855	T/A	LCL|BPE_CHR1	10027855	+	NA	NA	NA	NA	NA	NA	TT	AA	TT	TT	TT	TT	TA	TA	TT	TT	TT	TT	TT	AA	TT	TT	NN	TT	TT	TT	TT	TT	TT	TT	TT	TT	TT	TT	AA	TT	TT	TT	TT	TT	TT	TT	TT	AA	TT
SLCL|BPE_CHR1_10036663	C/G	LCL|BPE_CHR1	10036663	+	NA	NA	NA	NA	NA	NA	CC	CC	NN	NN	CC	NN	CC	CC	NN	CC	CC	CC	CC	CC	CC	CC	CC	CC	CG	CC	NN	NN	CC	CC	NN	NN	CC	CC	CC	CC	CC	CC	NN	CC	CC	CC	CC	NN	CC
SLCL|BPE_CHR1_10042164	C/T	LCL|BPE_CHR1	10042164	+	NA	NA	NA	NA	NA	NA	CC	CC	CC	CC	CC	CC	TC	CC	NN	CC	CC	CC	CC	CC	CC	CC	CC	CC	CC	CC	CC	CC	CC	TC	NN	NN	CC	CC	CC	CC	CC	CC	CC	CC	CC	CC	CC	CC	CC
SLCL|BPE_CHR1_10042298	T/C	LCL|BPE_CHR1	10042298	+	NA	NA	NA	NA	NA	NA	TT	CC	NN	CC	NN	NN	CC	CC	NN	TT	NN	NN	TT	CT	TT	CC	CC	TT	TT	NN	NN	CT	CT	CC	CC	CC	CC	TT	CC	CC	CC	NN	NN	TT	CT	CC	TT	CC	TT
SLCL|BPE_CHR1_10042330	G/A	LCL|BPE_CHR1	10042330	+	NA	NA	NA	NA	NA	NA	GG	GG	NN	GG	NN	NN	GG	GG	NN	AA	NN	NN	GG	GG	AA	GG	GG	GG	GG	NN	NN	GG	GG	GG	GG	GG	GG	GG	GG	GG	GG	GG	NN	GG	GG	GG	GG	GG	AA
SLCL|BPE_CHR1_10042358	A/G	LCL|BPE_CHR1	10042358	+	NA	NA	NA	NA	NA	NA	AA	GG	NN	GG	NN	NN	GG	GG	NN	AA	NN	NN	AA	GA	AA	GG	GG	AA	AA	NN	NN	GA	GA	GG	GG	GG	GG	AA	GG	GG	GG	GG	NN	AA	GG	GG	AA	GG	AA
SLCL|BPE_CHR1_10067787	A/T	LCL|BPE_CHR1	10067787	+	NA	NA	NA	NA	NA	NA	TA	TA	AA	TA	AA	AA	TA	TA	AA	AA	AA	AA	AA	TA	AA	TA	TA	AA	TA	AA	AA	TA	TA	AA	AA	AA	TA	TA	TA	AA	TT	AA	AA	TA	TA	TA	TT	TA	AA
SLCL|BPE_CHR1_10088073	C/T	LCL|BPE_CHR1	10088073	+	NA	NA	NA	NA	NA	NA	CC	CC	CT	CC	CT	CT	CC	CC	CC	CT	CT	CT	CC	CC	CT	CC	CC	CC	NN	TT	TT	NN	NN	CC	CC	CC	CC	CC	NN	CC	NN	CT	CT	NN	TT	NN	NN	CC	CC
SLCL|BPE_CHR1_10122143	G/A	LCL|BPE_CHR1	10122143	+	NA	NA	NA	NA	NA	NA	GG	NN	GG	GG	GA	NN	GG	GG	GG	AA	AA	NN	GG	AA	AA	GG	GG	GG	GG	GG	GA	GG	GG	GG	GG	GG	GG	GG	NN	GG	GG	NN	NN	GG	GG	AA	GG	NN	NN
SLCL|BPE_CHR1_10122275	T/A	LCL|BPE_CHR1	10122275	+	NA	NA	NA	NA	NA	NA	TT	NN	TT	TT	TT	NN	TT	TT	NN	TT	TT	NN	TT	TT	TT	NN	NN	TT	TT	NN	TT	TT	NN	TT	TT	TT	NN	TT	NN	TT	NN	NN	TT	TT	TT	TT	TT	NN	NN
SLCL|BPE_CHR1_10152082	T/A	LCL|BPE_CHR1	10152082	+	NA	NA	NA	NA	NA	NA	TT	TT	AT	TT	AT	TT	TT	TT	TT	AT	AT	AT	TT	TT	AT	TT	TT	TT	TT	AT	AT	TT	TT	AT	TT	TT	TT	AT	TT	TT	TT	AT	AT	TT	AT	TT	TT	TT	TT
SLCL|BPE_CHR1_10165830	G/A	LCL|BPE_CHR1	10165830	+	NA	NA	NA	NA	NA	NA	GG	NN	GG	GG	GG	NN	GG	GG	GG	GG	NN	NN	GG	GG	GG	NN	NN	GG	NN	NN	NN	GG	GG	AG	GG	GG	GG	GG	NN	AA	GG	NN	NN	GG	GG	NN	NN	NN	NN
SLCL|BPE_CHR1_10170563	A/G	LCL|BPE_CHR1	10170563	+	NA	NA	NA	NA	NA	NA	NN	AA	AA	AA	AA	AA	AA	AA	AA	AA	AA	AA	AA	AA	AA	AA	AA	AA	AG	AA	AA	AA	AG	AA	AA	AA	AA	AG	AG	AA	AA	AA	AA	AG	AA	AA	AG	AA	AA
SLCL|BPE_CHR1_10195219	G/C	LCL|BPE_CHR1	10195219	+	NA	NA	NA	NA	NA	NA	NN	CG	CG	NN	CG	NN	CG	CG	NN	GG	CG	CG	NN	CG	GG	NN	NN	GG	CG	GG	GG	NN	NN	NN	CG	CG	NN	NN	GG	NN	CG	GG	CG	CG	CG	NN	NN	CG	NN
SLCL|BPE_CHR1_10221442	G/A	LCL|BPE_CHR1	10221442	+	NA	NA	NA	NA	NA	NA	GG	GG	AA	NN	NN	NN	GA	NN	GG	NN	GG	GG	NN	GG	NN	GG	GG	NN	GG	NN	GG	GG	GG	GG	NN	NN	NN	GG	NN	GG	GG	NN	GG	NN	NN	GG	GG	GG	NN
SLCL|BPE_CHR1_10222472	A/C	LCL|BPE_CHR1	10222472	+	NA	NA	NA	NA	NA	NA	AA	AA	CC	NN	CC	NN	NN	NN	AA	AC	AC	AC	AC	AA	AC	AA	AA	AC	AA	AA	AC	NN	NN	AA	NN	CC	NN	AA	NN	NN	AA	CC	AC	AA	CC	AA	AA	NN	AA
SLCL|BPE_CHR1_10236197	G/A	LCL|BPE_CHR1	10236197	+	NA	NA	NA	NA	NA	NA	AA	AG	GG	GG	GG	AA	GG	GG	AA	GG	AA	AA	AG	GG	GG	AG	AG	AG	AA	AA	AA	AG	AG	AA	GG	AG	GG	AG	AG	GG	AG	AA	AA	AG	GG	AA	AA	GG	AG
SLCL|BPE_CHR1_10236201	T/C	LCL|BPE_CHR1	10236201	+	NA	NA	NA	NA	NA	NA	TT	TC	CC	CC	CC	TT	CC	CC	TT	TT	TT	TT	TT	TC	TT	TC	TC	TT	TT	TT	TT	TC	TC	TT	CC	TC	CC	TC	TC	CC	TC	TT	TT	TT	CC	TT	TT	CC	TT
SLCL|BPE_CHR1_10236206	A/T	LCL|BPE_CHR1	10236206	+	NA	NA	NA	NA	NA	NA	AA	AT	TT	TT	TT	AA	TT	TT	AA	AA	AA	AA	AA	AT	AA	AT	AT	AA	AA	AA	AA	AT	AT	AA	TT	AT	TT	AT	AT	TT	AT	AA	AA	AA	TT	AA	AA	TT	AA
SLCL|BPE_CHR1_10239737	A/C	LCL|BPE_CHR1	10239737	+	NA	NA	NA	NA	NA	NA	AA	AC	AC	CC	AC	AA	CC	CC	AA	AA	AA	AA	AA	AC	AA	AC	AC	AA	AA	AA	AA	AC	AC	AA	AC	AC	CC	AC	AC	CC	AC	AA	AA	AA	AC	AA	AA	CC	AA
SLCL|BPE_CHR1_10239989	G/A	LCL|BPE_CHR1	10239989	+	NA	NA	NA	NA	NA	NA	GG	GA	GA	AA	GA	GG	AA	AA	GG	GG	GG	GG	GG	GA	GG	GA	GA	GG	GG	GG	GG	GA	GA	GG	GA	GA	AA	GA	GA	AA	GA	GG	GG	GG	GA	GG	GG	GA	GG
SLCL|BPE_CHR1_10257446	G/A	LCL|BPE_CHR1	10257446	+	NA	NA	NA	NA	NA	NA	AA	GA	GG	AA	GG	GG	GG	GG	GA	GG	GA	GA	GG	GG	GG	AA	GA	GG	AA	GA	GA	GG	GG	GG	GG	GG	AA	NN	GG	GG	AA	GG	GA	GG	GA	GA	NN	GG	GA
SLCL|BPE_CHR1_10257539	G/A	LCL|BPE_CHR1	10257539	+	NA	NA	NA	NA	NA	NA	GG	GA	GG	GG	GG	GG	AA	AA	GG	GG	GG	GG	GG	GA	GG	GG	GG	GG	GG	GG	GG	AA	AA	GG	GG	GG	GG	GG	NN	AA	GG	GG	GG	GG	GG	GG	NN	AA	GG
SLCL|BPE_CHR1_10258965	G/A	LCL|BPE_CHR1	10258965	+	NA	NA	NA	NA	NA	NA	GG	GG	NN	GG	NN	NN	GG	GG	NN	NN	GG	NN	GG	GG	NN	GG	GG	GG	GG	GG	NN	GG	NN	NN	NN	NN	GG	GG	NN	GG	GG	NN	NN	GG	GG	GG	NN	NN	NN
SLCL|BPE_CHR1_10259691	G/A	LCL|BPE_CHR1	10259691	+	NA	NA	NA	NA	NA	NA	GG	GG	GG	GG	GG	GG	GG	GG	GG	GG	GG	GG	AG	GG	GG	GG	GG	AG	GG	GG	GG	GG	GG	GG	GG	GG	GG	GG	GG	GG	GG	GG	GG	AG	GG	GG	GG	GG	GG
SLCL|BPE_CHR1_10267078	A/G	LCL|BPE_CHR1	10267078	+	NA	NA	NA	NA	NA	NA	AA	AA	AA	AA	AA	AA	NN	AA	AA	AA	AA	AA	AG	AA	AA	AA	AA	AA	AA	AA	AA	AA	AA	AA	NN	AA	NN	AA	AA	NN	AA	AA	AA	AG	AA	AA	AA	AA	AA
SLCL|BPE_CHR1_10267094	G/A	LCL|BPE_CHR1	10267094	+	NA	NA	NA	NA	NA	NA	GG	AA	GG	GG	GG	GG	NN	AA	GG	GG	GG	GG	GA	AA	GG	GG	GG	AA	GG	GG	GG	GA	GA	GA	NN	AA	NN	GA	AA	NN	GG	GA	GG	GG	GG	GG	GG	GA	GG
SLCL|BPE_CHR1_10267103	C/T	LCL|BPE_CHR1	10267103	+	NA	NA	NA	NA	NA	NA	CT	CC	CC	NN	CC	CC	NN	CC	TT	CC	CC	CT	CC	CC	CC	TT	TT	CC	CT	CT	CT	CC	CC	CC	NN	CC	NN	CC	CC	NN	TT	CC	CT	CC	CT	NN	CC	CC	TT
SLCL|BPE_CHR1_10267139	A/T	LCL|BPE_CHR1	10267139	+	NA	NA	NA	NA	NA	NA	AA	TT	AA	AA	AA	AA	NN	TT	AA	AA	AA	AA	AA	AT	AA	AA	AA	AA	AA	AA	AA	AA	AA	AA	NN	AA	NN	AA	TT	NN	AA	AA	AA	AA	AA	AA	AA	AT	AA
SLCL|BPE_CHR1_10276105	G/A	LCL|BPE_CHR1	10276105	+	NA	NA	NA	NA	NA	NA	GG	GG	GG	GG	GG	GG	GG	GG	AG	GG	GG	GG	AA	AG	GG	GG	GG	AA	AG	AG	AG	AG	AG	AA	AG	AG	GG	GG	GG	GG	GG	AG	GG	AG	GG	GG	GG	GG	GG
SLCL|BPE_CHR1_10321129	G/A	LCL|BPE_CHR1	10321129	+	NA	NA	NA	NA	NA	NA	GG	GG	GG	GG	GG	GG	GG	GG	GG	GG	GG	GG	GG	AG	GG	GG	GG	GG	GG	GG	GG	AG	AG	AA	GG	GG	GG	GG	GG	GG	GG	GG	GG	GG	GG	GG	GG	GG	GG
SLCL|BPE_CHR1_10321158	T/A	LCL|BPE_CHR1	10321158	+	NA	NA	NA	NA	NA	NA	TT	TT	TT	TT	TT	TT	TT	TT	TT	TT	TT	TT	TT	AT	TT	TT	TT	TT	TT	TT	TT	AT	AT	AA	TT	TT	TT	TT	TT	TT	TT	TT	TT	TT	TT	TT	TT	TT	TT
SLCL|BPE_CHR1_10328916	A/C	LCL|BPE_CHR1	10328916	+	NA	NA	NA	NA	NA	NA	AA	AA	AA	AA	AA	AA	AA	AA	AA	NN	AA	AA	AA	AA	NN	AA	NN	NN	NN	AA	NN	AA	NN	AA	AA	AA	NN	AA	AA	AA	NN	AA	AA	AA	NN	AA	AA	AA	NN
SLCL|BPE_CHR1_10329077	C/T	LCL|BPE_CHR1	10329077	+	NA	NA	NA	NA	NA	NA	CC	CC	CC	CC	CC	CC	CC	CC	CC	CC	CC	CC	CC	TC	CC	CC	CC	CC	CC	CC	CC	TC	TC	TC	CC	CC	CC	CC	TC	CC	CC	CC	CC	CC	CC	CC	CC	CC	CC
SLCL|BPE_CHR1_10368664	G/A	LCL|BPE_CHR1	10368664	+	NA	NA	NA	NA	NA	NA	NN	AA	GG	GG	GG	GG	AG	AG	NN	GG	GG	GG	AG	AA	GG	GG	GG	AG	NN	AG	AG	NN	NN	AG	AG	AG	GG	NN	AA	AG	GG	AG	GG	GG	GG	GG	NN	AG	GG
SLCL|BPE_CHR1_10370358	G/A	LCL|BPE_CHR1	10370358	+	NA	NA	NA	NA	NA	NA	GG	GG	AG	AG	AG	GG	AG	AG	GG	GG	GG	GG	AG	GG	GG	GG	GG	AG	GG	GG	GG	GG	GG	AG	AG	AG	AG	NN	GG	AG	GG	GG	GG	AA	GG	AG	NN	GG	GG
SLCL|BPE_CHR1_10370440	T/G	LCL|BPE_CHR1	10370440	+	NA	NA	NA	NA	NA	NA	TT	TT	TT	TT	TT	TT	TT	TT	TG	TT	TT	TT	TT	TT	TT	TT	TT	TT	TT	TT	TT	TT	TT	TT	TT	TT	TT	NN	TG	TT	TT	TT	TT	TT	TT	TT	NN	TG	TT
SLCL|BPE_CHR1_10370446	T/A	LCL|BPE_CHR1	10370446	+	NA	NA	NA	NA	NA	NA	TT	TT	TT	TT	TT	TT	TT	TT	TA	TT	TT	TT	TT	TT	TT	TT	TT	TT	TT	TT	TT	TT	TT	TT	TT	TT	TT	NN	TA	TT	TT	TT	TT	TT	TT	TT	NN	TA	TT
SLCL|BPE_CHR1_10370977	T/C	LCL|BPE_CHR1	10370977	+	NA	NA	NA	NA	NA	NA	NN	TT	TC	TC	TC	TT	TC	TC	NN	TT	TT	TT	CC	TT	TT	TT	TT	TC	NN	TT	TT	TT	TT	TC	NN	CC	TC	TT	TT	TC	TT	TT	TT	CC	TT	TC	NN	TC	TT
SLCL|BPE_CHR1_10371036	G/A	LCL|BPE_CHR1	10371036	+	NA	NA	NA	NA	NA	NA	NN	AA	GG	GG	GG	GG	AG	AG	NN	GG	GG	GG	GG	AG	GG	GG	GG	AG	NN	GG	GG	GG	GG	GG	NN	GG	GG	AA	AA	AG	GG	GG	GG	GG	GG	GG	NN	AG	GG
SLCL|BPE_CHR1_10371041	C/T	LCL|BPE_CHR1	10371041	+	NA	NA	NA	NA	NA	NA	NN	CC	CC	CC	CC	CC	CC	CC	NN	CC	CC	CC	CC	CT	CC	CC	CC	CC	NN	CC	CC	TT	TT	CC	CC	CC	CC	CC	CC	CC	CC	CC	CC	CC	CC	CC	NN	CC	CC
SLCL|BPE_CHR1_10371053	G/A	LCL|BPE_CHR1	10371053	+	NA	NA	NA	NA	NA	NA	NN	GG	GA	GA	GA	GG	GA	GA	NN	GG	GG	GG	AA	GG	GG	GG	GG	GA	NN	GG	GG	GG	GG	GA	NN	AA	GA	GG	GG	GA	GG	GG	GG	AA	GG	GA	NN	GG	GG
SLCL|BPE_CHR1_10408431	A/G	LCL|BPE_CHR1	10408431	+	NA	NA	NA	NA	NA	NA	AA	AA	NN	NN	NN	AA	NN	AA	AA	NN	AA	AA	AA	NN	NN	AA	AA	AA	AA	NN	AA	AA	AA	AA	AA	AA	AA	AA	NN	AA	NN	AA	NN	AA	AA	AA	AA	NN	NN
SLCL|BPE_CHR1_10408601	A/G	LCL|BPE_CHR1	10408601	+	NA	NA	NA	NA	NA	NA	GA	AA	AA	AA	AA	GA	AA	AA	GA	AA	AA	AA	AA	AA	AA	AA	GA	AA	GA	GA	AA	AA	AA	GA	AA	AA	AA	AA	AA	AA	AA	AA	GA	AA	AA	AA	AA	AA	AA
SLCL|BPE_CHR1_10468354	C/T	LCL|BPE_CHR1	10468354	+	NA	NA	NA	NA	NA	NA	TC	TC	TC	TC	TC	TC	CC	CC	CC	CC	CC	TC	TC	CC	CC	CC	CC	TC	CC	CC	CC	CC	CC	TT	TT	TT	CC	CC	CC	TT	TC	TC	CC	CC	CC	TC	TC	CC	CC
SLCL|BPE_CHR1_10497594	C/T	LCL|BPE_CHR1	10497594	+	NA	NA	NA	NA	NA	NA	CC	CC	CC	TC	NN	CC	CC	CC	CC	CC	CC	CC	NN	CC	CC	NN	NN	NN	NN	NN	NN	NN	NN	CC	CC	NN	TT	TT	CC	CC	TC	CC	NN	NN	TT	CC	CC	CC	NN
SLCL|BPE_CHR1_10501223	G/A	LCL|BPE_CHR1	10501223	+	NA	NA	NA	NA	NA	NA	AG	AA	AA	AA	AG	GG	AA	AA	NN	NN	GG	NN	GG	NN	NN	AG	AA	GG	AA	GG	GG	AG	AG	AG	GG	AG	AA	AG	AA	NN	AG	NN	NN	AA	AG	NN	AA	AG	GG
SLCL|BPE_CHR1_10517330	T/C	LCL|BPE_CHR1	10517330	+	NA	NA	NA	NA	NA	NA	TT	TC	TT	NN	NN	NN	CC	CC	TT	TT	TT	TT	CC	TC	TT	NN	TT	CC	TT	TT	TT	CC	CC	CC	NN	TT	NN	TT	CC	TT	TT	NN	TT	CC	TT	TT	TT	TC	TT
SLCL|BPE_CHR1_10517766	A/G	LCL|BPE_CHR1	10517766	+	NA	NA	NA	NA	NA	NA	NN	GG	NN	NN	NN	NN	GG	GG	NN	NN	NN	NN	GG	AG	NN	AA	NN	GG	NN	NN	NN	GG	GG	GG	NN	NN	NN	GG	GG	NN	AA	NN	NN	GG	NN	NN	AA	AG	NN
SLCL|BPE_CHR1_10517807	T/C	LCL|BPE_CHR1	10517807	+	NA	NA	NA	NA	NA	NA	NN	CC	NN	NN	NN	NN	CC	CC	NN	NN	NN	NN	CC	TC	NN	TT	NN	CC	NN	NN	NN	TT	TT	CC	NN	NN	NN	TT	CC	NN	TT	NN	NN	CC	NN	CC	TT	CC	NN
SLCL|BPE_CHR1_10517817	C/T	LCL|BPE_CHR1	10517817	+	NA	NA	NA	NA	NA	NA	NN	TT	NN	NN	NN	NN	TT	TT	NN	NN	NN	NN	TT	CT	NN	CC	NN	TT	NN	NN	NN	CC	CC	CC	NN	NN	NN	CC	TT	NN	CC	NN	NN	TT	NN	CC	CC	CT	NN
SLCL|BPE_CHR1_10517850	A/G	LCL|BPE_CHR1	10517850	+	NA	NA	NA	NA	NA	NA	NN	GG	NN	NN	NN	NN	GG	GG	NN	NN	NN	NN	GG	GA	NN	NN	NN	GG	NN	NN	NN	AA	AA	GG	NN	NN	NN	AA	GG	NN	AA	NN	NN	GG	NN	AA	AA	GA	NN
SLCL|BPE_CHR1_10517852	C/T	LCL|BPE_CHR1	10517852	+	NA	NA	NA	NA	NA	NA	NN	CC	NN	NN	NN	NN	CC	CC	NN	NN	NN	NN	CC	CC	NN	CC	NN	CC	NN	NN	NN	CC	CC	CC	NN	NN	NN	CC	CC	NN	CC	NN	NN	CC	NN	CC	CC	CC	NN
SLCL|BPE_CHR1_10521072	C/T	LCL|BPE_CHR1	10521072	+	NA	NA	NA	NA	NA	NA	CC	CC	CC	CC	CC	CC	CC	CC	CC	CC	CC	CC	CC	CC	CC	CC	CC	CC	CC	CC	CC	CC	CC	TC	CC	CC	CC	TC	TC	TT	CC	CC	CC	CC	CC	TC	CC	CC	CC
SLCL|BPE_CHR1_10531493	G/A	LCL|BPE_CHR1	10531493	+	NA	NA	NA	NA	NA	NA	GG	GG	GA	GG	GA	NN	GG	GG	GG	GA	GA	GA	GG	GG	GA	GG	GG	GG	GG	GA	GA	GG	GG	GG	GG	GG	GG	GG	GG	AA	GA	GA	GG	GG	GA	GA	GA	GG	GG
SLCL|BPE_CHR1_10543224	A/G	LCL|BPE_CHR1	10543224	+	NA	NA	NA	NA	NA	NA	GA	GG	NN	AA	AA	NN	AA	AA	AA	AA	GA	GA	AA	AA	AA	GG	GA	AA	AA	AA	AA	GA	GA	GA	AA	AA	AA	GA	GA	GG	AA	AA	GA	AA	AA	AA	AA	AA	GA
SLCL|BPE_CHR1_10571054	G/C	LCL|BPE_CHR1	10571054	+	NA	NA	NA	NA	NA	NA	GG	GG	GG	GG	GG	GG	GG	GG	GG	GG	GG	GG	GG	GG	GG	GG	GG	GG	GG	GG	GG	GG	GG	GG	GG	GG	GG	GG	GG	GG	GG	GG	CG	GG	GG	GG	GG	GG	CG
SLCL|BPE_CHR1_10586549	C/A	LCL|BPE_CHR1	10586549	+	NA	NA	NA	NA	NA	NA	CC	NN	CC	CC	CC	CC	CC	CC	CC	AC	CC	CC	NN	NN	AC	NN	NN	NN	CC	CC	CC	CC	CC	AA	CC	CC	CC	CC	NN	NN	CC	CC	CC	CC	CC	AC	CC	NN	AA
SLCL|BPE_CHR1_10595695	G/A	LCL|BPE_CHR1	10595695	+	NA	NA	NA	NA	NA	NA	GG	GA	NN	NN	GG	NN	AA	GA	GG	GG	NN	GG	NN	GG	NN	NN	GG	GG	GG	NN	GG	GG	GG	GG	GG	NN	GG	NN	GG	GG	NN	NN	GG	NN	GG	GG	GG	AA	NN
SLCL|BPE_CHR1_10612977	G/A	LCL|BPE_CHR1	10612977	+	NA	NA	NA	NA	NA	NA	GG	GG	GG	GG	GG	GG	GG	GG	GG	GG	GG	GG	GG	GG	GG	GG	GG	NN	NN	GG	GG	GA	GA	GG	GG	GG	GG	GG	NN	NN	GG	GG	GG	GG	GG	GG	GG	GG	GG
SLCL|BPE_CHR1_10651468	G/A	LCL|BPE_CHR1	10651468	+	NA	NA	NA	NA	NA	NA	GG	GG	AA	AG	AA	AA	AG	AG	GG	AG	AA	AA	AG	GG	AG	GG	GG	AG	GG	AG	AG	AA	AA	AG	AA	AA	AG	AG	AG	GG	GG	AA	AA	GG	AG	GG	GG	GG	GG
SLCL|BPE_CHR1_10652079	C/T	LCL|BPE_CHR1	10652079	+	NA	NA	NA	NA	NA	NA	TC	TC	TT	TC	TT	TT	TC	TC	CC	TC	TT	TT	TC	CC	CC	TC	TC	TC	CC	TC	TC	TT	TT	TC	TT	TT	TC	TC	TC	CC	CC	TT	TT	CC	TC	CC	CC	CC	TC
SLCL|BPE_CHR1_10652081	G/A	LCL|BPE_CHR1	10652081	+	NA	NA	NA	NA	NA	NA	GG	GG	GG	GA	GG	GG	GG	GG	GA	GG	GG	GG	GG	GG	GG	GA	GA	GG	GA	GA	GA	GG	GG	GG	GG	GG	GA	GG	GG	GA	AA	GG	GG	GG	GA	GG	GA	GG	GG
SLCL|BPE_CHR1_10652632	G/A	LCL|BPE_CHR1	10652632	+	NA	NA	NA	NA	NA	NA	AA	GG	GG	GG	GG	GG	GG	GG	GG	AA	GG	GG	GG	GG	AA	GG	GG	GG	GA	GG	GG	GG	GG	AA	GG	GG	GG	AA	GG	GA	GG	GG	GG	GA	GG	GA	GA	GG	NN
SLCL|BPE_CHR1_10652710	A/T	LCL|BPE_CHR1	10652710	+	NA	NA	NA	NA	NA	NA	TT	AT	AA	NN	AA	AA	AT	AT	NN	TT	AA	AA	AT	TT	TT	TT	AT	AT	NN	TT	AT	AA	AA	TT	AA	AA	AT	TT	NN	NN	TT	AA	AA	NN	AT	NN	NN	TT	AA
SLCL|BPE_CHR1_10652718	T/C	LCL|BPE_CHR1	10652718	+	NA	NA	NA	NA	NA	NA	CC	TC	TT	NN	TT	TT	TC	TC	NN	CC	TT	TT	TC	CC	CC	CC	TC	TC	NN	CC	TC	TT	TT	CC	TT	TT	TC	CC	NN	NN	CC	TT	TT	NN	TC	NN	NN	CC	NN
SLCL|BPE_CHR1_10661544	C/T	LCL|BPE_CHR1	10661544	+	NA	NA	NA	NA	NA	NA	CC	CC	CT	TT	CT	CC	CT	CT	CT	CT	CC	CC	CC	CT	CT	CT	CT	CC	CC	CC	CC	CT	CT	CT	CT	CT	TT	CT	CT	TT	TT	CC	CC	CC	CT	CT	CT	CT	CT
SLCL|BPE_CHR1_10663188	C/T	LCL|BPE_CHR1	10663188	+	NA	NA	NA	NA	NA	NA	TT	TT	NN	CC	NN	TT	TT	NN	NN	NN	TT	TT	CC	CC	TC	TC	TC	CC	NN	NN	NN	NN	NN	CC	CC	CC	CC	NN	NN	NN	CC	CC	TT	TT	TC	NN	NN	NN	TT
SLCL|BPE_CHR1_10680399	A/T	LCL|BPE_CHR1	10680399	+	NA	NA	NA	NA	NA	NA	TT	TA	AA	AA	AA	NN	AA	AA	TA	AA	TA	TA	TA	AA	AA	TA	TA	TA	TA	AA	AA	TT	TT	AA	TA	TA	AA	TT	TA	TA	AA	TA	TT	TA	AA	TT	TA	TA	TA
SLCL|BPE_CHR1_10694516	A/G	LCL|BPE_CHR1	10694516	+	NA	NA	NA	NA	NA	NA	GA	AA	GA	AA	GA	GA	AA	AA	AA	GG	GA	GA	AA	AA	GA	AA	AA	AA	GA	GA	GA	GG	GG	GG	AA	AA	AA	GA	AA	GA	GA	GA	GA	GA	GA	AA	GG	GA	GA
SLCL|BPE_CHR1_10706800	C/G	LCL|BPE_CHR1	10706800	+	NA	NA	NA	NA	NA	NA	NN	GG	NN	GG	NN	NN	GG	GG	GG	NN	NN	NN	CC	GC	NN	GG	GG	CC	NN	NN	NN	GG	GG	GG	CC	CC	GG	CC	GG	GG	GG	CC	NN	CC	GG	GC	GG	GG	GG
SLCL|BPE_CHR1_10710606	C/G	LCL|BPE_CHR1	10710606	+	NA	NA	NA	NA	NA	NA	CC	GC	CC	CC	CC	CC	GG	GC	CC	CC	CC	CC	GC	GG	CC	CC	CC	GC	CC	CC	CC	GC	GC	CC	GG	GG	CC	GC	GC	GC	CC	GC	CC	CC	CC	CC	CC	GG	CC
SLCL|BPE_CHR1_10721387	A/C	LCL|BPE_CHR1	10721387	+	NA	NA	NA	NA	NA	NA	AA	AC	AA	AA	AA	AA	AC	AC	AA	AC	AA	AA	AC	CC	AA	AA	AA	AC	AA	AA	AA	AC	AC	AA	AA	AA	AA	AA	AC	AA	AA	AA	AA	AC	AA	AC	AA	AC	AC
SLCL|BPE_CHR1_10729228	A/C	LCL|BPE_CHR1	10729228	+	NA	NA	NA	NA	NA	NA	NN	AA	AA	NN	NN	NN	NN	NN	NN	CC	NN	NN	CA	AA	NN	NN	NN	CA	NN	NN	NN	AA	AA	NN	NN	NN	NN	AA	NN	NN	NN	AA	NN	CC	NN	AA	AA	AA	CC
SLCL|BPE_CHR1_10774377	G/A	LCL|BPE_CHR1	10774377	+	NA	NA	NA	NA	NA	NA	AG	GG	GG	GG	GG	GG	GG	GG	AG	GG	GG	GG	GG	GG	GG	GG	GG	GG	NN	GG	GG	GG	GG	NN	GG	GG	GG	AG	GG	AG	AG	GG	GG	AG	GG	AG	NN	GG	GG
SLCL|BPE_CHR1_10792155	G/A	LCL|BPE_CHR1	10792155	+	NA	NA	NA	NA	NA	NA	NN	NN	GG	NN	GG	GG	NN	NN	NN	GG	GG	GG	NN	NN	GG	NN	NN	GG	NN	AG	GG	GG	GG	GG	NN	NN	NN	NN	NN	GG	NN	GG	GG	GG	GG	GG	NN	GG	NN
SLCL|BPE_CHR1_10850932	A/G	LCL|BPE_CHR1	10850932	+	NA	NA	NA	NA	NA	NA	AA	AA	AG	AA	GG	AG	AG	AG	GG	AG	AG	AG	AA	AA	GG	AA	AA	AA	AG	GG	AG	AA	AG	AA	AA	AA	AG	AA	AA	AA	AA	AG	AG	AA	AG	AG	AA	AA	AA
SLCL|BPE_CHR1_10895014	T/C	LCL|BPE_CHR1	10895014	+	NA	NA	NA	NA	NA	NA	CT	TT	TT	TT	TT	CT	TT	TT	TT	TT	CT	TT	TT	TT	TT	CT	TT	CC	CT	TT	TT	TT	TT	TT	TT	CT	TT	CT	NN	TT	TT	CT	CT	CC	TT	TT	CT	TT	CT
SLCL|BPE_CHR1_10896662	G/T	LCL|BPE_CHR1	10896662	+	NA	NA	NA	NA	NA	NA	GG	GG	GT	GG	GT	GG	GG	GT	GG	GG	GG	GG	GG	GG	GG	GG	GG	GG	GG	GG	GG	GG	GG	GG	GG	GT	GG	GG	GG	GG	GG	GG	GG	GG	GG	GT	NN	GG	GG
SLCL|BPE_CHR1_10910800	A/C	LCL|BPE_CHR1	10910800	+	NA	NA	NA	NA	NA	NA	NN	NN	AA	AA	AA	NN	AA	AA	NN	NN	NN	NN	NN	NN	AA	NN	NN	NN	NN	NN	AA	NN	NN	AA	AA	AA	AA	NN	AA	NN	AA	AA	AA	NN	NN	AA	AA	AA	AA
SLCL|BPE_CHR1_10921919	A/G	LCL|BPE_CHR1	10921919	+	NA	NA	NA	NA	NA	NA	AA	AA	GG	AA	GG	AA	AA	AG	AA	NN	AA	AA	NN	AA	AA	AA	AA	AA	AG	AA	AA	AA	AG	AA	AA	GG	AA	AG	NN	AA	NN	NN	AA	AG	AG	NN	GG	AG	AA
SLCL|BPE_CHR1_10921989	A/G	LCL|BPE_CHR1	10921989	+	NA	NA	NA	NA	NA	NA	AA	AA	GG	AA	GG	AA	AA	AG	AA	NN	AA	AA	AA	AA	AA	AA	AA	AA	AG	AA	AA	AA	AG	AA	AA	GG	AA	AG	NN	AA	AA	NN	AA	AG	AG	GG	GG	AG	AA
SLCL|BPE_CHR1_10929968	G/C	LCL|BPE_CHR1	10929968	+	NA	NA	NA	NA	NA	NA	GG	GG	GC	CC	CC	CC	GC	NN	GG	GG	GC	GC	NN	GG	CC	CC	GC	GG	NN	GG	NN	GC	GC	GG	GG	GC	NN	CC	GG	GG	NN	GC	GG	NN	CC	NN	CC	GG	GG
SLCL|BPE_CHR1_10943916	G/A	LCL|BPE_CHR1	10943916	+	NA	NA	NA	NA	NA	NA	GG	GG	GG	GG	GG	GG	GG	GG	NN	GA	GG	GG	AA	GG	GG	GG	GG	NN	NN	GG	GG	GG	GG	GG	GG	GG	GG	GG	GG	NN	GG	GG	GG	NN	GG	GG	GG	GG	AA
SLCL|BPE_CHR1_10944325	A/C	LCL|BPE_CHR1	10944325	+	NA	NA	NA	NA	NA	NA	AA	AA	AA	AA	AA	AA	AA	AA	AA	AA	AA	AA	AA	AA	NN	AA	AA	AA	AA	NN	NN	AA	AA	AA	AA	AA	AA	AA	AA	AA	AC	AA	AA	NN	AA	AC	CC	AA	AA
SLCL|BPE_CHR1_10944408	A/C	LCL|BPE_CHR1	10944408	+	NA	NA	NA	NA	NA	NA	AA	AA	CC	AC	CC	AA	AC	AC	AA	AA	AA	AA	AA	AA	NN	AA	AA	AA	AA	NN	NN	AA	AA	AA	AC	AC	AC	AA	AA	AA	AA	AA	AA	NN	AA	AC	AA	AA	AA
SLCL|BPE_CHR1_10944577	T/C	LCL|BPE_CHR1	10944577	+	NA	NA	NA	NA	NA	NA	TT	TT	TT	TT	TT	TT	TT	TT	TT	CC	TT	TT	TC	NN	NN	TT	TT	TT	NN	NN	CC	TT	TT	TT	TT	TT	TT	TT	TT	NN	TC	TT	TT	NN	TT	TC	CC	TT	TC
SLCL|BPE_CHR1_10944597	G/A	LCL|BPE_CHR1	10944597	+	NA	NA	NA	NA	NA	NA	AA	AA	GG	AG	GG	AA	GG	GG	AA	GG	AA	AA	AG	NN	NN	AA	AA	AA	NN	NN	AA	AA	AA	GG	AG	AG	AG	AA	GG	NN	AG	AA	AA	NN	AA	GG	GG	GG	AG
SLCL|BPE_CHR1_10958878	A/G	LCL|BPE_CHR1	10958878	+	NA	NA	NA	NA	NA	NA	AA	AA	AA	GA	AA	AA	AA	AA	GA	GA	AA	AA	GA	GA	GA	GA	GA	GA	GG	GA	GA	GA	GA	GG	AA	AA	GA	GG	AA	GG	GG	AA	AA	GG	GA	GA	GG	GA	GA
SLCL|BPE_CHR1_10959273	A/T	LCL|BPE_CHR1	10959273	+	NA	NA	NA	NA	NA	NA	AA	AA	AA	AA	AA	AA	AA	AA	AA	AA	AA	AA	AA	AA	AA	AA	AA	AA	AA	AA	AA	AA	AA	AA	AA	AA	AA	AA	AA	AA	AA	AA	AA	AA	AA	AA	AA	AA	AA
SLCL|BPE_CHR1_10959278	A/G	LCL|BPE_CHR1	10959278	+	NA	NA	NA	NA	NA	NA	AA	AA	AA	AA	AA	AA	AA	AA	AA	AA	AA	AA	AA	AA	AA	AA	AA	AA	AA	AA	AA	AA	AA	AA	AA	AA	AA	AA	AA	AA	AA	AA	AA	AA	AA	AA	AA	AA	AA
SLCL|BPE_CHR1_10991599	T/C	LCL|BPE_CHR1	10991599	+	NA	NA	NA	NA	NA	NA	TT	TT	TT	TT	NN	TT	TT	TT	CC	NN	TT	TT	TT	TT	NN	TT	TT	CC	NN	NN	TT	NN	NN	NN	TT	TT	TT	TT	NN	TT	TT	CC	NN	TT	NN	TT	TT	NN	TT
SLCL|BPE_CHR1_11048113	C/T	LCL|BPE_CHR1	11048113	+	NA	NA	NA	NA	NA	NA	CC	CC	TC	CC	TC	NN	CC	NN	NN	TT	TC	NN	TT	TC	TC	CC	CC	TT	CC	TC	TC	TC	TC	TC	TT	NN	CC	CC	CC	CC	CC	TT	TC	TC	TC	CC	NN	CC	TC
SLCL|BPE_CHR1_11068630	T/G	LCL|BPE_CHR1	11068630	+	NA	NA	NA	NA	NA	NA	NN	NN	NN	TT	NN	NN	NN	TT	TT	NN	NN	TT	NN	TT	TT	NN	NN	NN	GG	TT	TT	TT	TT	TT	NN	NN	TT	NN	TT	TT	TT	NN	NN	TT	TT	TT	TT	NN	NN
SLCL|BPE_CHR1_11080908	G/A	LCL|BPE_CHR1	11080908	+	NA	NA	NA	NA	NA	NA	GG	GG	AG	GG	AG	AG	GG	GG	GG	AG	AG	AG	AG	AG	AG	GG	GG	AG	GG	AG	AG	GG	GG	AG	AG	AG	GG	AG	AG	GG	AG	AA	AG	GG	AG	GG	AG	GG	GG
SLCL|BPE_CHR1_11093745	A/G	LCL|BPE_CHR1	11093745	+	NA	NA	NA	NA	NA	NA	AA	AA	GA	AA	GA	GA	AA	AA	GG	GA	GA	GA	GA	GA	GG	AA	AA	GA	GA	GG	GG	AA	AA	GG	GA	GA	AA	GA	GA	AA	GA	GG	GA	AA	GA	GA	GA	AA	AA
SLCL|BPE_CHR1_11093797	A/G	LCL|BPE_CHR1	11093797	+	NA	NA	NA	NA	NA	NA	AA	AA	GA	AA	GA	GA	AA	AA	GG	GA	GA	GA	GA	GA	GG	AA	AA	GA	GA	GG	GG	AA	AA	GG	GA	GA	AA	GA	GA	AA	GA	GG	GA	AA	GA	GA	GA	AA	AA
SLCL|BPE_CHR1_11093799	T/A	LCL|BPE_CHR1	11093799	+	NA	NA	NA	NA	NA	NA	TT	TT	AT	TT	AT	AT	TT	TT	AA	AT	AT	AT	AT	AT	AA	TT	TT	AT	AT	AA	AA	TT	TT	AT	AT	AT	TT	AT	AT	TT	AT	AA	AT	TT	AT	AT	AT	TT	TT
SLCL|BPE_CHR1_11094171	T/C	LCL|BPE_CHR1	11094171	+	NA	NA	NA	NA	NA	NA	TT	TT	TT	TT	TT	TT	TT	TT	TT	TT	TT	TT	CT	TT	TT	TT	TT	CT	TT	TT	TT	TT	TT	TT	CT	CT	TT	TT	CT	TT	TT	CT	TT	TT	TT	TT	TT	TT	TT
SLCL|BPE_CHR1_11094224	T/C	LCL|BPE_CHR1	11094224	+	NA	NA	NA	NA	NA	NA	TT	TT	CT	TT	CT	CT	TT	TT	CC	CT	CT	CT	CT	CT	CC	TT	TT	CT	CT	CC	CC	TT	TT	CT	CT	CT	TT	CT	CT	TT	CT	CC	CT	TT	CT	CT	CT	TT	TT
SLCL|BPE_CHR1_11120132	G/A	LCL|BPE_CHR1	11120132	+	NA	NA	NA	NA	NA	NA	GG	GG	AG	AG	AG	AG	GG	GG	AA	AG	AG	AG	AG	AG	AA	AG	AG	AG	AG	AA	AA	AG	AG	GG	AG	AG	AG	AG	AG	AG	AA	AA	AG	GG	AA	AG	AG	GG	GG
SLCL|BPE_CHR1_11134336	A/G	LCL|BPE_CHR1	11134336	+	NA	NA	NA	NA	NA	NA	AA	AA	AA	AA	AA	AA	AA	AA	AG	AA	AA	AA	AG	AG	AA	AG	AG	AG	AG	AA	AA	AA	AA	AG	AG	AG	AG	GG	AA	AA	GG	AG	AA	AG	AG	AA	GG	AA	AA
SLCL|BPE_CHR1_11164798	A/C	LCL|BPE_CHR1	11164798	+	NA	NA	NA	NA	NA	NA	NN	NN	AA	AA	AA	NN	NN	AA	AA	AA	CC	NN	NN	AA	AA	AC	CC	NN	AA	CC	NN	NN	NN	NN	NN	NN	AA	NN	AA	NN	NN	AA	CC	AA	AA	NN	AA	AA	AA
SLCL|BPE_CHR1_11164857	A/G	LCL|BPE_CHR1	11164857	+	NA	NA	NA	NA	NA	NA	NN	NN	AA	AA	AA	NN	NN	AA	AA	AA	AA	NN	AA	AA	AA	AA	AA	AA	AA	AA	NN	NN	NN	NN	NN	NN	AA	NN	AA	NN	NN	AA	AA	NN	AA	NN	AA	AA	NN
SLCL|BPE_CHR1_11186521	A/G	LCL|BPE_CHR1	11186521	+	NA	NA	NA	NA	NA	NA	NN	NN	AA	AA	AA	AA	AA	AA	AA	AA	AA	AA	AA	NN	AA	AA	AA	AA	AA	AA	AA	AA	NN	AG	AA	AA	AA	AA	NN	AA	AA	AA	AA	NN	AA	AA	AA	AA	NN
SLCL|BPE_CHR1_11186577	G/A	LCL|BPE_CHR1	11186577	+	NA	NA	NA	NA	NA	NA	GG	NN	GG	GG	GG	GG	GG	GG	GA	GG	GG	GG	GG	NN	GA	GG	GG	GG	AA	GA	GA	GG	NN	GG	GG	GG	GG	GG	NN	GG	GG	GG	GG	NN	GG	GG	GG	GG	NN
SLCL|BPE_CHR1_11225973	C/T	LCL|BPE_CHR1	11225973	+	NA	NA	NA	NA	NA	NA	CT	CT	CC	CC	CC	CT	CC	CC	CC	CC	CT	CT	CC	CC	CC	CT	CT	CT	CT	CC	CC	TT	TT	CC	CC	CC	CC	CT	CC	CC	CC	CC	CT	TT	CC	CC	CT	CC	TT
SLCL|BPE_CHR1_11225980	C/T	LCL|BPE_CHR1	11225980	+	NA	NA	NA	NA	NA	NA	CC	CC	CC	CC	CC	CC	CC	CC	CC	CC	CC	CC	CC	CC	CC	CC	CC	CC	CC	CC	CC	CC	CC	CT	CC	CC	CC	CC	CC	CC	CC	CC	CC	CC	CC	CC	CC	CC	CC
SLCL|BPE_CHR1_11241964	T/G	LCL|BPE_CHR1	11241964	+	NA	NA	NA	NA	NA	NA	TT	TT	TT	TT	TT	NN	TT	TT	TT	TT	TT	TT	TT	TT	TT	TT	TT	TT	TG	TT	NN	TT	TT	TT	TT	TT	TT	TG	TT	NN	TT	TT	TT	TG	TT	TT	TG	TT	NN
SLCL|BPE_CHR1_11242044	T/C	LCL|BPE_CHR1	11242044	+	NA	NA	NA	NA	NA	NA	TC	TT	TT	TT	TT	NN	TT	TT	NN	TT	TT	TC	TC	TT	TT	TT	NN	TT	TT	TT	NN	NN	NN	TT	TT	TT	TT	NN	CC	NN	TT	TT	TT	CC	TT	NN	TT	TC	NN
SLCL|BPE_CHR1_11263654	A/G	LCL|BPE_CHR1	11263654	+	NA	NA	NA	NA	NA	NA	AA	AA	GG	AG	GG	AA	AG	AG	AA	NN	AA	AA	AA	AA	AA	AA	AA	AA	AA	AA	AA	AA	AA	AA	AG	AG	AG	AA	AA	AA	AA	AA	AA	AA	AA	NN	AA	AA	AA
SLCL|BPE_CHR1_11282011	T/C	LCL|BPE_CHR1	11282011	+	NA	NA	NA	NA	NA	NA	TC	TC	CC	CC	CC	CC	TC	TC	CC	CC	CC	CC	TC	TT	CC	CC	CC	TC	TC	CC	CC	TC	TC	TT	TC	TC	CC	TT	TC	CC	TC	TC	CC	TC	CC	TC	TT	TC	CC
SLCL|BPE_CHR1_11294861	A/T	LCL|BPE_CHR1	11294861	+	NA	NA	NA	NA	NA	NA	TA	TA	TA	TT	TA	AA	TT	TT	TA	AA	AA	AA	AA	TT	TA	TA	TA	AA	TA	TA	TA	TA	TA	TA	TA	TA	TT	AA	TA	TT	TA	AA	AA	AA	TA	AA	AA	TT	AA
SLCL|BPE_CHR1_11297419	C/T	LCL|BPE_CHR1	11297419	+	NA	NA	NA	NA	NA	NA	CC	CC	TC	TC	TC	CC	TC	TC	CC	CC	CC	CC	CC	CC	CC	CC	CC	CC	CC	CC	CC	CC	CC	CC	TC	CC	TC	CC	CC	TC	CC	CC	CC	CC	CC	CC	CC	TC	CC
SLCL|BPE_CHR1_11297642	A/G	LCL|BPE_CHR1	11297642	+	NA	NA	NA	NA	NA	NA	AA	AA	GA	GG	GA	AA	GA	GA	GG	AA	AA	AA	AA	AA	GA	GG	GA	AA	GA	GA	GA	GA	GA	AA	AA	GA	GG	AA	AA	GG	GA	AA	AA	AA	GA	AA	AA	GA	AA
SLCL|BPE_CHR1_11325956	A/C	LCL|BPE_CHR1	11325956	+	NA	NA	NA	NA	NA	NA	AA	NN	NN	NN	AA	AA	AA	AA	AA	AA	AA	AA	AA	AA	AA	AA	NN	AA	AA	AA	AA	AA	AA	AA	AA	AA	NN	AA	NN	AA	AA	AA	AA	AA	NN	AA	AA	AA	AA
SLCL|BPE_CHR1_11325967	A/C	LCL|BPE_CHR1	11325967	+	NA	NA	NA	NA	NA	NA	AA	NN	AA	NN	AA	CC	AA	AA	AA	AC	AA	CC	AC	AA	AA	CC	NN	AA	AA	AA	AA	CC	AC	AA	AA	AA	NN	CC	NN	AC	AA	AA	AA	AA	NN	AC	AA	AC	CC
SLCL|BPE_CHR1_11338591	T/C	LCL|BPE_CHR1	11338591	+	NA	NA	NA	NA	NA	NA	TT	TT	TT	TT	TT	TT	TT	TT	TT	TT	TT	TT	TT	TT	TT	TT	TT	NN	TT	TT	TT	TT	TT	TT	TT	TT	TT	TT	TT	TT	TT	TT	TT	TT	TT	TT	TT	TT	TT
SLCL|BPE_CHR1_11339388	G/A	LCL|BPE_CHR1	11339388	+	NA	NA	NA	NA	NA	NA	GG	GG	AG	NN	AG	AA	GG	GG	GG	AG	AG	AG	GG	GG	AG	AG	AG	GG	GG	AG	AA	GG	GG	GG	GG	GG	AG	AG	GG	GG	AA	AG	AG	GG	AA	AG	AG	GG	GG
SLCL|BPE_CHR1_11339974	A/G	LCL|BPE_CHR1	11339974	+	NA	NA	NA	NA	NA	NA	AA	AA	AA	AA	AA	AA	AA	AA	AA	AA	AA	AA	AG	AA	AA	AA	AA	AG	AA	AA	AA	GG	GG	AA	AG	AG	AA	AA	AA	AA	AA	AG	AA	AA	AA	AA	AA	AG	AA
SLCL|BPE_CHR1_11340165	G/T	LCL|BPE_CHR1	11340165	+	NA	NA	NA	NA	NA	NA	GG	GG	TT	TG	TG	NN	TT	TG	GG	GG	GG	GG	TG	GG	GG	GG	GG	TG	TG	GG	GG	TT	TT	GG	TT	TT	TG	GG	GG	GG	NN	TG	GG	GG	GG	TG	GG	TG	GG
SLCL|BPE_CHR1_11354880	A/G	LCL|BPE_CHR1	11354880	+	NA	NA	NA	NA	NA	NA	AA	NN	GG	NN	AG	NN	AA	AA	NN	AA	AG	AG	AA	AA	GG	AA	NN	AG	AA	NN	AG	AA	AA	NN	AA	AA	AG	AA	AA	AA	GG	AG	AA	AG	GG	GG	GG	AA	AA
SLCL|BPE_CHR1_11356375	T/A	LCL|BPE_CHR1	11356375	+	NA	NA	NA	NA	NA	NA	AT	AT	AA	AT	AA	AA	AT	AT	TT	AA	AA	AA	AT	TT	NN	AT	AT	AT	NN	AA	NN	TT	TT	NN	AT	AT	AT	AT	AT	TT	AT	AT	AA	AA	AT	AA	AA	AT	AA
SLCL|BPE_CHR1_11356636	G/C	LCL|BPE_CHR1	11356636	+	NA	NA	NA	NA	NA	NA	CG	CG	GG	CG	GG	GG	GG	GG	CG	CG	CG	CG	CG	GG	CG	CC	CC	GG	CC	CG	CG	CG	CG	CC	GG	GG	CG	CG	GG	CG	CG	GG	CG	CG	CG	GG	CG	CG	CC
SLCL|BPE_CHR1_11359648	C/T	LCL|BPE_CHR1	11359648	+	NA	NA	NA	NA	NA	NA	CC	CC	NN	TT	NN	NN	NN	NN	NN	CC	CC	CC	CC	NN	NN	NN	CT	NN	CC	CC	CC	CC	CC	CT	NN	CC	NN	NN	NN	TT	CT	NN	NN	NN	NN	NN	CC	CC	CC
SLCL|BPE_CHR1_11366581	C/T	LCL|BPE_CHR1	11366581	+	NA	NA	NA	NA	NA	NA	CC	CC	NN	TT	NN	NN	NN	NN	CT	CC	CC	CC	CC	TT	CC	CT	CT	CC	CC	CC	CC	CT	CT	CC	CC	CC	NN	CC	NN	CT	CT	CC	CC	CC	TT	CC	CC	CC	CC
SLCL|BPE_CHR1_11366618	G/A	LCL|BPE_CHR1	11366618	+	NA	NA	NA	NA	NA	NA	GA	GA	AA	GG	GA	NN	AA	AA	GG	GA	GA	GA	GG	GA	GA	GG	GG	GA	GG	GA	GA	GG	GG	GG	GG	GG	GG	GG	AA	GG	GG	GG	GA	GA	GA	GA	GG	GA	GG
SLCL|BPE_CHR1_11379560	G/A	LCL|BPE_CHR1	11379560	+	NA	NA	NA	NA	NA	NA	GA	GA	GA	GG	GA	GA	GA	GA	GG	GA	GA	GA	GG	GA	AA	GG	GG	GA	GG	GA	AA	GA	GA	GA	GA	GG	GG	GG	AA	GG	GA	AA	GA	GG	GA	AA	AA	GG	GG
SLCL|BPE_CHR1_11379570	A/G	LCL|BPE_CHR1	11379570	+	NA	NA	NA	NA	NA	NA	AG	AG	AG	AA	AG	AG	AG	AG	AA	AG	AG	AG	AA	AG	GG	AA	AA	AG	AA	AG	GG	AG	AG	AG	AG	AA	AA	AA	GG	AA	AG	GG	AG	AA	AG	GG	GG	AA	AA
SLCL|BPE_CHR1_11379786	G/A	LCL|BPE_CHR1	11379786	+	NA	NA	NA	NA	NA	NA	GA	GA	GG	GG	GG	GG	GA	GA	GG	GG	GG	GG	GA	AA	GG	GG	GG	GA	GG	GG	GG	GA	GA	GA	GA	GA	GG	GG	GA	GG	GG	GA	GG	GG	GG	GG	GG	AA	GG
SLCL|BPE_CHR1_11415203	T/A	LCL|BPE_CHR1	11415203	+	NA	NA	NA	NA	NA	NA	AT	AT	TT	AT	TT	TT	AT	AT	TT	TT	NN	TT	NN	AT	TT	AT	AT	NN	TT	TT	TT	AA	AA	AT	NN	NN	AT	TT	AT	TT	AT	NN	TT	TT	AT	NN	AT	AT	TT
SLCL|BPE_CHR1_11421186	T/C	LCL|BPE_CHR1	11421186	+	NA	NA	NA	NA	NA	NA	CT	CT	CT	TT	CT	CC	TT	TT	CT	CC	CC	CC	CT	CT	CT	CT	CT	TT	TT	CT	CT	TT	TT	CT	TT	TT	TT	CT	CT	CT	TT	CT	CC	TT	CT	CC	TT	CT	CC
SLCL|BPE_CHR1_11432881	C/T	LCL|BPE_CHR1	11432881	+	NA	NA	NA	NA	NA	NA	NN	NN	CC	NN	NN	NN	CC	CC	NN	NN	NN	NN	TC	TC	NN	CC	NN	NN	CC	CC	CC	TC	TC	CC	TC	TC	NN	NN	CC	NN	CC	TC	NN	CC	NN	NN	TC	TC	CC
SLCL|BPE_CHR1_11433251	C/T	LCL|BPE_CHR1	11433251	+	NA	NA	NA	NA	NA	NA	CC	CC	CC	CC	CC	CC	CC	CC	TT	CC	CC	CC	CT	CT	CT	CC	CC	TT	CT	CT	CT	CT	CT	CC	CT	CT	CC	CC	CC	CC	CT	CT	CC	CT	CC	CC	CT	CT	CC
SLCL|BPE_CHR1_11434007	A/G	LCL|BPE_CHR1	11434007	+	NA	NA	NA	NA	NA	NA	AA	AA	AA	AA	AA	AA	AA	AA	GA	AA	AA	AA	AA	GA	GA	AA	AA	GA	GA	GA	GA	GA	GA	AA	AA	AA	AA	AA	AA	AA	GA	AA	AA	GA	AA	AA	GA	AA	AA
SLCL|BPE_CHR1_11437354	T/C	LCL|BPE_CHR1	11437354	+	NA	NA	NA	NA	NA	NA	TT	TT	TT	TT	TT	TT	TT	TT	TT	TT	TT	TT	TT	CT	TT	TT	TT	TT	TT	TT	TT	CT	CT	TT	TT	TT	TT	TT	TT	TT	TT	TT	TT	TT	TT	TT	TT	TT	TT
SLCL|BPE_CHR1_11437591	T/C	LCL|BPE_CHR1	11437591	+	NA	NA	NA	NA	NA	NA	TT	TT	TT	TT	TT	TT	TT	TT	TC	TT	TT	TT	TT	TC	TC	TT	TT	TC	TC	TC	TC	NN	TC	TT	TT	TT	TT	TT	TT	TT	TC	TT	TT	TC	TT	TT	TC	TT	TT
SLCL|BPE_CHR1_11438878	T/G	LCL|BPE_CHR1	11438878	+	NA	NA	NA	NA	NA	NA	TT	TT	TT	TT	TT	TT	TT	TT	GG	TT	TT	TT	TG	TT	NN	TT	TT	GG	TT	NN	NN	TT	TT	NN	TG	TG	TT	TT	TT	TT	NN	GG	TT	TT	TT	NN	TT	TG	TT
SLCL|BPE_CHR1_11438897	T/G	LCL|BPE_CHR1	11438897	+	NA	NA	NA	NA	NA	NA	TT	TT	TT	TT	TT	TT	TT	TT	GG	TT	TT	TT	TG	TT	NN	TT	TT	GG	TT	NN	NN	TT	TT	NN	TG	TG	TT	TT	TT	TT	NN	GG	TT	TT	TT	NN	TT	TG	TT
SLCL|BPE_CHR1_11439100	A/G	LCL|BPE_CHR1	11439100	+	NA	NA	NA	NA	NA	NA	AA	AA	AA	AA	AA	AA	AA	AA	GG	AA	AA	AA	AG	AA	AA	AA	AA	GG	AA	NN	NN	AA	AA	AA	AG	AG	AA	AA	AA	AA	AA	GG	AA	AA	AA	AA	AA	AG	AA
SLCL|BPE_CHR1_11440068	T/C	LCL|BPE_CHR1	11440068	+	NA	NA	NA	NA	NA	NA	TT	TT	TT	TT	TT	TT	TT	TT	CC	TT	TT	TT	TC	TC	TC	TT	TT	CC	TC	TC	TC	TC	TC	TT	TC	TC	TT	TT	TT	TT	TC	TC	TT	TC	TT	TT	TC	TC	TT
SLCL|BPE_CHR1_11440221	G/A	LCL|BPE_CHR1	11440221	+	NA	NA	NA	NA	NA	NA	GG	GG	GG	GG	GG	GG	GG	GG	GA	GG	GG	GG	GG	GG	GA	GG	GG	GA	GA	GA	GA	GG	GG	GG	GG	GG	GG	GG	GG	GG	GG	GG	GG	GA	GG	GG	GG	GG	GG
SLCL|BPE_CHR1_11440292	G/A	LCL|BPE_CHR1	11440292	+	NA	NA	NA	NA	NA	NA	GG	GG	GG	GG	GG	GG	GG	GG	GA	GG	GG	GG	GG	GA	GA	GG	GG	GA	GA	GA	GA	GA	GA	GG	GG	GG	GG	GG	GG	GG	GA	GG	GG	GA	GG	GG	GA	GG	GG
SLCL|BPE_CHR1_11440404	A/G	LCL|BPE_CHR1	11440404	+	NA	NA	NA	NA	NA	NA	AA	AA	AA	AA	AA	AA	AA	AA	GG	AA	AA	AA	AG	AG	AG	AA	AA	GG	AG	AG	AG	AG	AG	AA	AG	AG	AA	AA	AA	AA	AG	AG	AA	AG	AA	AA	AG	AG	AA
SLCL|BPE_CHR1_11481419	A/G	LCL|BPE_CHR1	11481419	+	NA	NA	NA	NA	NA	NA	GG	GG	AA	NN	NN	GG	GG	GG	NN	GA	GA	AA	NN	GA	AA	GG	GG	AA	NN	NN	AA	NN	GG	AA	NN	NN	GG	GG	NN	AA	GA	AA	AA	GA	GA	GG	NN	GA	NN
SLCL|BPE_CHR1_11487620	G/A	LCL|BPE_CHR1	11487620	+	NA	NA	NA	NA	NA	NA	GG	GG	GG	NN	GG	GG	NN	GG	NN	NN	GG	GG	NN	GG	GG	GG	GG	GG	GG	GG	GG	GA	AA	GG	GG	GG	GG	GA	GG	GG	GG	GG	GG	GG	GG	GA	GG	GG	GA
SLCL|BPE_CHR1_11488267	G/A	LCL|BPE_CHR1	11488267	+	NA	NA	NA	NA	NA	NA	GG	GA	NN	AA	AA	GG	AA	GA	GG	GG	GG	GG	GA	AA	NN	GA	AA	GA	GG	NN	GG	GG	GG	AA	AA	AA	AA	GG	AA	AA	AA	AA	GG	GG	AA	NN	AA	AA	GG
SLCL|BPE_CHR1_11537997	C/T	LCL|BPE_CHR1	11537997	+	NA	NA	NA	NA	NA	NA	CC	CC	TT	TT	TT	CC	CT	CT	NN	CC	CC	NN	CC	CC	NN	NN	TT	CC	CC	NN	CC	NN	CC	CC	CT	CT	TT	CC	CC	CC	CC	CC	NN	NN	CC	NN	CC	CC	CC
SLCL|BPE_CHR1_11553852	C/A	LCL|BPE_CHR1	11553852	+	NA	NA	NA	NA	NA	NA	CC	CC	AC	AC	AC	AC	CC	CC	AC	AC	AC	AC	CC	CC	AC	AC	AC	AC	AC	AC	AC	CC	CC	AA	CC	CC	AC	AA	AC	AC	AC	AC	AC	AA	AA	AA	AC	AC	CC
SLCL|BPE_CHR1_11574908	C/T	LCL|BPE_CHR1	11574908	+	NA	NA	NA	NA	NA	NA	CC	CC	TC	CC	TC	TC	CC	CC	CC	CC	TC	TC	CC	CC	TC	CC	CC	CC	CC	TC	TC	CC	CC	TC	CC	CC	CC	TC	TC	TC	CC	TC	TC	CC	TC	TC	CC	CC	CC
SLCL|BPE_CHR1_11594968	T/C	LCL|BPE_CHR1	11594968	+	NA	NA	NA	NA	NA	NA	CC	CC	TC	TT	TC	CC	TC	TC	CC	CC	CC	CC	TC	TC	CC	TC	TT	TT	TC	CC	CC	TT	TT	CC	TT	TT	TT	TC	CC	TT	TC	TC	CC	TT	TC	CC	TC	TC	CC
SLCL|BPE_CHR1_11607398	G/A	LCL|BPE_CHR1	11607398	+	NA	NA	NA	NA	NA	NA	AG	AG	NN	AG	NN	NN	AG	AG	GG	GG	NN	NN	AG	AG	GG	AG	AG	AG	GG	GG	GG	GG	GG	AG	NN	NN	AG	GG	GG	AG	GG	NN	NN	GG	GG	NN	GG	GG	AG
SLCL|BPE_CHR1_11610385	T/C	LCL|BPE_CHR1	11610385	+	NA	NA	NA	NA	NA	NA	TT	TT	CC	NN	CC	TC	TT	TT	TT	TT	TC	TC	TT	TT	CC	TT	NN	TT	NN	CC	CC	TT	TT	TT	TT	TT	TC	TT	TC	TT	NN	TC	TC	TT	CC	TC	NN	TT	TT
SLCL|BPE_CHR1_11662664	C/T	LCL|BPE_CHR1	11662664	+	NA	NA	NA	NA	NA	NA	CC	CC	TT	TT	TT	CC	TC	TC	CC	CC	CC	CC	CC	CC	NN	CC	TT	CC	CC	NN	NN	CC	CC	TC	TC	TC	TT	CC	CC	CC	CC	CC	CC	CC	NN	CC	CC	TC	CC
SLCL|BPE_CHR1_11670138	T/A	LCL|BPE_CHR1	11670138	+	NA	NA	NA	NA	NA	NA	TT	TT	AT	AT	AT	TT	AT	AT	TT	TT	TT	TT	TT	TT	TT	TT	AT	AT	TT	TT	TT	TT	TT	AT	AT	AT	AT	TT	TT	TT	TT	TT	TT	AT	TT	TT	TT	AT	TT
SLCL|BPE_CHR1_11673802	A/G	LCL|BPE_CHR1	11673802	+	NA	NA	NA	NA	NA	NA	AG	AG	GG	GG	GG	GG	AG	AG	AA	AA	GG	GG	AG	AA	AA	GG	GG	AG	AA	AA	AA	AA	AA	AG	GG	GG	GG	AA	AA	AA	GG	GG	GG	AA	GG	AA	AA	AA	AG
SLCL|BPE_CHR1_11673848	A/G	LCL|BPE_CHR1	11673848	+	NA	NA	NA	NA	NA	NA	AA	AA	AA	AA	AA	AA	AA	AA	AA	AA	AA	AA	AA	AA	AA	AA	AA	GA	AA	AA	AA	AA	AA	GA	NN	AA	AA	AA	AA	AA	AA	AA	AA	GA	AA	AA	AA	AA	AA
SLCL|BPE_CHR1_11674024	C/T	LCL|BPE_CHR1	11674024	+	NA	NA	NA	NA	NA	NA	TT	TT	CC	CC	CC	TT	CT	CT	TT	CT	TT	TT	CC	CT	NN	CT	CC	CC	CC	NN	NN	CT	CT	CC	CC	CC	CC	CT	TT	CC	CC	NN	TT	CC	CC	CC	CC	CT	CT
SLCL|BPE_CHR1_11677011	C/T	LCL|BPE_CHR1	11677011	+	NA	NA	NA	NA	NA	NA	CC	CC	CT	TT	TT	CC	TT	TT	CC	CC	CC	CC	CC	CC	CC	CC	TT	CC	CC	CC	CC	NN	NN	TT	CT	CT	CT	CC	CC	CC	CC	CC	CC	CC	CC	CC	CC	NN	CC
SLCL|BPE_CHR1_11677122	T/C	LCL|BPE_CHR1	11677122	+	NA	NA	NA	NA	NA	NA	TT	TT	TT	TT	TT	TT	TT	TT	TT	TT	TT	TT	TC	NN	NN	TT	TT	CC	TT	TT	TT	NN	NN	TT	TC	TC	TT	NN	NN	TT	TT	TC	TT	NN	NN	TT	TT	NN	TT
SLCL|BPE_CHR1_11677207	A/G	LCL|BPE_CHR1	11677207	+	NA	NA	NA	NA	NA	NA	AA	AA	AA	AA	AA	AA	AA	AA	AA	AA	AA	AA	AG	AA	AA	AA	AA	GG	AA	AA	AA	NN	NN	AA	AG	AG	AA	AA	AA	AA	AA	AG	AA	AA	AA	AA	AA	NN	AA
SLCL|BPE_CHR1_11689583	C/T	LCL|BPE_CHR1	11689583	+	NA	NA	NA	NA	NA	NA	NN	NN	CC	NN	CC	CC	NN	NN	NN	NN	CC	CC	NN	CC	CC	NN	CC	NN	CC	CC	CC	CC	CC	CC	CC	NN	NN	CC	CC	NN	CC	CC	CC	CC	CC	CC	CC	CC	NN
SLCL|BPE_CHR1_11698667	G/T	LCL|BPE_CHR1	11698667	+	NA	NA	NA	NA	NA	NA	GG	GG	NN	NN	GG	NN	GG	GG	NN	GG	NN	TT	GG	TG	TG	NN	NN	NN	TG	TG	TG	GG	NN	NN	NN	GG	NN	TT	GG	GG	NN	TT	TT	TG	TT	TT	TT	GG	GG
SLCL|BPE_CHR1_11720476	C/G	LCL|BPE_CHR1	11720476	+	NA	NA	NA	NA	NA	NA	CC	CC	NN	NN	CC	NN	GG	CC	NN	CC	NN	NN	NN	CC	CC	CC	NN	NN	CC	CC	CC	NN	CG	CC	NN	NN	NN	CC	CC	CC	NN	CC	CC	GG	NN	CC	CC	CC	CC
SLCL|BPE_CHR1_11767599	C/T	LCL|BPE_CHR1	11767599	+	NA	NA	NA	NA	NA	NA	CT	CT	CC	NN	CC	CC	TT	TT	NN	CC	CC	CC	CC	TT	CC	CC	NN	CC	NN	CC	CC	NN	NN	NN	CC	CC	NN	CC	CT	CC	CC	CC	CC	CC	CC	CC	CC	CT	CC
SLCL|BPE_CHR1_11769033	G/A	LCL|BPE_CHR1	11769033	+	NA	NA	NA	NA	NA	NA	GG	GG	GG	GG	GG	GG	GG	GG	NN	AA	GG	GG	GA	GG	GG	GG	NN	GG	NN	GG	GG	GG	GG	NN	GG	GG	GG	GG	GG	AA	AA	GG	GG	NN	GG	GG	AA	GG	GA
SLCL|BPE_CHR1_11769076	G/A	LCL|BPE_CHR1	11769076	+	NA	NA	NA	NA	NA	NA	GG	GG	GG	GG	GG	GG	GG	GG	NN	GG	GG	GG	GA	GG	GG	GG	NN	AA	NN	GG	GG	GG	GG	NN	AA	AA	GG	GG	GG	GG	GG	GA	GG	NN	GG	GG	GG	GG	GG
SLCL|BPE_CHR1_11769540	A/G	LCL|BPE_CHR1	11769540	+	NA	NA	NA	NA	NA	NA	AA	AA	AA	AA	AA	AA	NN	NN	NN	GG	AA	AA	AG	AA	AA	AA	AA	AA	NN	AA	AA	AA	AA	NN	AA	AA	AA	AA	AA	GG	AG	AA	AA	NN	AA	AA	GG	AA	AG
SLCL|BPE_CHR1_11774122	T/G	LCL|BPE_CHR1	11774122	+	NA	NA	NA	NA	NA	NA	TG	TG	TT	TT	TT	TT	GG	GG	TT	GG	TT	TT	TG	TG	TT	TT	TT	TT	NN	TT	TT	TT	TT	TT	TT	TT	TT	TT	TG	GG	TG	TT	TT	TT	TT	TT	GG	TG	TG
SLCL|BPE_CHR1_11781746	C/T	LCL|BPE_CHR1	11781746	+	NA	NA	NA	NA	NA	NA	TT	TT	CC	CC	CC	CT	CT	CT	CC	CC	CT	CT	CT	TT	CC	TT	CC	CT	CC	CC	CC	CC	CC	CC	CT	CT	CC	CC	CT	CC	TT	CT	CT	CC	CC	CC	CT	CT	CT
SLCL|BPE_CHR1_11781747	G/A	LCL|BPE_CHR1	11781747	+	NA	NA	NA	NA	NA	NA	GG	GG	GA	AA	GA	GG	GA	GA	GG	GG	GG	GG	GG	GG	GG	GG	AA	GG	GG	GG	GG	AA	AA	GA	GA	GA	AA	GA	GG	GG	GG	GG	GG	GG	GG	GG	GG	GG	GG
SLCL|BPE_CHR1_11781756	A/G	LCL|BPE_CHR1	11781756	+	NA	NA	NA	NA	NA	NA	GG	GG	AA	AA	AA	AG	AG	AG	AA	AA	AG	AG	AG	GG	AA	GG	AA	AG	AA	AA	AA	AA	AA	AA	AG	AG	AA	AA	AG	AA	GG	AG	AG	AA	AA	AA	AG	AG	AG
SLCL|BPE_CHR1_11782368	T/A	LCL|BPE_CHR1	11782368	+	NA	NA	NA	NA	NA	NA	TT	TT	TA	TA	TA	TT	TA	TA	TT	TT	TT	TT	TT	TT	TT	TT	TA	TT	TT	TT	TT	TT	TT	TA	TT	TA	TA	TT	TT	TT	TT	TT	TT	TT	TT	TT	TT	TT	TT
SLCL|BPE_CHR1_11783267	C/A	LCL|BPE_CHR1	11783267	+	NA	NA	NA	NA	NA	NA	CC	CC	CC	CC	CC	CC	NN	NN	CC	CC	CC	CC	CC	CC	CC	CA	AA	CC	CC	CC	CC	NN	CA	CA	CC	CC	NN	CC	CC	CC	CA	CC	NN	AA	CA	CC	NN	CC	CC
SLCL|BPE_CHR1_11783277	T/C	LCL|BPE_CHR1	11783277	+	NA	NA	NA	NA	NA	NA	TT	TT	TT	TT	TT	TT	NN	NN	TT	TT	TT	TT	TT	TT	TT	TT	TT	TT	TT	TT	TT	TT	TT	TC	TT	TT	TT	TT	TT	TT	TT	TT	NN	CC	TT	TT	NN	TT	TT
SLCL|BPE_CHR1_11783717	A/T	LCL|BPE_CHR1	11783717	+	NA	NA	NA	NA	NA	NA	AA	AA	AT	AT	AT	NN	AT	AT	AA	AA	AA	AA	AA	AA	AA	AA	AT	AA	AA	AA	AA	AA	AA	AT	AA	AT	AT	AA	AA	AA	AA	AA	AA	AA	AA	NN	AA	AA	AA
SLCL|BPE_CHR1_11783756	A/T	LCL|BPE_CHR1	11783756	+	NA	NA	NA	NA	NA	NA	AA	AA	AA	AT	NN	NN	AA	AA	NN	AA	AA	AA	AA	AA	AA	AT	AT	AT	AA	AA	AA	AT	AT	AT	AA	AA	AA	NN	AA	AA	TT	AA	AA	NN	AT	NN	AA	AA	AA
SLCL|BPE_CHR1_11783765	G/C	LCL|BPE_CHR1	11783765	+	NA	NA	NA	NA	NA	NA	GG	GC	GC	GG	NN	NN	GG	GG	NN	GG	GC	GG	GG	GC	GC	GG	GG	GG	GG	GC	CC	GG	GG	GG	GG	GG	GG	NN	CC	GC	GG	GC	NN	NN	GC	NN	GG	CC	GG
SLCL|BPE_CHR1_11784608	T/C	LCL|BPE_CHR1	11784608	+	NA	NA	NA	NA	NA	NA	CT	CT	CT	TT	CT	CT	CT	CT	TT	TT	CT	CT	TT	CT	CT	TT	TT	TT	TT	CT	CT	TT	TT	TT	TT	TT	TT	TT	CC	CC	TT	CT	CT	TT	CT	CT	TT	CC	TT
SLCL|BPE_CHR1_11788500	A/G	LCL|BPE_CHR1	11788500	+	NA	NA	NA	NA	NA	NA	AA	AA	GG	AA	GA	GG	NN	AA	GG	GG	GG	GG	GG	NN	GG	AA	AA	AA	GG	GG	GG	AA	AA	NN	NN	NN	AA	GG	GG	GG	AA	GG	GG	GG	GA	GG	GG	GG	GG
SLCL|BPE_CHR1_11789059	A/G	LCL|BPE_CHR1	11789059	+	NA	NA	NA	NA	NA	NA	AG	AG	AG	AG	AG	AA	GG	GG	AA	AA	AA	AA	AA	AG	AA	AA	AG	AA	AA	AA	AA	AA	AA	AG	AG	AG	AG	AA	AG	AA	AA	AA	AA	AA	AA	AA	AA	AG	AA
SLCL|BPE_CHR1_11789060	T/C	LCL|BPE_CHR1	11789060	+	NA	NA	NA	NA	NA	NA	TC	TC	TC	TC	TC	TT	CC	CC	TT	TT	TT	TT	TT	TC	TT	TT	TC	TT	TT	TT	TT	TT	TT	TC	TC	TC	TC	TT	TC	TT	TT	TT	TT	TT	TT	TT	TT	TC	TT
SLCL|BPE_CHR1_11789061	G/A	LCL|BPE_CHR1	11789061	+	NA	NA	NA	NA	NA	NA	GA	GA	GG	GG	GG	GA	GG	GG	GG	GG	GA	GA	GA	GA	GG	AA	GG	GA	GG	GG	GG	GA	GA	GG	GA	GA	GG	GA	GG	GG	GA	GA	GA	GG	GG	GG	GA	GG	GA
SLCL|BPE_CHR1_11789123	T/C	LCL|BPE_CHR1	11789123	+	NA	NA	NA	NA	NA	NA	CT	CT	CT	CT	CT	NN	TT	TT	NN	NN	NN	NN	NN	CT	NN	NN	CT	NN	NN	NN	NN	NN	NN	CT	CT	CT	CT	NN	CT	NN	NN	NN	NN	NN	NN	NN	NN	CT	NN
SLCL|BPE_CHR1_11853070	A/G	LCL|BPE_CHR1	11853070	+	NA	NA	NA	NA	NA	NA	NN	NN	NN	NN	AG	NN	GG	AA	AA	AG	GG	GG	GG	AA	AG	GG	AG	NN	AG	AA	GG	AA	AG	AG	NN	GG	GG	GG	AA	AA	GG	AG	GG	AA	AG	NN	GG	GG	AG
SLCL|BPE_CHR1_11853077	C/T	LCL|BPE_CHR1	11853077	+	NA	NA	NA	NA	NA	NA	NN	NN	NN	NN	CC	NN	TT	CC	CC	CC	TT	TT	CT	CC	CT	TT	CC	NN	CT	CC	TT	CC	CC	CT	CC	CC	CT	CC	CC	CC	CC	CT	TT	CC	CT	CC	TT	TT	CC
SLCL|BPE_CHR1_11853104	G/A	LCL|BPE_CHR1	11853104	+	NA	NA	NA	NA	NA	NA	NN	NN	NN	NN	GG	NN	AA	GG	GG	GA	AA	AA	GA	GG	GA	AA	GG	NN	GA	GG	AA	GG	GG	GA	GG	GG	GA	GG	GG	GG	GG	GA	AA	GG	GA	NN	AA	AA	GG
SLCL|BPE_CHR1_11853117	C/T	LCL|BPE_CHR1	11853117	+	NA	NA	NA	NA	NA	NA	NN	CC	CC	NN	CC	NN	CC	CC	CC	CC	CC	CC	CC	CC	CT	CC	CT	NN	CC	TT	CC	CC	CC	CC	CC	CC	CC	CC	CC	CC	CC	CT	CC	TT	CT	CC	CC	CC	CT
SLCL|BPE_CHR1_11853237	G/A	LCL|BPE_CHR1	11853237	+	NA	NA	NA	NA	NA	NA	GG	GG	GG	NN	GG	GG	GG	GG	NN	GG	GG	GG	GG	GG	GA	GG	GA	NN	GG	GA	GG	GG	GG	GG	GG	GG	GG	GG	GG	GG	GG	GG	GG	GA	GA	GG	GG	GG	GA
SLCL|BPE_CHR1_11853273	A/G	LCL|BPE_CHR1	11853273	+	NA	NA	NA	NA	NA	NA	AA	AG	AA	NN	AG	AA	AA	AG	GG	AG	AA	AA	AA	GG	AG	AA	AG	NN	AA	AG	AA	AG	AG	AG	AA	AA	AA	AA	GG	GG	AA	AA	AA	AG	AG	AG	AA	AA	AG
SLCL|BPE_CHR1_11853947	C/T	LCL|BPE_CHR1	11853947	+	NA	NA	NA	NA	NA	NA	CC	TC	TT	NN	CC	TT	TT	TC	NN	TC	TT	TT	TT	CC	TC	TC	NN	CC	TC	TC	TC	NN	CC	TC	TT	NN	TT	TT	CC	TC	CC	TT	TT	CC	NN	TT	TT	TT	CC
SLCL|BPE_CHR1_11853965	A/G	LCL|BPE_CHR1	11853965	+	NA	NA	NA	NA	NA	NA	AA	AA	AA	NN	AA	AA	AA	AA	AA	AA	AA	AA	AA	AA	AG	AG	NN	GG	AG	AG	AG	AA	AA	AA	AA	NN	AA	AA	AA	AA	GG	AA	AA	GG	NN	AA	AA	AA	GG
SLCL|BPE_CHR1_11853979	T/C	LCL|BPE_CHR1	11853979	+	NA	NA	NA	NA	NA	NA	NN	TC	TT	NN	CC	TT	TT	TC	NN	TC	TT	TT	TT	CC	TC	TC	NN	CC	TC	TC	TC	NN	CC	TT	TT	NN	TT	TT	CC	TC	CC	TT	TT	CC	NN	TT	TT	TT	CC
SLCL|BPE_CHR1_11853988	G/A	LCL|BPE_CHR1	11853988	+	NA	NA	NA	NA	NA	NA	NN	GA	GG	NN	NN	GG	GG	GA	NN	GA	GG	GG	GG	AA	GA	GA	NN	NN	GG	GG	GA	NN	AA	GG	GG	NN	GG	GG	AA	GA	AA	GG	GG	AA	GG	GG	GG	GG	AA
SLCL|BPE_CHR1_11854571	T/A	LCL|BPE_CHR1	11854571	+	NA	NA	NA	NA	NA	NA	TT	AT	AA	TT	TT	AA	AA	AT	TT	AT	AA	AA	AA	TT	AT	AT	TT	TT	AT	AT	AT	TT	TT	AT	AA	NN	AA	AT	TT	AT	TT	AA	AA	TT	AT	AT	AT	AA	TT
SLCL|BPE_CHR1_11861819	G/A	LCL|BPE_CHR1	11861819	+	NA	NA	NA	NA	NA	NA	GG	GG	GG	GG	GG	GG	GG	GG	GG	GG	GG	GG	GG	GG	GG	GG	GG	GG	GG	GG	GG	GG	GG	GG	GG	GG	GG	GG	GA	GG	GG	GG	GG	GG	GG	GG	GG	GG	GG
SLCL|BPE_CHR1_11861828	G/A	LCL|BPE_CHR1	11861828	+	NA	NA	NA	NA	NA	NA	NN	NN	AG	NN	NN	AA	AG	AG	GG	AG	AA	AA	AG	GG	AA	AG	NN	GG	AA	AA	AA	GG	GG	AG	NN	GG	AG	AG	GG	AG	NN	AG	AA	AA	AG	AG	NN	AA	GG
SLCL|BPE_CHR1_11869719	G/A	LCL|BPE_CHR1	11869719	+	NA	NA	NA	NA	NA	NA	GG	GG	GG	GG	GG	NN	GG	GG	GG	GG	GG	NN	GG	GG	GG	GG	GG	GG	GG	GG	GG	GG	GG	GG	GG	GG	GG	GG	NN	GG	GG	GG	NN	GG	GG	GG	GG	NN	GG
SLCL|BPE_CHR1_11876720	G/T	LCL|BPE_CHR1	11876720	+	NA	NA	NA	NA	NA	NA	GG	GG	TG	GG	GG	TT	GG	GG	GG	TT	TG	TG	NN	GG	TG	GG	GG	NN	NN	TG	TT	GG	NN	TG	NN	GG	GG	NN	GG	TT	GG	TT	NN	TT	TG	GG	TG	TT	NN
SLCL|BPE_CHR1_11876854	G/A	LCL|BPE_CHR1	11876854	+	NA	NA	NA	NA	NA	NA	GG	GA	GG	GA	GA	GG	GG	GG	AA	GG	GG	GG	GG	AA	GG	GG	GG	GG	GG	GG	GG	GA	NN	GA	GG	GG	GG	GG	AA	GG	GA	GG	GG	GG	GG	GA	GG	GG	GG
SLCL|BPE_CHR1_11877049	T/G	LCL|BPE_CHR1	11877049	+	NA	NA	NA	NA	NA	NA	GT	GT	GG	GT	GT	GG	GT	GT	TT	GT	GG	GG	GG	TT	GT	GT	GT	GT	GT	GT	GT	GT	GT	GT	GG	GG	GG	GG	TT	GT	GT	GG	GG	GT	GT	GT	GG	GG	GT
SLCL|BPE_CHR1_11886037	T/C	LCL|BPE_CHR1	11886037	+	NA	NA	NA	NA	NA	NA	NN	CT	NN	CT	NN	NN	CT	CT	NN	NN	CT	CT	CT	NN	NN	TT	NN	CT	NN	NN	NN	NN	NN	CT	NN	CT	NN	NN	CT	TT	TT	CT	CT	NN	CT	NN	CT	NN	NN
SLCL|BPE_CHR1_11911756	T/C	LCL|BPE_CHR1	11911756	+	NA	NA	NA	NA	NA	NA	TT	CT	TT	CT	TT	CT	CT	CT	TT	TT	CT	CT	CT	TT	TT	CC	CT	CT	TT	TT	TT	TT	TT	TT	CC	CT	TT	TT	CT	CT	CC	CT	CT	TT	CT	CT	CT	TT	TT
SLCL|BPE_CHR1_11912029	T/C	LCL|BPE_CHR1	11912029	+	NA	NA	NA	NA	NA	NA	TT	CT	TT	CT	CT	CT	CT	CT	CT	CT	CT	CT	CT	TT	TT	CC	CT	CT	TT	TT	TT	TT	TT	TT	CC	CT	TT	CT	CT	CT	CC	CT	CT	TT	CT	CT	CT	CT	TT
SLCL|BPE_CHR1_11943906	C/T	LCL|BPE_CHR1	11943906	+	NA	NA	NA	NA	NA	NA	NN	TT	CC	CC	CC	NN	TT	TT	CC	CC	CT	CT	CT	NN	CC	TT	CC	CC	CC	CC	CC	CC	CC	NN	TT	TT	CC	CC	NN	CC	CC	CT	CT	CC	CC	CC	TT	CC	NN
SLCL|BPE_CHR1_11943914	C/A	LCL|BPE_CHR1	11943914	+	NA	NA	NA	NA	NA	NA	NN	AA	CC	CC	CC	NN	AA	AA	CC	CC	CA	CA	CA	NN	CC	AA	CC	CC	CC	CC	CC	CC	CC	NN	AA	AA	CC	CC	NN	CC	CC	CA	CA	CC	CC	CC	AA	CC	NN
SLCL|BPE_CHR1_11978222	C/G	LCL|BPE_CHR1	11978222	+	NA	NA	NA	NA	NA	NA	CC	CC	CC	CC	CC	CC	CC	CC	CC	CC	CC	CC	CC	CC	CC	CC	CC	CC	CC	CC	CC	CC	CC	CC	CC	CC	CC	CC	CC	CC	CC	CC	CC	CC	CC	CC	CC	CC	CC
SLCL|BPE_CHR1_12015432	C/T	LCL|BPE_CHR1	12015432	+	NA	NA	NA	NA	NA	NA	CT	CC	NN	NN	TT	CT	CC	CC	TT	NN	CT	CT	CT	CC	NN	NN	NN	CT	NN	NN	NN	CC	CC	CT	CC	CT	NN	NN	CT	CC	NN	CT	CT	NN	NN	TT	CT	CT	TT
SLCL|BPE_CHR1_12015443	A/T	LCL|BPE_CHR1	12015443	+	NA	NA	NA	NA	NA	NA	AA	AA	NN	AA	AA	AT	AA	AA	AA	NN	AT	AT	AT	AA	AA	AA	AA	AA	NN	NN	NN	AA	AA	AA	AA	AA	NN	NN	AA	AA	AA	AT	AT	AA	NN	AA	AT	AT	AA
SLCL|BPE_CHR1_12015466	T/A	LCL|BPE_CHR1	12015466	+	NA	NA	NA	NA	NA	NA	TT	TT	NN	TT	TT	TA	TT	TT	TT	NN	TA	TA	TA	TT	TT	TT	TT	TT	NN	NN	NN	TT	TT	TT	TT	TT	NN	NN	TT	TT	TT	TA	TA	TT	NN	TT	TA	TA	TT
SLCL|BPE_CHR1_12015488	G/A	LCL|BPE_CHR1	12015488	+	NA	NA	NA	NA	NA	NA	GA	GG	GA	GG	AA	GG	GG	GG	AA	GA	GG	GG	GG	GG	GA	GG	AA	GA	GA	GA	GA	GG	GG	GA	GG	GA	GA	GA	GG	GG	GG	GG	GG	GA	GG	AA	GG	GG	AA
SLCL|BPE_CHR1_12015650	G/A	LCL|BPE_CHR1	12015650	+	NA	NA	NA	NA	NA	NA	AG	AA	GG	GG	GG	AA	AA	AA	GG	GG	AG	AG	AG	AA	GG	AG	GG	AG	GG	GG	GG	AG	AG	AG	AA	AG	GG	GG	AG	AA	AG	AG	AG	GG	GG	GG	AG	AG	GG
SLCL|BPE_CHR1_12027225	A/G	LCL|BPE_CHR1	12027225	+	NA	NA	NA	NA	NA	NA	AA	AA	AA	AA	AA	AA	AA	AA	AA	AA	AA	AA	AA	AA	AA	AA	AA	AA	AA	AA	AA	AA	AA	AA	AA	AA	AA	AA	AA	AA	AA	AA	AA	AA	AA	NN	AA	AA	NN
SLCL|BPE_CHR1_12027227	A/T	LCL|BPE_CHR1	12027227	+	NA	NA	NA	NA	NA	NA	AA	AA	AA	AA	AA	AA	AA	AA	AA	AA	AA	AA	AA	AA	AA	AA	AA	AA	AA	AA	AA	AA	AA	AA	AA	AA	AA	AA	AA	AA	AA	AA	AA	AA	AA	NN	AA	AA	NN
SLCL|BPE_CHR1_12036771	T/A	LCL|BPE_CHR1	12036771	+	NA	NA	NA	NA	NA	NA	AA	NN	TT	NN	TT	TT	TA	TT	TT	NN	TT	TT	TT	TA	TT	AA	AA	TT	TT	TT	TT	AA	AA	TT	TT	NN	TT	NN	AA	TT	TT	TT	TT	TT	TT	TT	TT	TT	NN
SLCL|BPE_CHR1_12036805	T/A	LCL|BPE_CHR1	12036805	+	NA	NA	NA	NA	NA	NA	AA	NN	TT	NN	TT	TT	AA	NN	TT	NN	TT	TT	TT	TA	TT	AA	AA	TT	TT	TT	TT	AA	AA	TT	TT	NN	TT	NN	AA	TT	TT	TT	TT	TT	TT	TT	TT	TT	NN
SLCL|BPE_CHR1_12044286	T/G	LCL|BPE_CHR1	12044286	+	NA	NA	NA	NA	NA	NA	TT	TT	TT	TT	TT	TT	TT	TT	TT	TT	TT	TT	TT	TT	TT	TT	TT	TT	TT	TT	TT	TT	TT	TT	TT	TT	TT	TT	NN	TT	TT	TT	TT	TT	TT	TT	TT	TT	TT
SLCL|BPE_CHR1_12069232	T/C	LCL|BPE_CHR1	12069232	+	NA	NA	NA	NA	NA	NA	CT	CT	CT	CT	CT	CT	CT	CT	CT	TT	CT	CT	TT	CT	CT	CT	CT	CT	CT	CT	CT	TT	TT	CT	CT	CT	CT	TT	CT	CC	TT	TT	CT	CT	TT	CC	TT	TT	CC
SLCL|BPE_CHR1_12080020	A/C	LCL|BPE_CHR1	12080020	+	NA	NA	NA	NA	NA	NA	AA	AC	AA	AC	AA	AC	AC	AC	AA	AA	AC	AC	AA	AC	AA	CC	AC	AA	AA	AA	AA	AC	AC	AA	CC	AA	AA	AC	AA	CC	CC	AA	AC	AA	AC	AA	AA	AC	AA
SLCL|BPE_CHR1_12080458	A/T	LCL|BPE_CHR1	12080458	+	NA	NA	NA	NA	NA	NA	TA	TA	TA	AA	TA	TA	TA	TA	TA	TA	TA	TA	TA	TA	TA	AA	AA	AA	TA	TA	TA	TA	TA	TT	AA	TA	TA	NN	TT	AA	AA	TT	TA	TA	TA	TA	TT	TA	AA
SLCL|BPE_CHR1_12094308	A/G	LCL|BPE_CHR1	12094308	+	NA	NA	NA	NA	NA	NA	GA	GA	GG	GG	GA	GA	GA	GA	GA	GG	GA	GA	GG	AA	AA	GG	GG	GA	AA	AA	AA	GA	GA	AA	NN	GG	GG	AA	AA	AA	GA	GA	GA	AA	GG	GG	AA	GA	GG
SLCL|BPE_CHR1_12094475	C/T	LCL|BPE_CHR1	12094475	+	NA	NA	NA	NA	NA	NA	CC	CC	CC	CC	CC	CC	CC	CC	CC	CC	CC	CC	CC	CT	CT	CC	CC	CT	TT	CT	CT	CC	CC	TT	NN	CC	CC	TT	CC	CT	CT	CC	CC	TT	CC	TT	TT	CC	CC
SLCL|BPE_CHR1_12110856	C/A	LCL|BPE_CHR1	12110856	+	NA	NA	NA	NA	NA	NA	CA	CA	CA	AA	CA	CA	CA	CA	CA	CA	CA	CA	AA	CA	CA	AA	AA	CA	CA	CA	CA	CA	CA	CA	AA	AA	AA	CC	CC	CA	CA	CC	CA	CC	CA	CC	CC	CA	AA
SLCL|BPE_CHR1_12110877	T/G	LCL|BPE_CHR1	12110877	+	NA	NA	NA	NA	NA	NA	TG	TG	GG	GG	GG	GG	TG	TG	TG	TG	GG	GG	GG	TG	GG	GG	GG	TG	GG	GG	GG	TG	TG	TG	GG	GG	GG	TG	TG	TG	TG	GG	GG	TG	GG	TG	TG	TG	GG
SLCL|BPE_CHR1_12135007	A/G	LCL|BPE_CHR1	12135007	+	NA	NA	NA	NA	NA	NA	AA	NN	AG	GG	GG	NN	AA	AA	NN	AG	AG	AG	AG	AG	AG	AG	AG	AA	GG	AG	GG	AG	AG	AG	AA	AG	AG	AG	AG	GG	NN	AG	GG	AG	AG	AA	AG	AG	AG
SLCL|BPE_CHR1_12151198	T/C	LCL|BPE_CHR1	12151198	+	NA	NA	NA	NA	NA	NA	CT	CT	CT	CT	CT	CT	CT	CT	CT	CT	CT	CT	CT	CT	CT	CT	CT	CT	CT	CT	CT	CT	CT	CT	CT	CT	CT	CT	CT	CT	CT	CT	CT	CT	CT	CT	CT	CT	CT
SLCL|BPE_CHR1_12158487	G/A	LCL|BPE_CHR1	12158487	+	NA	NA	NA	NA	NA	NA	GG	GG	GG	GG	GG	GG	GG	GG	GG	GG	GG	GG	GG	GG	GG	GG	GG	GG	GG	GG	GG	GG	GG	GG	GG	GG	GG	GG	GG	GG	AG	GG	GG	GG	GG	GG	AG	GG	GG
SLCL|BPE_CHR1_12194055	A/G	LCL|BPE_CHR1	12194055	+	NA	NA	NA	NA	NA	NA	AA	AA	AA	AA	AA	AA	AA	AA	AG	AG	AA	AA	AA	AA	AA	AA	AA	AA	AG	AA	AA	AA	AA	AA	AA	AA	AA	GG	AA	AA	AA	AA	AA	GG	AA	GG	AG	AA	AA
SLCL|BPE_CHR1_12194056	G/T	LCL|BPE_CHR1	12194056	+	NA	NA	NA	NA	NA	NA	GG	GG	GG	GG	GG	GG	GG	GG	GG	GG	GG	GG	GG	GG	GG	GG	GG	GG	GT	GG	GG	GG	GG	GG	GG	GG	GG	TT	GG	GG	GG	GG	GG	TT	GG	TT	GT	GG	GG
SLCL|BPE_CHR1_12195375	G/A	LCL|BPE_CHR1	12195375	+	NA	NA	NA	NA	NA	NA	AA	AA	AA	AA	AA	AA	AA	AA	GA	GA	AA	AA	AA	GA	AA	AA	AA	GA	GA	AA	AA	GA	GA	AA	AA	AA	AA	GG	AA	GA	GA	AA	AA	GG	AA	GG	GG	AA	AA
SLCL|BPE_CHR1_12201802	T/C	LCL|BPE_CHR1	12201802	+	NA	NA	NA	NA	NA	NA	TT	TC	NN	NN	TT	TT	TC	NN	CC	NN	TT	TT	TT	CC	TC	TT	TT	TT	CC	CC	TC	TT	TT	TT	TT	TT	TT	NN	TC	TT	TT	TT	TT	NN	TT	TT	CC	CC	TT
SLCL|BPE_CHR1_12202390	G/T	LCL|BPE_CHR1	12202390	+	NA	NA	NA	NA	NA	NA	GT	GT	TT	GT	TT	TT	GT	GT	GG	GT	TT	TT	TT	GG	GT	GT	GT	TT	GG	GT	GT	TT	TT	TT	TT	TT	GT	GT	GT	GT	GG	TT	TT	GT	GT	GT	GG	GG	TT
SLCL|BPE_CHR1_12202462	C/G	LCL|BPE_CHR1	12202462	+	NA	NA	NA	NA	NA	NA	GC	GC	CC	GC	CC	CC	GC	GC	GC	CC	CC	CC	CC	GC	GC	GC	GC	CC	GC	GC	GC	CC	CC	CC	CC	CC	GC	CC	GC	CC	GG	CC	CC	CC	GC	GC	GC	GG	CC
SLCL|BPE_CHR1_12202675	G/C	LCL|BPE_CHR1	12202675	+	NA	NA	NA	NA	NA	NA	CG	CG	GG	CG	GG	GG	CG	CG	CG	GG	GG	GG	GG	CG	CG	CG	CG	GG	CG	CG	CG	GG	GG	GG	GG	GG	CG	GG	CG	GG	CC	GG	GG	GG	CG	CG	CG	CC	GG
SLCL|BPE_CHR1_12213293	C/T	LCL|BPE_CHR1	12213293	+	NA	NA	NA	NA	NA	NA	CT	CT	CT	TT	CT	CT	CT	CT	TT	CT	CT	CT	CT	CT	CT	TT	TT	CT	CT	CT	CT	TT	TT	CC	TT	TT	TT	CC	CC	CT	TT	CT	CT	CC	CT	CT	CT	CC	CT
SLCL|BPE_CHR1_12222375	G/A	LCL|BPE_CHR1	12222375	+	NA	NA	NA	NA	NA	NA	GG	GG	GG	NN	GG	GG	GG	GG	NN	GG	GG	GG	GG	GG	GG	NN	NN	GG	GG	GG	GG	NN	NN	AA	NN	NN	NN	GG	GG	GG	NN	GG	GG	GG	GG	GG	GG	GG	GG
SLCL|BPE_CHR1_12222843	A/G	LCL|BPE_CHR1	12222843	+	NA	NA	NA	NA	NA	NA	AA	AA	AA	AA	AA	AA	AA	AA	AA	AA	AA	AA	AA	AA	AA	AA	AA	AA	AA	AA	AA	AA	AA	AA	NN	AA	AA	AA	AA	AA	AA	AA	AA	AA	AA	AA	AA	AG	AA
SLCL|BPE_CHR1_12223389	C/G	LCL|BPE_CHR1	12223389	+	NA	NA	NA	NA	NA	NA	CG	CG	CG	GG	CG	CG	CG	CG	GG	CG	CG	CG	CC	CG	CC	GG	GG	CC	CC	CC	CC	GG	GG	CC	GG	GG	GG	CC	CC	CC	GG	CC	CG	CC	CG	CG	CG	CC	CG
SLCL|BPE_CHR1_12223415	C/T	LCL|BPE_CHR1	12223415	+	NA	NA	NA	NA	NA	NA	CT	CT	CT	TT	CT	CT	CT	CT	TT	CT	CT	CT	CC	CT	CC	TT	TT	CC	CC	CC	CC	TT	TT	CC	TT	TT	TT	CC	CC	CC	CT	CC	CT	CC	CT	CC	CC	CC	CT
SLCL|BPE_CHR1_12223449	C/T	LCL|BPE_CHR1	12223449	+	NA	NA	NA	NA	NA	NA	CT	CT	CT	TT	CT	CT	CT	CT	TT	CT	CT	CT	CC	CT	CC	TT	TT	CC	CC	CC	CC	TT	TT	CC	TT	TT	TT	CC	CC	CC	CT	CC	CT	CC	CT	CC	CC	CC	CT
SLCL|BPE_CHR1_12243651	G/A	LCL|BPE_CHR1	12243651	+	NA	NA	NA	NA	NA	NA	GG	GG	GG	GG	GG	GG	GG	GG	GG	GA	GG	GG	AA	GG	GG	GG	GG	AA	GA	GG	GG	GG	GA	GA	GA	GA	GG	AA	GG	AA	GG	GA	GG	AA	GG	NN	AA	GG	GA
SLCL|BPE_CHR1_12243692	G/A	LCL|BPE_CHR1	12243692	+	NA	NA	NA	NA	NA	NA	GG	GG	GG	NN	GG	GG	GG	GG	GG	AA	GG	GG	AA	GG	GG	GG	NN	AA	GA	GG	GG	NN	AA	GA	AA	AA	NN	AA	GG	AA	NN	GA	GG	AA	GG	NN	AA	GG	AA
SLCL|BPE_CHR1_12243885	G/A	LCL|BPE_CHR1	12243885	+	NA	NA	NA	NA	NA	NA	AA	AA	AG	GG	AG	AA	AG	AG	AA	AG	AA	AA	AA	AG	AA	AG	GG	AA	AA	AA	AA	AA	AA	AA	AG	AG	GG	AA	AA	AA	GG	AA	AA	AA	AG	GG	AG	AG	AA
SLCL|BPE_CHR1_12244128	C/T	LCL|BPE_CHR1	12244128	+	NA	NA	NA	NA	NA	NA	CC	CC	CC	NN	CC	CC	CC	CC	CC	CC	CC	CC	CC	CC	CC	CC	NN	CC	CC	CC	CC	CC	CC	CC	CC	CC	NN	CC	CC	CC	TT	CC	CC	CC	CC	TT	TC	TC	CC
SLCL|BPE_CHR1_12244151	C/T	LCL|BPE_CHR1	12244151	+	NA	NA	NA	NA	NA	NA	CC	CC	CC	NN	CC	CC	CC	CC	CC	TT	CC	CC	CT	CC	CC	CC	NN	CC	CT	CC	CC	CC	CC	CC	CC	CC	NN	CT	CC	CT	CC	CC	CC	CT	CC	CC	CT	CC	TT
SLCL|BPE_CHR1_12253567	G/T	LCL|BPE_CHR1	12253567	+	NA	NA	NA	NA	NA	NA	TG	TG	GG	GG	GG	NN	NN	TG	GG	GG	GG	GG	GG	GG	GG	GG	GG	GG	GG	GG	GG	GG	GG	GG	NN	GG	GG	GG	GG	GG	TG	GG	GG	GG	GG	TG	GG	TT	GG
SLCL|BPE_CHR1_12253623	T/A	LCL|BPE_CHR1	12253623	+	NA	NA	NA	NA	NA	NA	TT	TA	TT	TT	TT	NN	NN	TA	TT	TT	TT	TT	TT	NN	TT	TT	TT	TT	TT	TT	TT	TT	TT	TT	NN	TT	TT	TT	TA	TT	TT	TT	NN	TT	TT	TT	TT	AA	TT
SLCL|BPE_CHR1_12253806	T/C	LCL|BPE_CHR1	12253806	+	NA	NA	NA	NA	NA	NA	CT	CT	TT	TT	TT	TT	CT	CT	TT	TT	TT	TT	TT	CT	TT	TT	TT	TT	TT	TT	TT	TT	TT	TT	TT	TT	TT	TT	CT	TT	CT	TT	TT	TT	TT	TT	CT	CC	TT
SLCL|BPE_CHR1_12256494	A/G	LCL|BPE_CHR1	12256494	+	NA	NA	NA	NA	NA	NA	GG	GG	AA	AA	AA	AA	AG	AG	AA	AG	AG	AG	AG	AG	AA	AG	AA	AA	AG	AA	AA	AA	AA	AG	AA	AA	AA	AG	AG	AG	AA	AA	AG	GG	AA	GG	AG	AG	AG
SLCL|BPE_CHR1_12256699	A/G	LCL|BPE_CHR1	12256699	+	NA	NA	NA	NA	NA	NA	AG	AG	AG	AG	AG	AG	AG	AG	AG	AG	AG	AG	AG	AA	AG	AG	AG	AA	GG	AG	AG	AG	AG	AG	AA	AG	AG	AG	AA	AG	AA	AA	AG	AG	AA	GG	AG	AA	GG
SLCL|BPE_CHR1_12262137	T/G	LCL|BPE_CHR1	12262137	+	NA	NA	NA	NA	NA	NA	TT	TT	NN	TT	NN	NN	TT	TT	TT	TT	NN	NN	TT	TT	TT	TT	TT	TT	TT	TT	TT	NN	NN	GG	NN	NN	TT	TT	TT	TT	TT	NN	NN	TT	TT	TT	TT	GT	TT
SLCL|BPE_CHR1_12286328	G/A	LCL|BPE_CHR1	12286328	+	NA	NA	NA	NA	NA	NA	AG	AG	GG	GG	GG	AG	GG	GG	AG	AG	AG	AG	AG	GG	AG	AG	GG	GG	AG	AG	AG	GG	GG	AG	GG	GG	GG	GG	GG	GG	GG	AG	AG	GG	GG	GG	GG	GG	AA
SLCL|BPE_CHR1_12296061	A/T	LCL|BPE_CHR1	12296061	+	NA	NA	NA	NA	NA	NA	AA	AA	AT	TT	AT	AA	AT	AT	AA	AA	AA	AA	AA	AA	AA	AT	TT	AA	AA	AA	AA	AT	AT	AT	AT	AT	TT	AA	AA	AT	AT	AA	AA	AA	AT	AT	AA	AA	AA
SLCL|BPE_CHR1_12304376	T/C	LCL|BPE_CHR1	12304376	+	NA	NA	NA	NA	NA	NA	CT	CT	CT	TT	CT	CC	TT	TT	CC	CC	CC	CC	CC	CT	CC	CT	TT	CC	CT	CC	CC	CT	CT	CT	CT	CT	TT	CT	CT	CT	CT	CC	CC	CT	CT	CT	CT	TT	CC
SLCL|BPE_CHR1_12304527	C/T	LCL|BPE_CHR1	12304527	+	NA	NA	NA	NA	NA	NA	TC	TC	CC	CC	CC	TC	CC	CC	TC	TC	TC	TC	TT	CC	TC	TC	CC	TT	TC	TC	TC	TC	TC	TC	TC	TC	CC	TC	CC	CC	TC	TC	TC	TC	CC	TC	TC	CC	TT
SLCL|BPE_CHR1_12304564	G/C	LCL|BPE_CHR1	12304564	+	NA	NA	NA	NA	NA	NA	CG	CG	CG	GG	CG	CC	GG	GG	CC	CC	CC	CC	CC	CG	CC	CG	GG	CC	CG	CC	CC	CG	CG	CG	CG	CG	GG	CG	CG	CG	CG	CC	CC	CG	CG	CG	CG	CG	CC
SLCL|BPE_CHR1_12306857	C/T	LCL|BPE_CHR1	12306857	+	NA	NA	NA	NA	NA	NA	TC	TC	TC	CC	TC	TT	CC	CC	TT	TT	TT	TT	TT	CC	TT	TC	CC	TT	TC	TT	TT	TC	TC	TC	TC	TC	CC	TC	TC	TC	TC	TT	TT	TC	TC	TC	TC	CC	TT
SLCL|BPE_CHR1_12306864	A/G	LCL|BPE_CHR1	12306864	+	NA	NA	NA	NA	NA	NA	GA	GA	GA	AA	GA	GG	AA	AA	GG	GG	GG	GG	GG	AA	GG	GA	AA	GG	GA	GG	GG	GA	GA	GA	GA	GA	AA	GA	GA	GA	GA	GG	GG	GA	GA	GA	GA	AA	GG
SLCL|BPE_CHR1_12306881	G/A	LCL|BPE_CHR1	12306881	+	NA	NA	NA	NA	NA	NA	AG	AG	GG	GG	GG	AG	GG	GG	AA	AA	AG	AG	AA	GG	AG	AG	GG	AA	AG	AG	AG	AG	AG	AG	AG	AG	GG	AG	GG	GG	AG	AG	AG	AG	GG	AG	AG	GG	AA
SLCL|BPE_CHR1_12307378	C/T	LCL|BPE_CHR1	12307378	+	NA	NA	NA	NA	NA	NA	TC	TC	CC	CC	CC	TC	CC	CC	TT	TT	TC	TC	TT	CC	TC	TC	CC	TT	TC	TC	TC	TC	TC	TC	TC	TC	CC	TC	CC	CC	TC	TC	TC	TC	CC	TC	TC	CC	TT
SLCL|BPE_CHR1_12307435	T/C	LCL|BPE_CHR1	12307435	+	NA	NA	NA	NA	NA	NA	CT	CT	CT	TT	CT	CC	TT	TT	CC	CC	CC	CC	CC	TT	CC	CT	TT	CC	CT	CC	CC	CT	CT	CT	CT	CT	TT	CT	CT	CT	CT	CC	CC	CT	CT	CT	CT	TT	CC
SLCL|BPE_CHR1_12328852	C/T	LCL|BPE_CHR1	12328852	+	NA	NA	NA	NA	NA	NA	TC	CC	CC	CC	CC	CC	CC	CC	CC	CC	CC	CC	TT	TC	TC	NN	CC	TT	TT	CC	CC	TC	TT	CC	TT	TT	CC	TT	TC	CC	CC	TC	CC	TT	CC	CC	TT	TC	TT
SLCL|BPE_CHR1_12338339	A/G	LCL|BPE_CHR1	12338339	+	NA	NA	NA	NA	NA	NA	GA	GA	GG	GG	GA	GG	GA	GA	AA	AA	GA	GA	AA	AA	AA	GG	GG	AA	AA	AA	AA	GA	AA	GA	GA	GA	GG	AA	AA	AA	GG	AA	GG	AA	GA	AA	GA	GA	GA
SLCL|BPE_CHR1_12338424	A/C	LCL|BPE_CHR1	12338424	+	NA	NA	NA	NA	NA	NA	CA	AA	CC	CC	CA	CC	CA	CA	AA	AA	CA	CA	AA	AA	AA	CC	CC	AA	AA	AA	AA	CA	AA	CA	CA	CA	CC	AA	AA	CA	CC	AA	CC	AA	CA	CA	CA	CA	CA
SLCL|BPE_CHR1_12357942	A/G	LCL|BPE_CHR1	12357942	+	NA	NA	NA	NA	NA	NA	AA	AA	AA	NN	NN	NN	AA	AA	NN	NN	NN	NN	AG	AA	AA	NN	NN	NN	NN	NN	AA	AA	AA	AA	NN	NN	AA	NN	AA	NN	NN	AA	NN	GG	NN	NN	AA	GG	NN
SLCL|BPE_CHR1_12357944	T/C	LCL|BPE_CHR1	12357944	+	NA	NA	NA	NA	NA	NA	CC	CC	CC	NN	NN	NN	CC	CC	NN	NN	NN	NN	TT	NN	CC	NN	NN	NN	NN	NN	CC	TT	TT	CC	NN	NN	CC	NN	CC	NN	NN	CC	NN	TT	NN	NN	CC	TT	NN
SLCL|BPE_CHR1_12357950	A/G	LCL|BPE_CHR1	12357950	+	NA	NA	NA	NA	NA	NA	AA	AA	AA	NN	NN	NN	AA	AA	NN	NN	NN	NN	AG	AA	AA	NN	NN	NN	NN	NN	AA	AA	AA	AA	NN	NN	AA	NN	AA	NN	NN	AA	NN	GG	NN	NN	AA	GG	NN
SLCL|BPE_CHR1_12358105	G/A	LCL|BPE_CHR1	12358105	+	NA	NA	NA	NA	NA	NA	GG	GG	GG	NN	NN	NN	GG	GG	NN	NN	NN	NN	GA	GG	GG	NN	NN	NN	NN	NN	GG	NN	NN	GG	NN	NN	GG	NN	GG	NN	NN	GG	NN	AA	NN	NN	GG	AA	NN
SLCL|BPE_CHR1_12358118	C/G	LCL|BPE_CHR1	12358118	+	NA	NA	NA	NA	NA	NA	CC	CC	CC	NN	NN	NN	CC	CC	NN	NN	NN	NN	CG	CC	CC	NN	NN	NN	NN	NN	CC	NN	NN	CG	NN	NN	CC	NN	CC	NN	NN	CC	NN	GG	NN	NN	CC	GG	NN
SLCL|BPE_CHR1_12358121	T/A	LCL|BPE_CHR1	12358121	+	NA	NA	NA	NA	NA	NA	TT	TT	TT	NN	NN	NN	TT	TT	NN	NN	NN	NN	TA	TT	TT	NN	NN	NN	NN	NN	TT	NN	NN	TA	NN	NN	TT	NN	TT	NN	NN	TT	NN	AA	NN	NN	TT	AA	NN
SLCL|BPE_CHR1_12459574	C/A	LCL|BPE_CHR1	12459574	+	NA	NA	NA	NA	NA	NA	NN	AA	AA	AA	AA	NN	NN	NN	AA	AA	AA	AA	AA	NN	AA	AA	AA	CC	NN	AA	AA	CA	CC	AA	NN	NN	AA	AA	NN	CA	CA	CA	AA	CC	AA	CA	CC	NN	NN
SLCL|BPE_CHR1_12459614	A/T	LCL|BPE_CHR1	12459614	+	NA	NA	NA	NA	NA	NA	AA	AA	AA	AA	AA	AA	NN	NN	AA	AA	AA	AA	AA	NN	AA	AA	AA	AA	NN	AA	AA	AA	AA	AA	NN	NN	AA	AA	AA	AA	AA	AA	AA	AA	AA	AA	AA	NN	AA
SLCL|BPE_CHR1_12465482	G/A	LCL|BPE_CHR1	12465482	+	NA	NA	NA	NA	NA	NA	GG	GG	GG	GG	GG	GG	GG	GG	GG	GG	GG	GG	GG	GG	GG	GG	GG	GA	GG	GG	GG	GA	GA	GG	GG	GG	GG	GG	GG	GA	GG	GG	GG	GA	GG	GA	GA	GG	GG
SLCL|BPE_CHR1_12465484	T/C	LCL|BPE_CHR1	12465484	+	NA	NA	NA	NA	NA	NA	TT	TT	TT	TT	TT	TT	TT	TT	TT	TT	TT	TT	TT	TT	TT	TT	TT	TC	TT	TT	TT	TC	TC	TT	TT	TT	TT	TT	TT	TC	TT	TT	TT	TC	TT	TC	TC	TT	TT
SLCL|BPE_CHR1_12465501	C/T	LCL|BPE_CHR1	12465501	+	NA	NA	NA	NA	NA	NA	CC	CC	CC	CC	CC	CC	CC	CC	CC	CC	CC	CC	CC	CC	CC	CC	CC	CT	CC	CC	CC	CT	CT	CC	CC	CC	CC	CC	CC	CT	CC	CC	CC	CT	CC	CT	CT	CC	CC
SLCL|BPE_CHR1_12465740	T/C	LCL|BPE_CHR1	12465740	+	NA	NA	NA	NA	NA	NA	CT	CC	CT	CT	CT	CC	CT	CT	CC	TT	CT	CT	CT	TT	CT	CC	CT	CT	CT	CC	CT	TT	TT	CC	CC	CC	CT	TT	TT	TT	TT	CT	CT	TT	TT	TT	TT	CT	CC
SLCL|BPE_CHR1_12465818	C/T	LCL|BPE_CHR1	12465818	+	NA	NA	NA	NA	NA	NA	CC	CC	CC	CC	CC	CC	CC	CC	CC	NN	CC	CC	CC	CC	CC	CC	CC	CT	CC	CC	CC	CT	CC	CC	CC	CC	CC	CC	CC	CC	CT	CC	CC	NN	CC	TT	TT	CC	CC
SLCL|BPE_CHR1_12465819	A/T	LCL|BPE_CHR1	12465819	+	NA	NA	NA	NA	NA	NA	AA	AA	AA	AA	AA	AA	AA	AA	AA	NN	AA	AA	AA	AA	AA	AA	AA	AT	AA	AA	AA	AT	AA	AA	AA	AA	AA	AA	AA	AA	AT	AA	AA	NN	AA	TT	TT	AA	AA
SLCL|BPE_CHR1_12465934	T/C	LCL|BPE_CHR1	12465934	+	NA	NA	NA	NA	NA	NA	TT	TT	TT	TT	TT	TT	TT	TT	TT	NN	TT	TT	TT	TT	TT	TT	TT	TC	TT	TT	TT	TC	TC	TT	TT	TT	TT	TT	TT	NN	TC	TT	TT	TC	TT	CC	TC	TT	TT
SLCL|BPE_CHR1_12465994	C/G	LCL|BPE_CHR1	12465994	+	NA	NA	NA	NA	NA	NA	CC	CC	CC	CC	CC	CC	CC	CC	CC	NN	CC	NN	CC	CC	CC	CC	CC	NN	CC	CC	CC	GC	GC	CC	CC	CC	CC	CC	CC	NN	GC	CC	CC	NN	CC	NN	GC	CC	CC
SLCL|BPE_CHR1_12466994	A/C	LCL|BPE_CHR1	12466994	+	NA	NA	NA	NA	NA	NA	NN	NN	NN	NN	NN	NN	NN	NN	NN	NN	NN	NN	NN	NN	NN	NN	NN	AA	NN	NN	NN	AA	AA	NN	NN	NN	NN	NN	NN	AA	CC	NN	NN	AA	NN	AA	CC	NN	NN
SLCL|BPE_CHR1_12474042	C/A	LCL|BPE_CHR1	12474042	+	NA	NA	NA	NA	NA	NA	AA	NN	CC	CC	CC	AA	CC	CC	CC	CC	CA	CA	CC	NN	CC	AA	CC	CC	NN	CC	CC	NN	NN	AA	NN	CC	CC	CC	CC	CC	CC	CC	CC	NN	CC	CC	NN	CC	CC
SLCL|BPE_CHR1_12474138	G/T	LCL|BPE_CHR1	12474138	+	NA	NA	NA	NA	NA	NA	GT	TT	GG	GG	GG	TT	GG	GG	GG	GG	GT	GT	GG	NN	GG	GT	GG	GG	NN	GG	GG	NN	GG	TT	GG	GG	GG	GG	GG	GG	GG	GG	GG	NN	GG	GG	NN	GG	GG
SLCL|BPE_CHR1_12546567	A/G	LCL|BPE_CHR1	12546567	+	NA	NA	NA	NA	NA	NA	AG	AG	AA	NN	AA	AA	AG	GG	AG	NN	AG	AG	AG	NN	AG	GG	AG	NN	AA	AG	AA	AG	AG	AG	GG	NN	AG	GG	AA	AG	AG	AG	AA	AG	AG	GG	AG	AA	AG
SLCL|BPE_CHR1_12589198	A/G	LCL|BPE_CHR1	12589198	+	NA	NA	NA	NA	NA	NA	NN	GG	AA	NN	NN	NN	NN	AA	NN	NN	NN	NN	AA	NN	NN	GG	AA	AA	AA	NN	NN	AA	AA	GA	NN	AA	AA	AA	AA	NN	NN	GG	NN	AA	AA	AA	NN	AA	AA
SLCL|BPE_CHR1_12589202	T/C	LCL|BPE_CHR1	12589202	+	NA	NA	NA	NA	NA	NA	NN	CC	TT	NN	NN	NN	NN	TT	NN	NN	NN	NN	TT	NN	NN	CC	TT	TT	TT	NN	NN	TT	TT	CT	NN	TT	TT	TT	TT	NN	NN	CC	NN	TT	TT	TT	NN	TT	TT
SLCL|BPE_CHR1_12589252	G/A	LCL|BPE_CHR1	12589252	+	NA	NA	NA	NA	NA	NA	GG	GG	GG	NN	NN	NN	NN	GG	GG	GG	GG	GG	GG	NN	NN	GG	GG	GG	GG	NN	NN	GG	GG	GG	NN	GG	GG	GG	GG	NN	NN	GG	NN	GG	GG	GG	GG	GG	GG
SLCL|BPE_CHR1_12590827	G/A	LCL|BPE_CHR1	12590827	+	NA	NA	NA	NA	NA	NA	AA	AA	AG	AG	AG	AA	AG	AG	AG	AG	AA	AA	AG	AA	AA	AA	AG	GG	AG	AA	AA	AG	AG	AG	GG	GG	AG	GG	AA	AG	AA	AG	AA	GG	AA	AG	AG	AG	AA
SLCL|BPE_CHR1_12595107	G/A	LCL|BPE_CHR1	12595107	+	NA	NA	NA	NA	NA	NA	GG	GG	AA	GG	GA	GA	GG	GG	GG	GG	GA	GA	GG	GG	GG	GG	GG	GG	GG	GA	GA	GG	GA	GA	GG	GG	GG	GG	GG	NN	AA	GA	GA	GG	AA	GA	GA	GG	GG
SLCL|BPE_CHR1_12595122	C/T	LCL|BPE_CHR1	12595122	+	NA	NA	NA	NA	NA	NA	TC	NN	CC	CC	TC	TC	NN	CC	CC	CC	TC	TC	TC	TC	NN	TT	CC	CC	CC	CC	CC	CC	CC	TC	CC	CC	CC	CC	CC	NN	CC	CC	TC	CC	CC	CC	CC	CC	TT
SLCL|BPE_CHR1_12595197	G/A	LCL|BPE_CHR1	12595197	+	NA	NA	NA	NA	NA	NA	GG	GG	GG	NN	GG	GA	NN	GG	GG	GA	GA	GA	GA	NN	NN	NN	NN	GG	NN	NN	NN	GG	GG	GG	GG	GG	GG	GG	NN	GG	NN	GA	GG	GG	AA	GA	NN	NN	GG
SLCL|BPE_CHR1_12595199	T/C	LCL|BPE_CHR1	12595199	+	NA	NA	NA	NA	NA	NA	TT	TT	TT	NN	TT	TC	NN	TT	TT	TT	TC	TC	TT	TT	NN	NN	NN	TT	NN	NN	NN	TT	TT	TT	TT	TT	TT	TT	NN	TT	NN	TC	TT	TT	CC	TC	NN	NN	TT
SLCL|BPE_CHR1_12595223	G/A	LCL|BPE_CHR1	12595223	+	NA	NA	NA	NA	NA	NA	AA	AA	GG	NN	GG	GG	GG	GG	GG	GG	GA	GA	GG	NN	GG	NN	NN	GG	GG	GG	GG	GG	GG	AA	GG	GG	GG	GG	GG	AA	GG	GG	AA	GG	GG	GG	GG	GG	NN
SLCL|BPE_CHR1_12622938	G/C	LCL|BPE_CHR1	12622938	+	NA	NA	NA	NA	NA	NA	CG	CG	CG	CG	CG	CG	CG	CG	GG	CG	CG	CG	CG	CG	GG	CG	CG	GG	GG	GG	GG	CG	CG	CC	CG	CG	CG	GG	GG	CC	GG	GG	CG	GG	GG	CG	GG	GG	CC
SLCL|BPE_CHR1_12627335	G/C	LCL|BPE_CHR1	12627335	+	NA	NA	NA	NA	NA	NA	CG	CG	CG	CG	CG	CG	CG	CG	GG	GG	CG	CG	GG	GG	GG	CG	CG	GG	GG	GG	GG	CG	CG	CC	CG	CG	CG	GG	GG	CC	GG	GG	CG	GG	GG	GG	GG	GG	CG
SLCL|BPE_CHR1_12660089	T/A	LCL|BPE_CHR1	12660089	+	NA	NA	NA	NA	NA	NA	TT	TT	TT	TT	TT	TT	TT	TT	TT	TT	TT	TT	TT	TT	TT	TT	TT	TT	TT	TT	TT	TT	TT	NN	TT	TT	TT	TT	TT	TT	TT	TT	TT	TT	TT	TT	TT	TT	NN
SLCL|BPE_CHR1_12676545	A/G	LCL|BPE_CHR1	12676545	+	NA	NA	NA	NA	NA	NA	AA	AA	AA	GG	AA	AA	AA	AA	AG	NN	AA	AA	AG	AG	AA	GG	GG	AA	AA	AA	AA	AA	AA	GG	AA	AA	GG	AG	AA	GG	AG	AA	AA	AA	AG	AG	AA	AA	GG
SLCL|BPE_CHR1_12676546	G/C	LCL|BPE_CHR1	12676546	+	NA	NA	NA	NA	NA	NA	GG	GG	GG	CC	GG	GG	GG	GG	GC	NN	GG	GG	GC	GC	GG	CC	CC	GG	GG	GG	GG	GG	GG	CC	GG	GG	CC	GC	GG	CC	GC	GG	GG	GG	GC	GC	GG	GG	CC
SLCL|BPE_CHR1_12676582	A/G	LCL|BPE_CHR1	12676582	+	NA	NA	NA	NA	NA	NA	AA	AA	AA	AA	AA	AA	AA	AA	AA	AG	AA	AA	AG	AA	AA	AA	AA	AA	AA	AA	AA	AA	AA	AA	AA	AA	AA	AA	AA	AA	AA	AA	AA	AA	AA	AA	AA	AA	GG
SLCL|BPE_CHR1_12691576	C/T	LCL|BPE_CHR1	12691576	+	NA	NA	NA	NA	NA	NA	CC	CC	CC	NN	CC	CC	CC	CC	TT	CT	CC	CC	CC	NN	CT	NN	TT	CC	CC	CC	CT	NN	CC	NN	CC	CC	TT	TT	CC	NN	CT	CC	CC	CC	CC	CC	CC	CC	CC
SLCL|BPE_CHR1_12691604	C/A	LCL|BPE_CHR1	12691604	+	NA	NA	NA	NA	NA	NA	CC	CC	CC	NN	CC	CC	CC	CC	AA	CA	CC	CC	CC	NN	CA	NN	NN	CC	CC	CC	CA	NN	CC	NN	NN	CC	AA	AA	CC	NN	CA	CC	CC	CC	CC	CC	CC	CC	CC
SLCL|BPE_CHR1_12705003	G/T	LCL|BPE_CHR1	12705003	+	NA	NA	NA	NA	NA	NA	GG	GG	GG	TG	GG	GG	GG	GG	TT	TG	GG	GG	GG	GG	TG	TG	TG	TG	TG	TG	TG	GG	GG	GG	GG	GG	TG	TG	GG	GG	TG	GG	GG	TG	TG	GG	GG	GG	GG
SLCL|BPE_CHR1_12708388	G/A	LCL|BPE_CHR1	12708388	+	NA	NA	NA	NA	NA	NA	GG	GG	GG	AG	GG	NN	GG	GG	AG	AG	GG	GG	GG	GG	GG	AG	NN	AG	GG	GG	GG	GG	GG	GG	GG	GG	GG	AG	GG	GG	AG	GG	GG	AG	AG	GG	GG	GG	GG
SLCL|BPE_CHR1_12844349	C/T	LCL|BPE_CHR1	12844349	+	NA	NA	NA	NA	NA	NA	NN	NN	TT	CC	TT	TT	NN	NN	CC	NN	TT	TT	CC	CC	CT	CC	CC	CC	CC	CT	CT	NN	NN	NN	CC	CC	CC	CC	TT	NN	CT	CT	TT	NN	CT	TT	TT	CC	NN
SLCL|BPE_CHR1_13045358	G/A	LCL|BPE_CHR1	13045358	+	NA	NA	NA	NA	NA	NA	GG	GG	GG	GG	GG	GG	GG	GG	GA	GG	GG	GG	GG	GG	AA	GG	GG	GG	GA	AA	AA	GG	GG	GG	GG	GG	GG	GG	NN	AA	GG	GG	GG	GG	GG	NN	GG	GG	GG
SLCL|BPE_CHR1_13050830	G/A	LCL|BPE_CHR1	13050830	+	NA	NA	NA	NA	NA	NA	AG	AG	GG	AA	GG	NN	GG	GG	AA	AG	AG	AG	GG	AG	AG	AA	AA	GG	AA	AG	AG	AA	AA	GG	GG	GG	AG	AA	GG	AG	AG	GG	AG	AA	AG	GG	AG	GG	AG
SLCL|BPE_CHR1_13050941	T/C	LCL|BPE_CHR1	13050941	+	NA	NA	NA	NA	NA	NA	CC	CC	TT	CT	TT	CC	TT	TT	CC	CT	CC	CC	TT	CC	CC	CC	CT	TT	CC	CC	CC	CT	CT	TT	TT	TT	CT	CT	NN	CT	CC	TT	CC	CC	CC	TT	CC	NN	CT
SLCL|BPE_CHR1_13072906	G/A	LCL|BPE_CHR1	13072906	+	NA	NA	NA	NA	NA	NA	NN	NN	GG	NN	AA	GG	GG	GG	GG	NN	GG	NN	GG	GG	GG	AA	NN	GG	GG	GG	GG	GG	GG	AA	AA	NN	NN	GG	GG	GG	GG	GG	NN	NN	GG	GG	GG	GG	NN
SLCL|BPE_CHR1_13072919	G/A	LCL|BPE_CHR1	13072919	+	NA	NA	NA	NA	NA	NA	NN	NN	NN	NN	GG	GG	NN	NN	NN	NN	NN	NN	GG	GG	NN	GG	NN	NN	GG	AG	NN	NN	NN	GG	GG	NN	NN	GG	GG	NN	GG	GG	NN	NN	GG	AA	AA	GG	NN
SLCL|BPE_CHR1_13073115	G/T	LCL|BPE_CHR1	13073115	+	NA	NA	NA	NA	NA	NA	GG	GG	GT	GG	GG	GT	GG	GG	GG	GG	GT	GT	GG	GG	GT	GG	GT	GG	GG	GG	GT	GG	GG	GG	GG	GG	GT	GG	TT	GG	TT	TT	GG	NN	TT	GG	GG	GG	GG
SLCL|BPE_CHR1_13073137	G/A	LCL|BPE_CHR1	13073137	+	NA	NA	NA	NA	NA	NA	GG	GG	GA	GG	GG	GA	GG	GG	GG	GG	GA	GA	GG	GG	GA	GG	GA	GG	GG	GG	GA	GG	GG	GG	GG	GG	GA	GG	AA	GG	AA	AA	GG	NN	AA	GG	GG	GG	GG
SLCL|BPE_CHR1_13076310	C/A	LCL|BPE_CHR1	13076310	+	NA	NA	NA	NA	NA	NA	CC	CC	CC	CC	CC	CC	CC	CC	AC	AC	CC	CC	AC	AC	CC	CC	CC	AC	AC	CC	CC	CC	CC	AC	AC	AC	CC	AC	CC	AC	AC	AC	CC	AC	CC	AA	AA	AC	CC
SLCL|BPE_CHR1_13076331	G/T	LCL|BPE_CHR1	13076331	+	NA	NA	NA	NA	NA	NA	GG	GG	GG	GG	GG	GG	GG	GG	GG	GG	GG	GG	GT	GG	GG	GG	GG	GT	GG	GG	GG	GG	GG	GT	GT	GT	GG	GG	GG	GT	GG	GT	GG	GG	GG	GT	GG	GT	GG
SLCL|BPE_CHR1_13090035	G/A	LCL|BPE_CHR1	13090035	+	NA	NA	NA	NA	NA	NA	NN	NN	NN	NN	NN	NN	NN	NN	NN	AG	NN	NN	GG	NN	NN	NN	NN	NN	NN	NN	NN	NN	NN	GG	NN	NN	NN	NN	NN	NN	GG	NN	NN	NN	NN	NN	AG	NN	GG
SLCL|BPE_CHR1_13116557	A/T	LCL|BPE_CHR1	13116557	+	NA	NA	NA	NA	NA	NA	AA	AA	NN	AA	AA	AA	TT	TT	AA	AA	AA	AA	AA	TT	AA	NN	AA	AA	AA	AA	AA	TT	TT	NN	AA	AA	AA	AA	NN	AA	AA	NN	AA	AA	AA	NN	AA	AT	NN
SLCL|BPE_CHR1_13116848	G/T	LCL|BPE_CHR1	13116848	+	NA	NA	NA	NA	NA	NA	GG	GG	NN	GG	GG	GG	TT	TT	GG	GG	GG	GG	GG	TT	GG	NN	GG	GG	GG	GG	GG	GT	TT	GG	GG	GG	GG	GG	NN	NN	GG	NN	GG	GG	GG	NN	GG	GT	NN
SLCL|BPE_CHR1_13116868	A/G	LCL|BPE_CHR1	13116868	+	NA	NA	NA	NA	NA	NA	AA	AA	NN	AA	GG	AA	AA	AA	AA	AA	AG	AG	AA	AA	AG	NN	AA	GG	AA	AA	NN	AG	AA	NN	AA	AA	AA	AG	NN	NN	AA	NN	AA	GG	AG	NN	AG	AA	NN
SLCL|BPE_CHR1_13117154	G/C	LCL|BPE_CHR1	13117154	+	NA	NA	NA	NA	NA	NA	NN	NN	NN	NN	NN	NN	NN	NN	GG	GG	CC	NN	GG	NN	GG	NN	NN	NN	GG	GG	GG	NN	NN	GG	NN	GG	GG	NN	NN	GG	CC	GG	NN	NN	NN	GG	NN	NN	NN
SLCL|BPE_CHR1_13117261	A/G	LCL|BPE_CHR1	13117261	+	NA	NA	NA	NA	NA	NA	AA	AA	AG	AA	AA	AA	AA	AA	AA	AA	AG	AG	GG	NN	GG	AA	AA	AA	AA	GG	GG	NN	NN	NN	AG	AG	NN	AA	GG	AA	AA	GG	AA	AA	AA	NN	NN	GG	AA
SLCL|BPE_CHR1_13117280	C/T	LCL|BPE_CHR1	13117280	+	NA	NA	NA	NA	NA	NA	CC	CC	CT	NN	TT	CC	TT	TT	CC	CC	CC	CC	CC	NN	CC	CC	CT	CC	CC	CC	CC	NN	NN	NN	CC	CC	NN	CC	CC	CC	CC	CC	CC	CC	CC	NN	NN	CC	NN
SLCL|BPE_CHR1_13117410	G/T	LCL|BPE_CHR1	13117410	+	NA	NA	NA	NA	NA	NA	GG	NN	GT	TT	GT	GG	TT	TT	TT	TT	GG	GG	GG	GG	GG	GG	GT	GG	TT	GG	GG	NN	NN	GG	NN	TT	TT	GT	GG	TT	GG	GG	GG	NN	GG	GG	TT	GG	NN
SLCL|BPE_CHR1_13140366	C/G	LCL|BPE_CHR1	13140366	+	NA	NA	NA	NA	NA	NA	CC	GC	CC	CC	CC	NN	NN	NN	NN	CC	CC	CC	CC	CC	CC	CC	CC	NN	CC	CC	CC	NN	CC	CC	CC	CC	CC	GC	CC	GC	NN	CC	NN	CC	CC	CC	GC	NN	NN
SLCL|BPE_CHR1_13140612	A/G	LCL|BPE_CHR1	13140612	+	NA	NA	NA	NA	NA	NA	GG	GG	AA	AA	AA	NN	AG	AG	NN	AG	AA	AA	AA	AG	AA	AA	AA	AG	GG	AA	AA	NN	AG	GG	AA	AA	AA	AG	AA	GG	NN	AA	GG	GG	AA	AA	AG	AG	AA
SLCL|BPE_CHR1_13140772	T/G	LCL|BPE_CHR1	13140772	+	NA	NA	NA	NA	NA	NA	TT	TT	TG	TT	TG	TG	TT	TT	TT	TG	TG	TG	GG	TT	TG	TT	TT	GG	TT	TG	TG	TT	TT	TG	TG	TG	TT	TT	GG	TT	TT	GG	TG	NN	TG	TT	TT	GG	TG
SLCL|BPE_CHR1_13141668	A/G	LCL|BPE_CHR1	13141668	+	NA	NA	NA	NA	NA	NA	AG	AG	AA	GG	AG	NN	AG	AG	AG	AA	AG	AG	AG	GG	AA	NN	AG	AG	AA	AA	AA	AG	AG	GG	GG	GG	AA	AG	AA	AA	AG	AG	AG	AA	AA	AG	NN	AG	GG
SLCL|BPE_CHR1_13142860	C/T	LCL|BPE_CHR1	13142860	+	NA	NA	NA	NA	NA	NA	CC	CC	TC	TT	TC	CC	TC	TC	CC	CC	CC	CC	CC	CC	CC	TC	TT	CC	CC	CC	CC	TC	TC	CC	TC	TC	TT	TC	CC	CC	TT	CC	CC	CC	TC	TT	TC	CC	TC
SLCL|BPE_CHR1_13146152	T/G	LCL|BPE_CHR1	13146152	+	NA	NA	NA	NA	NA	NA	GT	GT	GG	NN	GG	GG	TT	TT	TT	TT	GG	GG	TT	GT	GT	GG	NN	GT	GT	GT	GT	TT	TT	TT	TT	TT	NN	GG	GT	GT	NN	GT	GG	GG	GG	NN	GG	TT	NN
SLCL|BPE_CHR1_13158698	G/A	LCL|BPE_CHR1	13158698	+	NA	NA	NA	NA	NA	NA	NN	NN	GG	GG	GG	NN	NN	NN	GG	NN	NN	NN	AA	NN	GG	NN	GG	AA	NN	GG	GG	AA	AA	GG	AG	AG	NN	AA	NN	GG	AA	AG	NN	AA	GG	AA	AA	NN	NN
SLCL|BPE_CHR1_13179974	C/T	LCL|BPE_CHR1	13179974	+	NA	NA	NA	NA	NA	NA	CC	CC	CT	TT	CT	CC	CT	NN	CC	CT	CC	CC	CC	CC	CC	CC	TT	TT	TT	CC	CC	NN	TT	CC	TT	NN	CC	TT	CC	CC	CC	CC	CC	NN	CC	CT	NN	CC	CT
SLCL|BPE_CHR1_13186106	A/T	LCL|BPE_CHR1	13186106	+	NA	NA	NA	NA	NA	NA	AA	AA	AA	AA	AA	AA	AA	AA	AA	AA	AA	AA	AA	AA	AA	AA	AA	AA	AA	AA	AA	AA	AA	AA	AA	AA	AA	AA	AA	AA	AA	AA	AA	AA	AA	AA	AA	AA	AA
SLCL|BPE_CHR1_13186250	C/T	LCL|BPE_CHR1	13186250	+	NA	NA	NA	NA	NA	NA	CC	CC	TT	CT	TT	CC	CT	CT	TT	TT	CT	CT	TT	CC	TT	CC	TT	TT	TT	TT	TT	CT	CT	CC	TT	TT	TT	TT	CT	CC	CC	TT	TT	TT	CT	TT	CT	CC	TT
SLCL|BPE_CHR1_13210913	T/A	LCL|BPE_CHR1	13210913	+	NA	NA	NA	NA	NA	NA	TT	TT	TT	TT	TT	TT	TT	TT	TT	TT	TT	TT	TA	AA	TT	NN	TT	TA	TT	TT	TT	TA	TA	TT	AA	NN	TT	TT	TT	NN	TT	TT	TT	TT	TT	TT	TT	AA	TT
SLCL|BPE_CHR1_13225076	A/C	LCL|BPE_CHR1	13225076	+	NA	NA	NA	NA	NA	NA	AA	AA	NN	AC	CC	CC	AA	CC	CC	AC	CC	CC	AA	AA	AC	NN	AC	AA	AA	AC	AC	AC	AC	AA	AC	AA	NN	CC	AA	AA	AA	AC	NN	CC	AA	AA	AC	AA	NN
SLCL|BPE_CHR1_13225458	T/A	LCL|BPE_CHR1	13225458	+	NA	NA	NA	NA	NA	NA	TT	TT	TT	TT	TT	NN	TT	TT	TT	TT	TT	TT	TT	TT	TT	TT	TT	NN	TT	TT	TT	TT	TT	NN	TT	TT	TT	NN	TT	TT	TT	TT	TT	TT	TT	NN	TT	TT	TT
SLCL|BPE_CHR1_13234169	A/T	LCL|BPE_CHR1	13234169	+	NA	NA	NA	NA	NA	NA	AA	AA	AA	AA	AA	AA	AA	AA	AA	AT	AA	AA	AT	AA	AA	AA	AA	AA	AT	AA	AA	AA	AA	AA	AA	AA	AA	AT	AA	AA	AA	AA	AA	AT	AA	AA	AT	AA	AA
SLCL|BPE_CHR1_13234170	C/A	LCL|BPE_CHR1	13234170	+	NA	NA	NA	NA	NA	NA	CC	CC	CC	CC	CC	CC	CC	CC	CC	CA	CC	CC	CA	CC	CC	CC	CC	CC	CA	CC	CC	CC	CC	CC	CC	CC	CC	CA	CC	CC	CC	CC	CC	CA	CC	CC	CA	CC	CC
SLCL|BPE_CHR1_13236898	A/G	LCL|BPE_CHR1	13236898	+	NA	NA	NA	NA	NA	NA	AA	AA	AG	GG	AG	AA	AG	AG	AG	AG	AA	AA	GG	AA	AG	NN	GG	AA	GG	AG	AG	AA	AA	AA	GG	GG	GG	GG	AA	GG	AA	AA	AA	AG	AA	AA	AG	AA	GG
SLCL|BPE_CHR1_13236915	A/G	LCL|BPE_CHR1	13236915	+	NA	NA	NA	NA	NA	NA	GG	GG	AG	AA	AG	GG	AG	AG	AA	AA	GG	GG	AA	GG	AG	NN	AA	AA	AA	AG	AG	AA	AA	AA	AA	AA	AA	AA	GG	AA	AA	GG	GG	AA	GG	AA	AA	AG	AA
SLCL|BPE_CHR1_13237240	G/A	LCL|BPE_CHR1	13237240	+	NA	NA	NA	NA	NA	NA	GG	GG	GG	GG	GG	GG	GG	GG	GG	GG	GG	GG	GG	GG	GG	NN	GG	AA	GG	GG	GG	AA	AA	NN	GG	GG	GG	GG	GG	GG	AA	GG	GG	GA	GG	AA	GA	GG	GG
SLCL|BPE_CHR1_13237241	C/T	LCL|BPE_CHR1	13237241	+	NA	NA	NA	NA	NA	NA	TT	TT	TT	CC	CT	NN	CT	CT	CC	CC	TT	TT	CC	TT	CT	NN	CC	CC	CC	CT	CT	CC	CC	NN	CC	CC	CC	CC	TT	CC	CC	TT	TT	CC	TT	CC	CC	TT	CC
SLCL|BPE_CHR1_13237285	C/T	LCL|BPE_CHR1	13237285	+	NA	NA	NA	NA	NA	NA	TT	TT	TT	NN	CT	NN	CT	CT	CC	CC	TT	TT	CC	TT	CT	NN	CC	CC	CC	CT	CT	CC	CC	NN	CC	CC	CC	CC	TT	CC	CC	TT	TT	CC	TT	CC	CC	TT	CC
SLCL|BPE_CHR1_13237297	T/C	LCL|BPE_CHR1	13237297	+	NA	NA	NA	NA	NA	NA	CC	CC	TT	TT	TT	TT	TC	TC	TT	TT	TT	TT	TT	CC	TT	NN	TT	TT	TT	TT	TT	TT	TT	NN	TT	TT	TT	TT	TC	TT	TT	TT	TT	TT	TT	TT	TT	CC	TT
SLCL|BPE_CHR1_13237320	C/T	LCL|BPE_CHR1	13237320	+	NA	NA	NA	NA	NA	NA	CC	CC	CC	CC	CC	CC	CC	CC	CC	CC	CC	CC	NN	CC	CC	NN	CC	TT	CC	CC	CC	TT	TT	NN	CC	CC	CC	CC	CC	CC	TT	NN	CC	CT	CC	TT	CT	CC	CC
SLCL|BPE_CHR1_13237358	T/C	LCL|BPE_CHR1	13237358	+	NA	NA	NA	NA	NA	NA	TT	TT	TT	NN	TT	TT	TT	TT	TT	TC	TT	TT	TT	TT	TT	NN	NN	TT	CC	TT	TT	TT	TT	NN	NN	NN	NN	CC	TT	NN	TT	NN	TT	TC	TT	TT	TC	TT	NN
SLCL|BPE_CHR1_13243034	A/G	LCL|BPE_CHR1	13243034	+	NA	NA	NA	NA	NA	NA	AA	AA	AA	AA	AA	AA	AA	AA	AA	AA	AA	AA	AG	AG	AA	AA	AA	AG	AA	AA	AA	AA	AA	AG	AG	AG	AA	AA	AA	GG	AA	AG	AA	AA	AA	AA	AA	AA	AA
SLCL|BPE_CHR1_13243842	A/T	LCL|BPE_CHR1	13243842	+	NA	NA	NA	NA	NA	NA	TT	TT	AA	TT	AA	TT	AA	AA	AA	TT	TT	TT	TT	NN	AA	NN	AA	TT	AA	AA	AA	TT	TT	AA	AA	AA	NN	AA	AA	NN	TT	NN	TT	AT	TT	AA	AA	AA	AA
SLCL|BPE_CHR1_13294269	A/G	LCL|BPE_CHR1	13294269	+	NA	NA	NA	NA	NA	NA	NN	NN	GG	AG	GG	NN	GG	GG	AA	AA	NN	NN	AA	NN	AA	AA	AG	AA	AA	AA	AA	AA	AA	AG	GG	GG	AG	AA	NN	AA	AG	NN	NN	AA	AA	GG	GG	NN	AG
SLCL|BPE_CHR1_13294754	G/A	LCL|BPE_CHR1	13294754	+	NA	NA	NA	NA	NA	NA	GG	NN	GG	GG	GG	NN	GG	GG	GG	GG	GG	NN	GG	NN	GG	GG	GG	GG	GG	GG	GG	GG	GG	GG	GG	GG	GG	GG	NN	GG	GG	NN	NN	GG	GG	GG	GG	NN	GG
SLCL|BPE_CHR1_13294755	G/A	LCL|BPE_CHR1	13294755	+	NA	NA	NA	NA	NA	NA	GG	NN	GG	GG	GG	NN	GG	GG	GG	GG	GG	NN	GG	NN	GG	GG	GG	GG	GG	GG	GG	GG	GG	GG	GG	GG	GG	GG	NN	GG	GG	NN	NN	GG	GG	GG	GG	NN	GG
SLCL|BPE_CHR1_13305980	C/T	LCL|BPE_CHR1	13305980	+	NA	NA	NA	NA	NA	NA	TT	TT	TT	CT	TT	NN	TT	TT	CC	CC	TT	TT	CT	TT	CC	CT	TT	CT	CT	CC	CC	CT	CT	CT	TT	TT	CT	CT	TT	CT	CC	TT	TT	CT	CC	TT	CT	TT	CT
SLCL|BPE_CHR1_13305989	T/C	LCL|BPE_CHR1	13305989	+	NA	NA	NA	NA	NA	NA	CC	CC	CC	TC	CC	NN	CC	CC	TT	TT	CC	CC	TC	CC	TT	TC	CC	TC	TC	TT	TT	TC	TC	TC	CC	CC	TC	TC	CC	TC	TT	CC	CC	TC	TT	CC	CC	CC	TC
SLCL|BPE_CHR1_13310693	A/G	LCL|BPE_CHR1	13310693	+	NA	NA	NA	NA	NA	NA	GG	GG	GG	AG	GG	GG	GG	GG	AA	AA	GG	GG	AG	GG	AG	AG	AG	AG	AG	GG	AG	AA	AA	AG	GG	GG	AG	AA	GG	AG	AA	GG	GG	AG	AG	GG	GG	GG	AG
SLCL|BPE_CHR1_13333885	A/T	LCL|BPE_CHR1	13333885	+	NA	NA	NA	NA	NA	NA	AA	AA	AA	AA	AA	AA	AA	AA	NN	NN	AA	AA	TT	AA	AA	TA	TT	TA	AA	AA	AA	TA	TA	AA	AA	AA	AA	NN	AA	TT	TA	AA	AA	TT	AA	TA	TA	AA	AA
SLCL|BPE_CHR1_13335526	T/C	LCL|BPE_CHR1	13335526	+	NA	NA	NA	NA	NA	NA	TT	TT	TT	CT	TT	TT	TT	TT	CT	CC	TT	TT	CT	TT	TT	CT	CT	CT	CT	TT	TT	CT	CT	TT	TT	TT	CT	CC	TT	CC	CT	TT	TT	CC	CT	CT	CT	TT	TT
SLCL|BPE_CHR1_13341621	G/A	LCL|BPE_CHR1	13341621	+	NA	NA	NA	NA	NA	NA	GG	GG	GG	NN	GG	GG	GG	GG	GG	GG	GG	GG	GA	GA	GG	NN	NN	AA	GG	GG	GG	GG	GG	GG	AA	AA	NN	GG	GG	GG	GG	GA	GG	NN	GG	NN	GG	GG	GG
SLCL|BPE_CHR1_13341632	G/A	LCL|BPE_CHR1	13341632	+	NA	NA	NA	NA	NA	NA	GG	GG	GG	NN	GG	GG	GG	GG	GG	AA	GG	GG	GA	GG	GG	NN	NN	GG	GG	GG	GG	AA	AA	GG	GG	GG	NN	GG	GG	AA	GG	GG	GG	NN	GG	NN	GG	GG	GG
SLCL|BPE_CHR1_13341647	C/T	LCL|BPE_CHR1	13341647	+	NA	NA	NA	NA	NA	NA	CC	CC	CC	NN	CC	CC	CC	CC	NN	CC	CC	CC	CT	CT	CT	NN	NN	TT	CT	CC	CT	CC	CC	TT	TT	TT	NN	CC	CT	CC	TT	CT	CC	NN	CC	NN	CT	CC	TT
SLCL|BPE_CHR1_13342001	C/T	LCL|BPE_CHR1	13342001	+	NA	NA	NA	NA	NA	NA	TT	TT	CC	CC	CC	CC	TT	TT	CC	CC	CC	CC	CC	CT	CC	CC	CC	CC	CC	CC	CC	CC	CC	CC	CC	NN	CC	CC	CT	CC	CC	CC	CC	CC	CC	CC	CC	TT	CC
SLCL|BPE_CHR1_13342021	G/A	LCL|BPE_CHR1	13342021	+	NA	NA	NA	NA	NA	NA	AA	AA	GG	GG	GG	GG	AA	AA	GG	GG	GG	GG	GG	GA	GG	GG	GG	GG	GG	GG	GG	GG	GG	GG	GG	NN	GG	GG	GA	GG	GG	GG	GG	GG	GG	GG	GG	AA	GG
SLCL|BPE_CHR1_13342023	A/G	LCL|BPE_CHR1	13342023	+	NA	NA	NA	NA	NA	NA	AA	AA	GG	AA	GG	GG	AA	AA	AG	AA	GG	GG	AA	AA	GG	AA	AA	AA	AG	GG	GG	AA	AA	GG	AA	NN	AA	AA	AG	AA	AG	AG	GG	AA	AG	AA	AG	AA	GG
SLCL|BPE_CHR1_13342076	G/A	LCL|BPE_CHR1	13342076	+	NA	NA	NA	NA	NA	NA	AA	AA	GG	GG	GG	GG	AA	AA	GG	GG	GG	GG	GG	GA	GG	GG	GG	GG	GG	GG	GG	GG	GG	GG	GG	GG	GG	GG	GA	GG	GG	GG	GG	GG	GG	GG	GG	AA	GG
SLCL|BPE_CHR1_13344094	C/T	LCL|BPE_CHR1	13344094	+	NA	NA	NA	NA	NA	NA	CC	CC	CC	TC	CC	CC	CC	CC	NN	TC	CC	CC	CC	CC	CC	TC	TC	TC	NN	CC	CC	TC	TC	CC	CC	CC	TC	TT	CC	CC	TC	CC	CC	TC	TC	TC	CC	CC	CC
SLCL|BPE_CHR1_13344141	A/G	LCL|BPE_CHR1	13344141	+	NA	NA	NA	NA	NA	NA	AA	AA	AA	GA	AA	AA	AA	AA	GA	GA	AA	AA	AA	AA	AA	GA	GA	GA	AA	AA	AA	GA	GA	AA	AA	AA	GA	GA	AA	AA	GA	AA	AA	GA	GA	GA	AA	AA	AA
SLCL|BPE_CHR1_13344357	G/A	LCL|BPE_CHR1	13344357	+	NA	NA	NA	NA	NA	NA	GG	GG	GG	AG	GG	GG	GG	GG	AG	AG	GG	GG	GG	GG	GG	AG	AG	AG	GG	GG	GG	AG	AG	GG	GG	GG	AG	AG	GG	GG	AG	GG	GG	AG	AG	AG	GG	GG	GG
SLCL|BPE_CHR1_13345429	A/G	LCL|BPE_CHR1	13345429	+	NA	NA	NA	NA	NA	NA	AA	AA	AA	GG	AA	AA	AA	AA	GA	GA	AA	AA	AA	AA	AA	GA	GG	GA	AA	AA	AA	GA	GA	AA	AA	AA	GA	GA	AA	AA	GA	AA	AA	GA	GA	GA	AA	AA	AA
SLCL|BPE_CHR1_13345451	G/T	LCL|BPE_CHR1	13345451	+	NA	NA	NA	NA	NA	NA	GG	GG	GT	GG	GT	GT	GG	GG	GT	GG	GT	GT	GG	GG	TT	GG	GG	GG	GT	TT	TT	GG	GG	GT	GG	GG	GG	GG	TT	GG	GT	GT	GT	GG	GT	GG	GT	GG	GT
SLCL|BPE_CHR1_13345458	G/A	LCL|BPE_CHR1	13345458	+	NA	NA	NA	NA	NA	NA	GG	GG	GG	AA	GG	GG	GG	GG	AG	AG	GG	GG	GG	GG	GG	AG	AA	AG	GG	GG	GG	AG	AG	GG	GG	GG	AG	AG	GG	GG	AG	GG	GG	AG	AG	AG	GG	GG	GG
SLCL|BPE_CHR1_13345501	A/T	LCL|BPE_CHR1	13345501	+	NA	NA	NA	NA	NA	NA	AA	AA	AA	TT	AA	AA	AA	AA	TA	TA	AA	AA	AA	AA	AA	TA	TT	TA	AA	AA	AA	TA	TA	AA	AA	AA	TA	TA	AA	AA	TA	AA	AA	TA	TA	TA	AA	AA	AA
SLCL|BPE_CHR1_13345522	G/A	LCL|BPE_CHR1	13345522	+	NA	NA	NA	NA	NA	NA	GG	GG	GG	AA	GG	GG	GG	GG	AG	AG	GG	GG	GG	GG	GG	AG	AA	AG	GG	GG	GG	AG	AG	GG	GG	GG	AG	AG	GG	GG	AG	GG	GG	AG	AG	AG	GG	GG	GG
SLCL|BPE_CHR1_13354722	A/T	LCL|BPE_CHR1	13354722	+	NA	NA	NA	NA	NA	NA	NN	NN	AA	AA	AA	AA	NN	NN	AA	TT	AA	AA	TT	NN	AA	AA	AA	AA	NN	AA	AA	TT	TT	AA	NN	NN	AA	TT	AA	AA	AA	AA	AA	AA	AA	AA	AA	NN	NN
SLCL|BPE_CHR1_13371000	G/A	LCL|BPE_CHR1	13371000	+	NA	NA	NA	NA	NA	NA	GG	GG	GG	AG	GG	GG	GG	GG	GG	GG	GG	GG	GG	GG	GG	AA	AG	GG	GG	GG	GG	GG	GG	GG	GG	GG	AG	AG	GG	GG	AA	GG	GG	GG	AG	GG	GG	GG	GG
SLCL|BPE_CHR1_13377989	C/T	LCL|BPE_CHR1	13377989	+	NA	NA	NA	NA	NA	NA	CC	CC	CC	CC	CC	CC	CC	CC	CC	CC	CC	CC	CC	CC	CC	CC	CC	CC	CC	CC	CC	CC	CC	CC	CC	CC	CC	CC	TC	CC	TC	CC	CC	CC	CC	CC	TC	CC	CC
SLCL|BPE_CHR1_13377999	T/C	LCL|BPE_CHR1	13377999	+	NA	NA	NA	NA	NA	NA	CC	CC	CT	TT	CT	CC	CT	CT	TT	TT	CC	CC	CT	CC	CT	CT	TT	CT	CT	CT	CT	CT	CT	CC	CT	CT	TT	CT	CC	CT	CT	CC	CC	CT	CT	CT	CC	CT	TT
SLCL|BPE_CHR1_13381072	G/A	LCL|BPE_CHR1	13381072	+	NA	NA	NA	NA	NA	NA	GG	GG	GG	GG	GG	NN	GG	NN	GG	GG	GG	GG	GG	GG	GG	GG	GG	GG	GG	GG	NN	GA	GG	GG	NN	GG	GG	GG	GG	GG	GG	GG	NN	NN	GG	GA	GG	NN	GG
SLCL|BPE_CHR1_13381117	C/T	LCL|BPE_CHR1	13381117	+	NA	NA	NA	NA	NA	NA	TT	TT	CC	CC	CC	NN	CC	NN	CC	CC	TT	TT	NN	TT	CC	CT	CC	CT	CC	CC	NN	CC	CC	TT	NN	NN	CC	CC	CC	CT	CC	NN	NN	NN	CC	CC	CC	NN	CC
SLCL|BPE_CHR1_13382963	A/G	LCL|BPE_CHR1	13382963	+	NA	NA	NA	NA	NA	NA	AA	AA	AA	NN	AA	NN	AA	AA	AA	AA	AA	AA	AA	AA	AA	AA	NN	AA	NN	AA	AA	AA	AA	AA	AA	AA	NN	NN	GA	AA	NN	AA	AA	NN	AA	AA	NN	AA	NN
SLCL|BPE_CHR1_13449632	T/C	LCL|BPE_CHR1	13449632	+	NA	NA	NA	NA	NA	NA	TT	TT	CC	CT	CC	CT	CT	CT	TT	TT	CT	CT	CT	CT	CT	TT	CT	CT	TT	CT	CT	CT	CT	CT	CC	CC	CT	TT	TT	TT	CT	CC	CT	TT	CT	CT	CT	TT	CT
SLCL|BPE_CHR1_13460506	G/A	LCL|BPE_CHR1	13460506	+	NA	NA	NA	NA	NA	NA	GG	AA	NN	GG	GG	NN	AA	GA	GG	GG	AA	NN	GG	AA	NN	NN	NN	NN	NN	NN	GG	NN	GG	GG	NN	NN	NN	GG	NN	GG	AA	NN	NN	GA	GG	GG	NN	GA	NN
SLCL|BPE_CHR1_13460581	C/T	LCL|BPE_CHR1	13460581	+	NA	NA	NA	NA	NA	NA	NN	CT	NN	CC	NN	NN	TT	CT	CC	CC	CC	CC	CC	TT	NN	NN	NN	CC	CC	NN	CC	CC	NN	CC	NN	NN	NN	CC	NN	CC	NN	NN	NN	CC	CC	NN	CC	TT	NN
SLCL|BPE_CHR1_13481989	C/A	LCL|BPE_CHR1	13481989	+	NA	NA	NA	NA	NA	NA	CC	CC	CA	CA	CA	CC	CA	CA	NN	CC	CC	CC	CC	CC	CC	CC	CA	NN	NN	CC	CC	CC	CC	AA	AA	AA	CA	CC	CC	AA	CC	CC	CC	NN	CC	CA	CC	CC	AA
SLCL|BPE_CHR1_13481990	G/A	LCL|BPE_CHR1	13481990	+	NA	NA	NA	NA	NA	NA	GG	GG	GA	GA	GA	GG	GA	GA	NN	GG	GG	GG	GG	GG	GG	GG	GA	NN	NN	GG	GG	GG	GG	AA	AA	AA	GA	GG	GG	AA	GG	GG	GG	NN	GG	GA	GG	GG	AA
SLCL|BPE_CHR1_13482004	A/T	LCL|BPE_CHR1	13482004	+	NA	NA	NA	NA	NA	NA	AT	AT	AA	AA	AA	AA	AT	AT	NN	AA	AA	AA	AA	TT	AA	AA	AA	NN	NN	AA	AA	AA	AA	AA	AA	AA	AA	AA	TT	AA	AA	AA	AA	NN	AA	AA	AA	TT	AA
SLCL|BPE_CHR1_13482021	G/T	LCL|BPE_CHR1	13482021	+	NA	NA	NA	NA	NA	NA	GT	GT	GG	GG	GG	GG	GT	GT	NN	GG	GG	GG	GG	TT	GG	GG	GG	NN	NN	GG	GG	GG	GG	GG	GG	GG	GG	GG	TT	GG	GG	GG	GG	NN	GG	GG	GG	TT	GG
SLCL|BPE_CHR1_13483935	T/C	LCL|BPE_CHR1	13483935	+	NA	NA	NA	NA	NA	NA	CT	CT	CC	CT	CC	CT	CC	CC	CC	CC	CT	CT	CC	CC	CC	TT	CT	CT	CT	CC	CC	CT	CT	CC	CC	CC	CT	CT	CC	TT	CT	CC	CT	TT	CT	TT	CT	CT	CC
SLCL|BPE_CHR1_13499887	T/C	LCL|BPE_CHR1	13499887	+	NA	NA	NA	NA	NA	NA	CC	CC	CT	CT	CT	CT	CC	CC	CC	CC	CT	CT	CT	CT	CT	CT	CT	TT	CC	CT	CT	CT	CT	CC	CT	CT	CT	CC	CT	CT	TT	TT	CT	CT	TT	CC	CT	CT	CC
SLCL|BPE_CHR1_13499971	G/A	LCL|BPE_CHR1	13499971	+	NA	NA	NA	NA	NA	NA	AG	AG	GG	GG	GG	AG	GG	GG	AA	AA	AG	AG	AG	GG	AG	AG	GG	GG	AA	AG	AG	AG	AG	AA	GG	GG	GG	AA	GG	AG	GG	GG	AG	AG	GG	AA	AG	GG	AG
SLCL|BPE_CHR1_13503420	A/C	LCL|BPE_CHR1	13503420	+	NA	NA	NA	NA	NA	NA	CC	CC	AA	NN	AA	CC	NN	NN	NN	CC	AC	AC	AC	AA	AC	CC	CC	AC	AC	AA	AC	AA	AA	AA	AA	AA	NN	AC	CC	AA	AA	AA	AC	AC	CC	AC	AA	AA	CC
SLCL|BPE_CHR1_13503689	A/T	LCL|BPE_CHR1	13503689	+	NA	NA	NA	NA	NA	NA	AA	AA	NN	AA	NN	AA	NN	NN	NN	AA	AA	AA	AT	AT	AA	AA	AA	AT	AA	AA	AA	AA	AA	AA	TT	TT	AA	AA	AA	AA	AA	TT	AA	AA	AA	AA	AA	AA	AA
SLCL|BPE_CHR1_13503750	A/G	LCL|BPE_CHR1	13503750	+	NA	NA	NA	NA	NA	NA	AA	AA	NN	AA	NN	AA	NN	NN	NN	AA	AA	AA	AG	AG	AA	AA	AA	AG	AA	AA	AA	AA	AA	AA	GG	GG	AA	AA	AA	AA	AA	GG	AA	AA	AA	AA	AA	AA	AA
SLCL|BPE_CHR1_13517341	C/T	LCL|BPE_CHR1	13517341	+	NA	NA	NA	NA	NA	NA	CC	CC	CC	CC	CC	CC	CC	CC	CT	CT	CC	CC	CC	CC	CC	CC	CC	CC	CT	CC	CC	CC	CC	CC	CC	CC	CC	CT	CC	CC	CC	CC	CC	TT	CC	NN	NN	CC	CC
SLCL|BPE_CHR1_13522079	C/T	LCL|BPE_CHR1	13522079	+	NA	NA	NA	NA	NA	NA	CC	CC	CC	CC	CC	CC	CC	CC	CC	CC	CC	CC	CC	CC	CC	CC	CC	CT	CC	CC	CC	CC	CC	CC	CC	CC	CC	CC	CC	CC	CC	CC	CC	CT	CC	CC	CC	CC	CC
SLCL|BPE_CHR1_13533013	G/T	LCL|BPE_CHR1	13533013	+	NA	NA	NA	NA	NA	NA	GG	GG	GG	GG	GG	GG	GG	GG	GG	GG	GG	GG	GG	GG	GG	GG	GG	GG	GG	GG	GG	GG	GG	GG	GG	GG	GG	GG	GG	GG	GG	GG	GG	GG	GG	GG	GG	GG	GG
SLCL|BPE_CHR1_13533862	T/A	LCL|BPE_CHR1	13533862	+	NA	NA	NA	NA	NA	NA	TA	TA	TT	TT	TT	NN	AA	TA	NN	TT	TT	TT	TT	TA	TT	TT	TT	TT	NN	NN	TT	TT	TT	TT	TA	TT	TT	TT	TA	NN	TT	TT	TT	TT	TT	TT	NN	AA	TT
SLCL|BPE_CHR1_13538699	T/C	LCL|BPE_CHR1	13538699	+	NA	NA	NA	NA	NA	NA	TT	TC	TT	TT	TC	NN	TT	TT	TC	TC	CC	CC	TT	TC	TC	TT	TT	CC	TT	TT	TC	TT	TT	TC	TT	TT	TT	TT	TT	TT	TC	TC	CC	TC	TC	TT	TC	TT	TT
SLCL|BPE_CHR1_13548631	G/A	LCL|BPE_CHR1	13548631	+	NA	NA	NA	NA	NA	NA	GG	GG	NN	GG	NN	NN	NN	GG	NN	GG	AA	GA	NN	GG	GG	NN	GG	GG	NN	NN	GG	GG	NN	NN	NN	GG	GG	NN	NN	GG	NN	GG	NN	NN	GA	NN	GG	NN	NN
SLCL|BPE_CHR1_13550015	C/T	LCL|BPE_CHR1	13550015	+	NA	NA	NA	NA	NA	NA	CT	CT	CT	CC	CT	TT	CC	CC	CT	TT	TT	TT	CT	CT	CT	TT	CC	CT	CC	CT	CT	CC	CC	CT	CC	CC	CC	CC	CC	CC	TT	CT	TT	CT	TT	CC	CT	CC	CC
SLCL|BPE_CHR1_13575961	A/G	LCL|BPE_CHR1	13575961	+	NA	NA	NA	NA	NA	NA	AA	AA	AA	NN	AA	AA	AA	AA	AA	AA	AA	AA	AA	AA	AA	AA	NN	AA	AA	AA	AA	AA	AA	AA	AA	AA	NN	AA	AA	AG	AA	AA	AA	AA	AA	AA	AA	AA	AA
SLCL|BPE_CHR1_13583169	G/A	LCL|BPE_CHR1	13583169	+	NA	NA	NA	NA	NA	NA	GG	GG	GG	GA	GG	GG	GG	GG	GG	GG	GG	GG	GA	GG	GG	GA	GA	GA	GG	GG	GG	GG	GG	GA	GA	GG	GA	GG	GA	GA	AA	GA	GG	GG	GA	GA	GA	GG	GG
SLCL|BPE_CHR1_13606026	G/A	LCL|BPE_CHR1	13606026	+	NA	NA	NA	NA	NA	NA	GG	NN	GG	NN	AG	GG	GG	GG	GG	GG	NN	GG	GG	GG	GG	NN	GG	NN	GG	NN	GG	NN	GG	GG	NN	NN	GG	NN	NN	AG	GG	AG	NN	GG	NN	GG	NN	GG	NN
SLCL|BPE_CHR1_13606229	T/C	LCL|BPE_CHR1	13606229	+	NA	NA	NA	NA	NA	NA	TC	TC	TC	CC	TC	CC	TC	TC	CC	CC	TC	TC	TC	TC	TC	CC	CC	TC	CC	TC	TC	TT	TT	CC	TT	TC	CC	TC	TT	TC	TC	TT	TC	CC	TC	TT	TC	TT	CC
SLCL|BPE_CHR1_13606298	T/G	LCL|BPE_CHR1	13606298	+	NA	NA	NA	NA	NA	NA	TG	TG	TG	GG	TG	GG	TG	TG	GG	GG	TG	TG	TG	TG	TG	GG	GG	TG	GG	TG	TG	TT	TT	GG	NN	TG	GG	TG	TT	TG	TG	TT	TG	GG	TG	TT	TG	TT	GG
SLCL|BPE_CHR1_13618480	C/T	LCL|BPE_CHR1	13618480	+	NA	NA	NA	NA	NA	NA	CC	TC	CC	CC	CC	TC	CC	CC	CC	CC	TC	TC	CC	TC	CC	TC	CC	TC	CC	CC	CC	TC	TC	TC	CC	CC	CC	TC	CC	TC	TC	CC	TC	TC	CC	TC	TC	TC	CC
SLCL|BPE_CHR1_13624013	A/T	LCL|BPE_CHR1	13624013	+	NA	NA	NA	NA	NA	NA	NN	NN	AT	AA	AT	TT	AA	AA	AA	AA	TT	TT	AA	NN	TT	AA	AA	NN	TT	TT	TT	AA	AA	AA	AA	AA	AA	TT	NN	AA	AA	TT	TT	TT	AT	AA	AT	NN	AA
SLCL|BPE_CHR1_13653086	A/G	LCL|BPE_CHR1	13653086	+	NA	NA	NA	NA	NA	NA	GA	GA	GG	GG	GG	GG	GA	GA	GA	AA	GG	GG	AA	GA	GG	GG	GG	NN	GA	GG	GG	GA	GA	GG	GA	GA	GG	GA	AA	GG	GG	GA	GG	AA	GG	GG	AA	GA	GG
SLCL|BPE_CHR1_13665707	T/C	LCL|BPE_CHR1	13665707	+	NA	NA	NA	NA	NA	NA	TC	TT	TT	NN	TT	TT	TT	NN	NN	TT	TC	TC	TT	TT	TT	CC	CC	TT	NN	TT	TT	TT	TT	NN	TT	TT	NN	TT	TT	TT	CC	TT	TT	TT	TC	TT	TC	TT	NN
SLCL|BPE_CHR1_13666299	T/C	LCL|BPE_CHR1	13666299	+	NA	NA	NA	NA	NA	NA	TT	TT	NN	TT	TT	NN	NN	TT	NN	TT	TT	TT	TT	TT	NN	TT	TT	TT	TT	NN	NN	TT	NN	NN	TT	TT	TT	NN	NN	NN	NN	TT	NN	TT	TT	TT	NN	TT	NN
SLCL|BPE_CHR1_13668067	T/C	LCL|BPE_CHR1	13668067	+	NA	NA	NA	NA	NA	NA	CC	CC	TT	TT	TT	CT	TT	TT	CT	TT	CT	CT	TT	TT	CT	CT	TT	CC	CT	CT	CT	CC	CC	CT	TT	TT	TT	TT	NN	CT	TT	TT	CT	CT	TT	CT	TT	TT	CT
SLCL|BPE_CHR1_13696772	T/A	LCL|BPE_CHR1	13696772	+	NA	NA	NA	NA	NA	NA	AA	TA	TA	NN	TA	TT	AA	AA	TT	TT	TT	TT	TT	AA	TT	AA	AA	AA	TA	TT	TT	TA	TA	TT	AA	NN	AA	TT	NN	AA	TT	TA	TT	AA	TA	AA	TA	AA	TA
SLCL|BPE_CHR1_13696828	A/G	LCL|BPE_CHR1	13696828	+	NA	NA	NA	NA	NA	NA	AA	AA	AG	NN	AG	AA	AA	AG	AA	AA	AA	AA	AA	AG	AA	GG	GG	GG	AA	AA	AA	AA	AA	AA	AG	AA	GG	AA	NN	NN	AA	AA	AA	AG	AG	AA	AA	AA	AG
SLCL|BPE_CHR1_13731493	G/A	LCL|BPE_CHR1	13731493	+	NA	NA	NA	NA	NA	NA	GG	GG	AG	AG	AG	GG	AG	AG	AA	NN	GG	GG	AG	AG	NN	GG	AG	GG	AA	AG	AG	AG	AG	NN	AG	AG	AG	NN	GG	AG	AG	GG	GG	AG	GG	NN	NN	AG	NN
SLCL|BPE_CHR1_13799018	C/G	LCL|BPE_CHR1	13799018	+	NA	NA	NA	NA	NA	NA	CC	CC	NN	GG	NN	CC	CC	CC	GG	CG	CC	CC	CG	CC	NN	CG	GG	CG	NN	NN	NN	CG	CG	CC	GG	GG	GG	NN	CG	NN	GG	GG	CC	CC	GG	NN	GG	CC	NN
SLCL|BPE_CHR1_13826718	A/C	LCL|BPE_CHR1	13826718	+	NA	NA	NA	NA	NA	NA	CA	CA	NN	NN	CC	AA	NN	AA	CA	CC	AA	AA	AA	NN	NN	NN	AA	AA	NN	CC	CC	CA	CA	CC	NN	AA	AA	CA	CC	CA	NN	AA	NN	AA	CA	AA	CC	CC	NN
SLCL|BPE_CHR1_13827115	C/T	LCL|BPE_CHR1	13827115	+	NA	NA	NA	NA	NA	NA	CC	CC	NN	NN	CC	CC	CC	CC	CC	CC	CC	CC	CC	NN	NN	NN	CC	CC	NN	CC	CC	CC	CC	CC	NN	CC	NN	CC	CC	CC	NN	NN	NN	CC	CC	CC	CC	CC	NN
SLCL|BPE_CHR1_13827138	T/C	LCL|BPE_CHR1	13827138	+	NA	NA	NA	NA	NA	NA	TT	TT	NN	NN	TT	TT	TT	TT	TT	TT	TT	TT	TT	NN	NN	NN	TT	TT	NN	NN	TT	TT	TT	NN	NN	NN	NN	TT	TT	TT	NN	NN	NN	TT	TT	TT	TT	TT	NN
SLCL|BPE_CHR1_13965320	C/T	LCL|BPE_CHR1	13965320	+	NA	NA	NA	NA	NA	NA	TT	NN	NN	CC	NN	NN	CC	NN	NN	NN	TT	NN	CC	CC	NN	TT	NN	CC	CC	NN	NN	CC	CC	CC	CC	CC	CC	NN	NN	CC	NN	CC	NN	CC	NN	CC	NN	NN	CC
SLCL|BPE_CHR1_13985804	C/A	LCL|BPE_CHR1	13985804	+	NA	NA	NA	NA	NA	NA	CC	CC	CC	CC	CC	CC	CC	CC	CA	CA	CC	CC	CC	CC	CC	CC	CC	CA	CC	CC	CC	CC	CC	CC	CC	CC	CC	CC	CC	CA	CC	CC	CC	CA	CC	CA	CC	CC	CC
SLCL|BPE_CHR1_13985807	T/G	LCL|BPE_CHR1	13985807	+	NA	NA	NA	NA	NA	NA	TT	TT	TT	TT	TT	TT	TT	TT	TG	TG	TT	TT	TT	TT	TT	TT	TT	TG	TT	TT	TT	TT	TT	TT	TT	TT	TT	TT	TT	TG	TT	TT	TT	TG	TT	TG	TT	TT	TT
SLCL|BPE_CHR1_13986471	G/A	LCL|BPE_CHR1	13986471	+	NA	NA	NA	NA	NA	NA	GG	GG	AA	NN	AA	GG	NN	NN	NN	GG	GA	GG	GG	GG	AA	GG	GG	GG	NN	GA	AA	GG	GG	GG	GG	GG	GG	GG	GG	GG	GG	NN	GG	NN	GA	GG	GG	GG	NN
SLCL|BPE_CHR1_13986484	C/T	LCL|BPE_CHR1	13986484	+	NA	NA	NA	NA	NA	NA	CC	CC	CC	NN	CC	CC	NN	NN	NN	CC	CC	CC	TT	CC	CC	CC	CC	TT	NN	CC	CC	CC	CC	CC	TT	NN	CC	CC	TT	CC	CC	CC	CC	NN	CC	CC	CC	CC	NN
SLCL|BPE_CHR1_13986491	C/T	LCL|BPE_CHR1	13986491	+	NA	NA	NA	NA	NA	NA	CC	CC	CC	NN	CC	CC	NN	NN	NN	CC	CC	CC	CC	CC	CC	CC	CC	CC	NN	CC	CC	CC	CC	CC	CC	CC	CC	CC	CC	CC	CC	CC	CC	NN	CC	CC	CC	CC	NN
SLCL|BPE_CHR1_13986512	G/A	LCL|BPE_CHR1	13986512	+	NA	NA	NA	NA	NA	NA	GG	GG	GG	NN	GG	GG	NN	NN	NN	GG	GG	GG	GG	GG	GG	GG	GG	GG	NN	GG	GG	GG	GG	GG	GG	GG	GG	GG	GG	GG	GG	GG	GG	NN	GG	GG	GG	GG	NN
SLCL|BPE_CHR1_13986548	G/A	LCL|BPE_CHR1	13986548	+	NA	NA	NA	NA	NA	NA	GG	GG	GG	NN	GG	GG	NN	NN	NN	GG	GG	GG	GG	GG	GG	AA	NN	GG	NN	GG	GG	GG	GG	GG	GG	GG	AA	GG	GG	GG	GA	GG	GG	NN	GG	GG	GG	GG	NN
SLCL|BPE_CHR1_13987154	A/G	LCL|BPE_CHR1	13987154	+	NA	NA	NA	NA	NA	NA	AA	AA	AA	NN	AA	AA	NN	AA	AA	AA	AA	AA	AA	GG	AA	AA	AA	AA	AA	AA	AA	AG	AG	GG	AA	AA	AA	AA	AA	GG	AA	AA	AA	NN	AA	AG	AA	AA	AA
SLCL|BPE_CHR1_13989668	A/C	LCL|BPE_CHR1	13989668	+	NA	NA	NA	NA	NA	NA	CA	CA	NN	NN	NN	AA	CC	CC	CC	CC	AA	AA	CA	CC	CC	AA	NN	CA	CC	CC	CC	AA	AA	CC	NN	AA	NN	CC	CC	CC	AA	AA	AA	CC	NN	CC	CA	CC	CC
SLCL|BPE_CHR1_13989909	A/G	LCL|BPE_CHR1	13989909	+	NA	NA	NA	NA	NA	NA	AA	AA	NN	NN	NN	AA	AA	AA	GG	AA	AA	AA	AA	AA	GG	AA	NN	AA	AG	GG	GG	AA	AA	AA	NN	AA	NN	AA	AA	AA	AA	AA	AA	AA	NN	GG	AA	AA	GG
SLCL|BPE_CHR1_13989928	G/A	LCL|BPE_CHR1	13989928	+	NA	NA	NA	NA	NA	NA	GG	GG	NN	NN	NN	GG	GG	GG	AA	GG	GG	GG	GG	GG	AA	GG	NN	GG	GA	AA	AA	GG	GG	GG	NN	GG	NN	GA	GG	GG	GG	GG	GG	GG	NN	AA	GG	GG	AA
SLCL|BPE_CHR1_13996151	G/A	LCL|BPE_CHR1	13996151	+	NA	NA	NA	NA	NA	NA	GG	GG	GG	GG	GG	GG	GG	GG	GG	GG	GG	GG	GG	GG	GG	GG	GG	GG	GG	GG	GG	GG	GG	GG	GG	GG	GG	GG	GG	GG	GG	GG	GG	GG	GG	GG	GG	GG	GG
SLCL|BPE_CHR1_13998683	G/A	LCL|BPE_CHR1	13998683	+	NA	NA	NA	NA	NA	NA	AA	AA	GG	GG	GG	GA	GA	GA	GG	GA	GA	GA	AA	GA	GG	GA	GG	AA	GA	GG	GG	GA	GA	GA	GA	GA	GG	AA	AA	AA	GA	GA	GA	AA	GG	GG	AA	GA	GG
SLCL|BPE_CHR1_14018866	G/C	LCL|BPE_CHR1	14018866	+	NA	NA	NA	NA	NA	NA	GG	NN	NN	GG	NN	NN	GG	GG	NN	GG	GG	NN	NN	NN	GG	GG	GG	GG	NN	GG	GG	NN	GG	GG	GG	GG	GG	GG	NN	NN	GG	GG	NN	GG	GG	GG	GG	GG	NN
SLCL|BPE_CHR1_14054582	C/T	LCL|BPE_CHR1	14054582	+	NA	NA	NA	NA	NA	NA	TT	NN	TT	TT	TT	TT	NN	NN	CC	CC	TT	TT	CC	TT	CC	TT	TT	NN	CT	CC	CT	CC	CC	CC	CC	CC	TT	TT	NN	TT	CT	TT	TT	TT	TT	CT	TT	CC	CC
SLCL|BPE_CHR1_14065947	G/T	LCL|BPE_CHR1	14065947	+	NA	NA	NA	NA	NA	NA	TT	TT	GG	TG	GG	TG	TG	TG	GG	GG	TG	TG	GG	TT	GG	TT	TG	GG	TG	GG	GG	GG	GG	GG	GG	GG	TG	TG	TT	TT	TG	GG	TG	TG	TG	TG	TG	TT	GG
SLCL|BPE_CHR1_14097705	T/C	LCL|BPE_CHR1	14097705	+	NA	NA	NA	NA	NA	NA	TT	TT	NN	CT	NN	TT	NN	NN	CT	CC	TT	TT	CT	TT	TT	CT	CT	NN	TT	TT	TT	CC	CC	CT	NN	NN	CT	NN	TT	TT	CC	TT	TT	NN	CT	CT	CT	TT	NN
SLCL|BPE_CHR1_14151153	G/T	LCL|BPE_CHR1	14151153	+	NA	NA	NA	NA	NA	NA	GG	GG	GG	GG	GG	GG	GG	GG	NN	GG	GG	GG	TT	GG	GG	GG	GG	TT	GG	NN	GG	NN	NN	GG	GG	TT	GG	GG	TT	GG	GG	GT	GG	GG	GG	GG	GG	GG	GG
SLCL|BPE_CHR1_14155053	C/A	LCL|BPE_CHR1	14155053	+	NA	NA	NA	NA	NA	NA	CC	CC	CA	AA	NN	NN	CA	CA	CC	CC	CC	CC	CC	CC	NN	CC	CC	NN	CC	CC	NN	CC	NN	NN	NN	CC	AA	CC	NN	CC	CC	CC	CC	CC	NN	CC	NN	CC	CC
SLCL|BPE_CHR1_14155054	G/A	LCL|BPE_CHR1	14155054	+	NA	NA	NA	NA	NA	NA	GG	GG	AA	AA	AA	NN	GA	GA	GG	GG	GA	GA	GG	GG	AA	GG	GG	NN	GG	GG	AA	GG	NN	AA	NN	GG	AA	GG	NN	GG	NN	NN	GG	GG	AA	GG	NN	GG	GG
SLCL|BPE_CHR1_14167370	G/T	LCL|BPE_CHR1	14167370	+	NA	NA	NA	NA	NA	NA	GG	GG	NN	GG	NN	GG	GG	GG	GG	GG	GG	GG	GG	GG	GG	GG	GG	NN	GG	GG	GG	GG	GG	TT	NN	NN	GG	GG	GG	GG	GG	NN	GG	GG	GG	GG	GG	GG	GG
SLCL|BPE_CHR1_14167581	G/A	LCL|BPE_CHR1	14167581	+	NA	NA	NA	NA	NA	NA	GG	GG	NN	GG	NN	GG	GG	GG	AA	AA	GG	GG	AA	GG	AA	GG	GG	NN	GA	AA	AA	AA	AA	GG	NN	NN	GG	GG	GG	GG	GG	NN	GG	GG	GG	GA	GG	GG	AA
SLCL|BPE_CHR1_14167604	A/G	LCL|BPE_CHR1	14167604	+	NA	NA	NA	NA	NA	NA	AA	AA	NN	AA	NN	AA	AA	AA	AA	AA	AA	AA	AA	AA	AA	AA	AA	NN	AA	AA	AA	AA	AA	GG	NN	NN	AA	AA	AA	AA	AA	NN	AA	AA	AA	AA	AA	AA	AA
SLCL|BPE_CHR1_14184696	G/A	LCL|BPE_CHR1	14184696	+	NA	NA	NA	NA	NA	NA	NN	NN	GG	GG	GG	NN	GG	GG	GG	GG	GG	GG	GG	NN	GG	NN	GG	GG	GG	GG	GG	GG	GG	GA	GG	NN	GG	GG	NN	NN	GG	GG	GG	GG	GG	GG	GG	NN	GG
SLCL|BPE_CHR1_14235312	C/G	LCL|BPE_CHR1	14235312	+	NA	NA	NA	NA	NA	NA	CC	CC	NN	NN	GG	CC	CG	CG	NN	NN	CG	CG	GG	CC	GG	CC	CC	CC	CC	CG	GG	CC	CC	CG	CG	GG	NN	CC	CC	CC	CC	CG	CC	CC	CC	CC	NN	CC	NN
SLCL|BPE_CHR1_14285756	T/A	LCL|BPE_CHR1	14285756	+	NA	NA	NA	NA	NA	NA	NN	NN	TT	AA	TT	TT	TT	NN	NN	AA	TT	TT	AA	AA	TT	AA	AA	AA	TT	TT	TT	AA	AA	AA	AA	AA	AA	TT	AA	AA	AA	AT	NN	AT	AT	AT	AT	AA	NN
SLCL|BPE_CHR1_14285937	G/A	LCL|BPE_CHR1	14285937	+	NA	NA	NA	NA	NA	NA	GA	GA	GG	GG	GG	GG	AA	AA	GG	GG	GG	GG	NN	AA	GG	GG	GG	GG	GG	GG	GG	GG	GG	GG	GG	GG	GG	GG	AA	GG	GG	GG	GG	GG	GG	GG	GG	GA	GG
SLCL|BPE_CHR1_14285990	C/A	LCL|BPE_CHR1	14285990	+	NA	NA	NA	NA	NA	NA	AA	AA	CC	CC	CC	CA	AA	AA	AA	CA	CA	CA	CC	AA	CC	CA	CC	CC	CC	CC	CC	CC	CC	CC	CC	CC	CC	CC	AA	CC	CC	CC	CA	CC	CC	CA	CC	CA	CC
SLCL|BPE_CHR1_14293998	C/A	LCL|BPE_CHR1	14293998	+	NA	NA	NA	NA	NA	NA	NN	NN	CC	CC	CC	CC	CC	CC	CC	CC	CC	CC	CC	CC	CC	NN	CC	CC	CC	CC	CC	CC	CC	CC	CC	CC	CC	CC	CC	CC	NN	CC	CC	CC	CC	CC	CC	NN	CC
SLCL|BPE_CHR1_14294033	T/A	LCL|BPE_CHR1	14294033	+	NA	NA	NA	NA	NA	NA	NN	NN	TA	TT	TA	AA	TT	TT	AA	AA	AA	AA	TT	TT	AA	NN	TT	TT	AA	AA	AA	TT	TT	TT	TT	TT	TT	TA	AA	TT	NN	TA	AA	AA	AA	TT	NN	TT	TT
SLCL|BPE_CHR1_14314171	T/C	LCL|BPE_CHR1	14314171	+	NA	NA	NA	NA	NA	NA	TT	TT	TT	CT	TT	TT	TT	TT	CT	CT	TT	TT	CT	TT	TT	CT	CT	CT	TT	TT	TT	TT	TT	CT	NN	CT	CT	TT	TT	CC	CT	CT	TT	TT	CT	CT	TT	TT	TT
SLCL|BPE_CHR1_14314243	A/G	LCL|BPE_CHR1	14314243	+	NA	NA	NA	NA	NA	NA	AA	AA	AA	GA	AA	AA	AA	AA	GA	GA	AA	AA	GA	AA	AA	GA	GA	GA	AA	AA	AA	AA	AA	GA	NN	GA	GA	AA	AA	GG	GA	GA	NN	AA	GG	GA	AA	AA	AA
SLCL|BPE_CHR1_14327109	G/T	LCL|BPE_CHR1	14327109	+	NA	NA	NA	NA	NA	NA	GG	GG	TG	TG	TG	GG	NN	TG	TG	GG	GG	GG	TG	TG	TG	GG	GG	TG	TG	TG	TG	TT	TT	TG	TT	TT	TG	TG	TG	TG	GG	TG	GG	GG	GG	TG	GG	TG	TT
SLCL|BPE_CHR1_14356093	T/G	LCL|BPE_CHR1	14356093	+	NA	NA	NA	NA	NA	NA	GT	GT	GT	TT	GT	GG	TT	TT	GG	GG	GG	GG	GG	GT	GG	GT	TT	GT	GG	GG	GG	GT	GT	GT	GT	GT	TT	GG	GT	TT	TT	GG	GG	GT	GT	GT	GT	GT	GT
SLCL|BPE_CHR1_14356213	C/T	LCL|BPE_CHR1	14356213	+	NA	NA	NA	NA	NA	NA	CC	CC	CC	CC	CC	NN	CC	CC	NN	NN	NN	NN	NN	CC	NN	CC	CC	CC	NN	NN	NN	TC	TC	CC	CC	CC	CC	CC	CC	CC	CC	NN	NN	CC	CC	CC	CC	CC	CC
SLCL|BPE_CHR1_14356367	T/A	LCL|BPE_CHR1	14356367	+	NA	NA	NA	NA	NA	NA	TT	TT	TT	TT	TT	TT	TT	TT	TT	TT	TT	TT	TT	AT	TT	TT	TT	TT	NN	TT	TT	AT	AT	TT	TT	TT	TT	TT	TT	TT	TT	TT	TT	TT	TT	TT	TT	AT	TT
SLCL|BPE_CHR1_14359579	A/C	LCL|BPE_CHR1	14359579	+	NA	NA	NA	NA	NA	NA	AA	CA	NN	AA	AA	CC	NN	CC	CC	CC	CC	CC	CC	CA	CC	CA	NN	CA	CC	NN	NN	CA	AA	AA	AA	AA	NN	CC	CC	NN	NN	CC	CC	NN	AA	CC	AA	CC	NN
SLCL|BPE_CHR1_14359590	T/C	LCL|BPE_CHR1	14359590	+	NA	NA	NA	NA	NA	NA	TT	CT	NN	TT	TT	CC	NN	CC	CC	CC	CC	CC	CC	CT	CC	CT	NN	CT	CC	NN	NN	CT	TT	TT	TT	TT	NN	CC	CC	NN	NN	CC	CC	NN	TT	CC	TT	CC	NN
SLCL|BPE_CHR1_14360544	C/A	LCL|BPE_CHR1	14360544	+	NA	NA	NA	NA	NA	NA	CA	CA	CC	AA	CC	NN	AA	AA	CC	CC	CC	CC	CC	CA	CC	CC	AA	CA	CC	CC	CC	CA	CA	CA	CC	CC	AA	CC	CA	AA	AA	CC	CC	CA	CA	CA	CA	CA	NN
SLCL|BPE_CHR1_14364352	T/C	LCL|BPE_CHR1	14364352	+	NA	NA	NA	NA	NA	NA	CT	CT	CT	TT	TT	NN	TT	TT	CC	CC	CC	CC	CC	NN	CC	CT	TT	CT	CC	CC	CC	TT	CT	CT	CT	CT	NN	CC	CC	TT	TT	CC	CC	CT	CT	CT	CT	CT	CT
SLCL|BPE_CHR1_14364372	G/A	LCL|BPE_CHR1	14364372	+	NA	NA	NA	NA	NA	NA	AG	AG	AG	GG	GG	NN	GG	GG	AA	AA	AA	AA	AA	NN	AA	AG	GG	AG	AA	AA	AA	GG	AG	AG	AG	AG	NN	AA	AA	GG	GG	AA	AA	AG	AG	AG	AG	AG	AG
SLCL|BPE_CHR1_14366826	C/A	LCL|BPE_CHR1	14366826	+	NA	NA	NA	NA	NA	NA	CA	CA	CC	CC	CA	AA	CC	CC	AA	AA	AA	AA	AA	CC	AA	CA	CC	CA	AA	AA	AA	CC	CC	CA	CC	CA	CC	CA	CC	CC	CC	AA	AA	CA	CA	CA	CA	CC	CA
SLCL|BPE_CHR1_14366832	G/A	LCL|BPE_CHR1	14366832	+	NA	NA	NA	NA	NA	NA	GA	GA	GG	GG	GA	AA	GG	GG	AA	AA	AA	AA	AA	GG	AA	GA	GG	GA	AA	AA	AA	GG	GG	GA	GG	GA	GG	AA	GG	GG	GG	AA	AA	GA	GA	GA	GA	GG	GA
SLCL|BPE_CHR1_14367154	C/T	LCL|BPE_CHR1	14367154	+	NA	NA	NA	NA	NA	NA	CT	CT	CC	CC	CT	TT	CC	CC	TT	TT	TT	TT	TT	CC	TT	CT	CC	CT	TT	TT	TT	CC	CC	CT	CC	CT	CC	TT	CC	CC	CC	TT	TT	CT	CT	CT	CT	CC	CT
SLCL|BPE_CHR1_14367160	C/T	LCL|BPE_CHR1	14367160	+	NA	NA	NA	NA	NA	NA	CT	CT	CC	CC	CT	TT	CC	CC	TT	TT	TT	TT	TT	CC	TT	CT	CC	CT	TT	TT	TT	CC	CC	CT	CC	CT	CC	TT	CC	CC	CC	TT	TT	CT	CT	CT	CT	CC	CT
SLCL|BPE_CHR1_14375267	A/G	LCL|BPE_CHR1	14375267	+	NA	NA	NA	NA	NA	NA	NN	GG	AG	AA	AA	GG	AA	AA	GG	GG	GG	GG	GG	AA	GG	AA	AA	GG	GG	GG	GG	AA	AA	AG	NN	AG	AA	AA	AA	AA	AA	GG	GG	AG	AG	GG	AG	AA	AA
SLCL|BPE_CHR1_14376154	A/G	LCL|BPE_CHR1	14376154	+	NA	NA	NA	NA	NA	NA	GA	GA	GA	AA	GA	GG	AA	AA	GG	GG	GG	GG	GG	GA	GG	GG	AA	GA	GG	NN	GG	GA	GG	GA	GA	GA	AA	GG	GA	AA	AA	GG	GG	GA	GA	GA	GG	GA	GA
SLCL|BPE_CHR1_14376161	C/G	LCL|BPE_CHR1	14376161	+	NA	NA	NA	NA	NA	NA	GC	GC	GC	CC	GC	GG	CC	CC	GG	GG	GG	GG	GG	GC	GG	GG	CC	GC	GG	NN	GG	GC	GG	GC	GC	GC	CC	GG	GC	CC	CC	GG	GG	GC	GC	GC	GG	GC	GC
SLCL|BPE_CHR1_14376193	A/C	LCL|BPE_CHR1	14376193	+	NA	NA	NA	NA	NA	NA	AA	AA	AA	AA	AA	AA	AA	AA	AA	AA	AA	AA	AA	AA	AA	AA	AA	AA	AA	NN	AA	CA	CC	AA	AA	AA	AA	AA	AA	AA	AA	AA	AA	AA	AA	AA	AA	AA	AA
SLCL|BPE_CHR1_14376332	G/T	LCL|BPE_CHR1	14376332	+	NA	NA	NA	NA	NA	NA	TG	TG	TG	GG	TG	TT	GG	GG	TT	TT	TT	TT	TT	TG	TT	TG	GG	TG	TT	TT	TT	TG	TG	TG	TG	TG	GG	TT	TG	GG	GG	TT	TT	TG	TG	TG	TG	TG	TG
SLCL|BPE_CHR1_14391429	A/G	LCL|BPE_CHR1	14391429	+	NA	NA	NA	NA	NA	NA	AG	AG	AG	AA	AG	GG	AA	AA	AG	AA	NN	GG	AA	AG	GG	AG	AA	AA	GG	GG	GG	AA	AA	AA	AA	AA	AA	AG	AG	AA	AG	AG	GG	NN	AG	AG	GG	AA	AG
SLCL|BPE_CHR1_14391450	T/C	LCL|BPE_CHR1	14391450	+	NA	NA	NA	NA	NA	NA	TC	TC	TC	TT	TC	CC	TT	TT	TC	TT	NN	CC	TT	TC	CC	TC	TT	TT	CC	CC	CC	TT	TT	TT	TT	TT	TT	TC	TC	TT	TC	TC	CC	NN	TC	TC	CC	TT	TC
SLCL|BPE_CHR1_14391490	C/T	LCL|BPE_CHR1	14391490	+	NA	NA	NA	NA	NA	NA	CT	CT	CT	CC	CT	TT	CC	CC	CC	CC	TT	TT	CC	CC	CT	CT	CC	CC	CC	CT	CT	CC	CC	CC	CC	CC	CC	CC	CC	CC	CT	CT	TT	CC	CT	CC	CT	CC	CC
SLCL|BPE_CHR1_14391491	T/C	LCL|BPE_CHR1	14391491	+	NA	NA	NA	NA	NA	NA	TC	TC	TC	TT	TC	CC	TT	TT	TC	TT	CC	CC	TT	TC	CC	TC	TT	TT	CC	CC	CC	TT	TT	TT	TT	TT	TT	TC	TC	TT	TC	TC	CC	TC	TC	TC	CC	TT	TC
SLCL|BPE_CHR1_14391528	G/T	LCL|BPE_CHR1	14391528	+	NA	NA	NA	NA	NA	NA	GT	GT	GT	GG	GT	TT	GG	GG	GG	GG	TT	TT	GG	GG	GT	GT	GG	GG	GG	GT	GT	GG	GG	GG	GG	GG	GG	GG	GG	GG	GG	GT	TT	GG	GT	GG	GG	GG	GG
SLCL|BPE_CHR1_14398282	C/T	LCL|BPE_CHR1	14398282	+	NA	NA	NA	NA	NA	NA	CC	CC	CC	CC	CC	NN	CC	CC	CC	CT	NN	NN	CT	CC	NN	CC	CC	CC	NN	NN	NN	CT	CT	CC	NN	CC	CC	CC	NN	CC	CC	CC	CC	CC	CC	NN	NN	CC	CC
SLCL|BPE_CHR1_14398385	A/C	LCL|BPE_CHR1	14398385	+	NA	NA	NA	NA	NA	NA	AA	AA	AA	AC	AA	NN	AA	AA	CC	CC	NN	NN	CC	AA	NN	CC	AC	AC	NN	NN	NN	AC	AC	AC	NN	AC	AC	CC	NN	AC	NN	CC	NN	AA	CC	CC	NN	AC	AA
SLCL|BPE_CHR1_14398872	G/A	LCL|BPE_CHR1	14398872	+	NA	NA	NA	NA	NA	NA	GG	GG	GG	GA	GG	NN	GG	GG	AA	AA	NN	NN	GG	GG	NN	AA	GA	GG	NN	NN	NN	GG	GG	GG	GG	GG	GA	NN	GG	GA	AA	NN	NN	GG	AA	AA	NN	GA	GG
SLCL|BPE_CHR1_14418355	T/G	LCL|BPE_CHR1	14418355	+	NA	NA	NA	NA	NA	NA	NN	NN	GG	GT	GG	NN	GG	GT	NN	NN	NN	NN	TT	NN	NN	NN	GG	TT	TT	NN	NN	GT	GT	TT	GT	GT	GG	TT	TT	TT	NN	TT	NN	TT	NN	NN	TT	NN	GG
SLCL|BPE_CHR1_14430780	T/G	LCL|BPE_CHR1	14430780	+	NA	NA	NA	NA	NA	NA	TT	TT	GT	GT	GT	NN	GT	GT	TT	TT	TT	TT	TT	GT	TT	TT	GT	GT	TT	TT	TT	GG	GG	GT	GG	GT	GT	TT	GT	TT	GT	TT	TT	GT	TT	TT	GT	TT	GT
SLCL|BPE_CHR1_14433789	C/T	LCL|BPE_CHR1	14433789	+	NA	NA	NA	NA	NA	NA	CC	CC	TC	TC	TC	CC	TC	TC	TC	CC	CC	CC	CC	CC	CC	CC	TC	TC	CC	CC	CC	TT	TC	TC	TC	TC	TC	CC	TT	CC	TC	CC	CC	TC	CC	CC	TC	CC	TC
SLCL|BPE_CHR1_14433802	G/A	LCL|BPE_CHR1	14433802	+	NA	NA	NA	NA	NA	NA	GG	GG	AG	AG	AG	GG	AG	AG	AG	GG	GG	GG	GG	GG	GG	GG	AG	AG	GG	GG	GG	AA	AG	AG	AG	AG	AG	GG	AA	GG	AG	GG	GG	AG	GG	GG	AG	GG	AG
SLCL|BPE_CHR1_14443264	G/A	LCL|BPE_CHR1	14443264	+	NA	NA	NA	NA	NA	NA	NN	NN	GG	GG	GG	NN	GG	NN	NN	NN	GG	NN	GG	GG	GG	NN	GG	GG	NN	GG	GG	GG	GG	GG	GG	GG	GG	NN	GG	NN	GG	NN	GG	NN	GG	GG	GG	GG	GG
SLCL|BPE_CHR1_14449811	T/C	LCL|BPE_CHR1	14449811	+	NA	NA	NA	NA	NA	NA	TT	TT	TT	NN	TT	TT	TT	TT	CT	TT	TT	TT	TT	TT	TT	TT	NN	TT	TT	TT	TT	NN	NN	CC	TT	TT	NN	TT	TT	NN	NN	TT	TT	NN	TT	TT	NN	TT	TT
SLCL|BPE_CHR1_14467937	T/C	LCL|BPE_CHR1	14467937	+	NA	NA	NA	NA	NA	NA	TT	TT	CC	TT	CC	CC	CC	NN	TT	TT	TC	TC	TT	TT	TC	TT	NN	TT	TT	NN	TT	NN	TT	TT	TT	TT	TT	TT	NN	TT	TT	TT	CC	TT	TC	NN	TT	TT	TT
SLCL|BPE_CHR1_14484622	T/C	LCL|BPE_CHR1	14484622	+	NA	NA	NA	NA	NA	NA	TT	TT	TT	TT	TT	TT	TT	TT	TT	TT	TT	TT	CT	TT	TT	TT	TT	CT	TT	TT	TT	CT	CT	CT	CT	CT	TT	TT	CT	CT	TT	CT	TT	TT	TT	TT	TT	TT	TT
SLCL|BPE_CHR1_14530789	G/A	LCL|BPE_CHR1	14530789	+	NA	NA	NA	NA	NA	NA	AG	AG	AG	GG	AG	AG	AG	AG	GG	AG	AG	AG	AG	AG	AG	GG	GG	GG	GG	AG	AG	AA	AA	GG	GG	GG	GG	GG	AG	AG	AG	AG	AG	GG	AG	GG	AG	GG	GG
SLCL|BPE_CHR1_14530879	A/G	LCL|BPE_CHR1	14530879	+	NA	NA	NA	NA	NA	NA	GA	GA	GA	GA	GA	GA	GA	GA	GG	GA	GA	GA	AA	AA	GA	GA	GA	GA	GA	GA	GA	AA	AA	GG	GA	GA	GA	AA	GA	GA	AA	AA	GA	GA	AA	GA	AA	GA	GG
SLCL|BPE_CHR1_14531371	T/C	LCL|BPE_CHR1	14531371	+	NA	NA	NA	NA	NA	NA	TC	TC	TC	TC	TC	CC	TC	TC	TT	TC	TC	TC	CC	CC	TC	TC	TC	TC	TT	NN	TC	CC	CC	TT	TC	CC	TC	CC	TC	TC	CC	CC	TC	TC	CC	TC	TC	TC	TT
SLCL|BPE_CHR1_14538366	G/A	LCL|BPE_CHR1	14538366	+	NA	NA	NA	NA	NA	NA	GG	GG	GG	GG	GG	GG	GG	GG	GG	GG	GG	GG	GG	GG	GG	GG	GG	GA	GG	GG	GG	GG	GG	GG	GA	NN	GG	AA	GG	GG	GG	GG	GG	GG	GG	GG	GA	GA	GG
SLCL|BPE_CHR1_14539027	T/A	LCL|BPE_CHR1	14539027	+	NA	NA	NA	NA	NA	NA	TA	TA	NN	NN	NN	AA	NN	TT	AA	TA	AA	AA	TT	TT	AA	TA	NN	TA	TA	AA	AA	TT	TT	NN	NN	TT	NN	TT	TT	TA	TT	TT	AA	TA	TT	TA	TT	TA	AA
SLCL|BPE_CHR1_14539194	G/C	LCL|BPE_CHR1	14539194	+	NA	NA	NA	NA	NA	NA	CC	GC	NN	GC	NN	GG	GC	GC	NN	GC	GC	GC	CC	CC	GC	CC	GG	GC	GG	GG	GG	CC	CC	GG	NN	GG	GC	CC	CC	GC	NN	CC	NN	GC	CC	GG	CC	GC	GG
SLCL|BPE_CHR1_14539225	C/T	LCL|BPE_CHR1	14539225	+	NA	NA	NA	NA	NA	NA	CC	CC	NN	CC	CC	CC	CT	CT	NN	CC	CC	CC	CC	CC	CC	CC	CT	CC	CC	CC	CC	CC	CC	TT	CC	TT	CT	CC	CC	CC	NN	CC	CC	CC	CC	CC	CC	CC	CT
SLCL|BPE_CHR1_14548029	A/G	LCL|BPE_CHR1	14548029	+	NA	NA	NA	NA	NA	NA	GG	AG	NN	AA	NN	NN	AG	AA	GG	NN	AA	AG	AA	AA	GG	AG	GG	GG	AA	AA	AA	AA	AA	GG	AA	NN	AG	AA	GG	AG	NN	AA	AG	AG	AA	AA	AA	GG	NN
SLCL|BPE_CHR1_14548226	C/G	LCL|BPE_CHR1	14548226	+	NA	NA	NA	NA	NA	NA	CC	CC	NN	CC	NN	CC	CG	CC	CC	CC	CC	CC	CC	CC	CC	CC	GG	CC	CC	CC	CC	CC	CC	GG	CC	NN	CC	CC	GG	CC	NN	CC	CC	CC	CC	CC	NN	CC	NN
SLCL|BPE_CHR1_14548387	T/A	LCL|BPE_CHR1	14548387	+	NA	NA	NA	NA	NA	NA	TT	TT	TT	TT	TT	NN	TT	TT	AA	TT	TT	TT	TT	TT	NN	TT	TT	TT	TA	TA	AA	TT	TT	TT	TT	TT	TT	TT	TT	TT	TT	TT	TT	TT	TT	TT	TT	TT	NN
SLCL|BPE_CHR1_14548393	A/G	LCL|BPE_CHR1	14548393	+	NA	NA	NA	NA	NA	NA	NN	AG	AG	AG	AG	NN	AG	AG	GG	AA	GG	GG	AA	AA	NN	AG	AG	GG	AG	AG	GG	AA	AA	GG	AA	GG	GG	AA	AG	AA	AA	AA	AA	AG	AA	AG	AA	AG	NN
SLCL|BPE_CHR1_14548501	A/T	LCL|BPE_CHR1	14548501	+	NA	NA	NA	NA	NA	NA	AA	NN	AA	AA	AA	NN	AA	AA	AA	AA	AA	AA	TT	AA	AA	AA	AA	AT	AT	AA	AA	AA	NN	AA	NN	NN	AA	AA	AA	AA	AA	AT	AA	AT	AA	AA	AT	AT	AA
SLCL|BPE_CHR1_14554588	A/T	LCL|BPE_CHR1	14554588	+	NA	NA	NA	NA	NA	NA	AA	AA	AA	TA	AA	AA	AA	AA	TT	TA	AA	AA	AA	AA	TA	TA	TA	AA	TA	TA	TA	AA	AA	AA	AA	AA	TA	TA	AA	AA	TA	AA	AA	AA	TA	TA	AA	AA	TA
SLCL|BPE_CHR1_14568322	A/C	LCL|BPE_CHR1	14568322	+	NA	NA	NA	NA	NA	NA	AA	AA	NN	AA	NN	AA	NN	NN	AA	AA	AA	AA	NN	NN	NN	AA	AA	AA	NN	NN	NN	AA	AA	AC	NN	NN	AA	NN	NN	NN	AA	AA	AA	AA	AA	NN	NN	AA	NN
SLCL|BPE_CHR1_14568331	G/A	LCL|BPE_CHR1	14568331	+	NA	NA	NA	NA	NA	NA	GG	GG	NN	GG	NN	GG	NN	NN	GG	GG	GG	GG	NN	NN	NN	GG	GG	GG	NN	NN	NN	GG	GG	GA	NN	NN	GA	NN	NN	NN	GG	GG	GG	GG	GG	NN	NN	GG	NN
SLCL|BPE_CHR1_14579813	C/T	LCL|BPE_CHR1	14579813	+	NA	NA	NA	NA	NA	NA	CT	CC	CC	CC	CC	CC	CT	CT	CC	CT	CC	CC	CT	TT	CC	CC	CC	CC	CC	CC	CC	CC	CC	CT	NN	CC	CC	CC	CT	CC	NN	CC	CC	CC	CC	CC	CC	CC	CC
SLCL|BPE_CHR1_14581557	C/T	LCL|BPE_CHR1	14581557	+	NA	NA	NA	NA	NA	NA	CC	NN	CC	CC	CT	NN	CC	NN	NN	NN	TT	TT	NN	TT	NN	NN	CC	NN	CC	TT	NN	CC	CC	NN	NN	TT	CT	CC	TT	NN	TT	NN	TT	CT	NN	CC	CC	CC	NN
SLCL|BPE_CHR1_14581702	T/C	LCL|BPE_CHR1	14581702	+	NA	NA	NA	NA	NA	NA	CC	CC	CC	CC	CC	CC	CC	CC	TC	CC	CC	CC	TC	CC	TC	CC	CC	TC	TT	TC	TC	CC	CC	CC	TT	TT	TC	TT	CC	TC	CC	TC	CC	CC	CC	CC	CC	CC	TT
SLCL|BPE_CHR1_14605308	C/T	LCL|BPE_CHR1	14605308	+	NA	NA	NA	NA	NA	NA	CC	CC	CT	NN	TT	TT	CC	CC	TT	TT	TT	TT	TT	CC	TT	TT	TT	CC	CT	TT	TT	CC	CC	CC	NN	CC	CT	CC	CC	CC	CT	TT	TT	CC	TT	CC	CC	CC	TT
SLCL|BPE_CHR1_14605315	G/A	LCL|BPE_CHR1	14605315	+	NA	NA	NA	NA	NA	NA	AA	AA	AA	NN	AA	AA	AA	AA	AA	AA	AA	AA	AA	AA	AA	AA	AA	GG	AA	AA	AA	AA	AA	GG	NN	GG	GA	AA	AA	GA	GA	AA	AA	GA	AA	GG	GA	AA	AA
SLCL|BPE_CHR1_14607606	G/A	LCL|BPE_CHR1	14607606	+	NA	NA	NA	NA	NA	NA	GG	GG	AG	NN	AG	NN	NN	AG	NN	GG	GG	GG	GG	GG	AG	GG	NN	AG	AG	NN	AA	AG	AA	AG	AG	AG	AG	GG	NN	AA	GG	NN	GG	NN	GG	GG	GG	GG	NN
SLCL|BPE_CHR1_14620228	A/G	LCL|BPE_CHR1	14620228	+	NA	NA	NA	NA	NA	NA	GA	GA	GG	GA	GG	GA	GG	GG	AA	GA	GA	GA	GG	GG	GA	AA	GA	GG	AA	GA	GA	GG	GG	GA	GG	GG	GA	GA	GA	GA	AA	GG	GA	GA	GA	GA	AA	AA	GA
SLCL|BPE_CHR1_14620399	A/T	LCL|BPE_CHR1	14620399	+	NA	NA	NA	NA	NA	NA	TA	TA	TT	TA	TT	TA	TT	TT	AA	TA	TA	TA	TT	TT	TA	AA	TA	TT	AA	TA	TA	TT	TT	TA	TT	TT	TA	TA	TA	TA	AA	TT	TA	TA	TA	TA	AA	AA	TA
SLCL|BPE_CHR1_14620583	A/T	LCL|BPE_CHR1	14620583	+	NA	NA	NA	NA	NA	NA	TA	TA	TT	TA	TT	TA	TT	TT	AA	TA	TA	TA	TT	TT	TA	AA	TA	TT	AA	TA	TA	TT	TT	TA	TT	TT	TA	TA	TA	AA	AA	TT	TA	TA	TA	TA	AA	AA	TA
SLCL|BPE_CHR1_14620666	G/A	LCL|BPE_CHR1	14620666	+	NA	NA	NA	NA	NA	NA	GG	GG	GG	AA	GA	GG	GA	GA	NN	GG	GG	GG	GG	GG	GG	NN	NN	GG	NN	GG	NN	GG	GG	GG	GA	GA	AA	GG	GG	NN	GG	GG	NN	AA	GG	GG	NN	NN	AA
SLCL|BPE_CHR1_14621464	A/C	LCL|BPE_CHR1	14621464	+	NA	NA	NA	NA	NA	NA	CA	CA	CC	CA	CC	CA	CC	CC	AA	CA	CA	CA	CC	CC	CA	AA	CA	CC	AA	CA	CA	CC	CC	CA	CC	CC	CA	CA	CA	CA	AA	CC	CA	CA	CA	CA	AA	AA	CA
SLCL|BPE_CHR1_14679966	C/A	LCL|BPE_CHR1	14679966	+	NA	NA	NA	NA	NA	NA	CC	CC	NN	AA	NN	CC	CC	AA	NN	NN	CC	CC	AA	AC	AC	AA	AA	AA	CC	NN	CC	NN	NN	NN	AA	AA	AA	CC	NN	AA	AA	AA	NN	AA	AA	AA	NN	AA	NN
SLCL|BPE_CHR1_14682726	T/A	LCL|BPE_CHR1	14682726	+	NA	NA	NA	NA	NA	NA	NN	NN	AT	NN	AT	AA	TT	TT	AT	AA	AA	AA	AA	NN	AT	NN	TT	TT	TT	AT	AT	AT	AT	NN	TT	TT	TT	TT	TT	TT	AA	AA	AA	TT	AA	AT	AA	NN	TT
SLCL|BPE_CHR1_14682776	T/A	LCL|BPE_CHR1	14682776	+	NA	NA	NA	NA	NA	NA	NN	NN	AT	TT	AT	AA	TT	TT	AT	AA	AA	AA	AA	NN	AT	NN	TT	TT	TT	AT	AT	AT	AT	NN	TT	TT	TT	TT	TT	TT	AA	AA	AA	TT	AA	AT	AA	NN	TT
SLCL|BPE_CHR1_14682838	C/A	LCL|BPE_CHR1	14682838	+	NA	NA	NA	NA	NA	NA	NN	NN	CA	CC	CA	AA	CC	CC	CA	AA	AA	AA	AA	NN	CA	NN	CC	CC	CC	CA	CA	CA	CA	NN	CC	CC	CC	NN	CC	CC	AA	AA	AA	CC	AA	CA	AA	NN	CC
SLCL|BPE_CHR1_14682869	G/A	LCL|BPE_CHR1	14682869	+	NA	NA	NA	NA	NA	NA	NN	NN	AA	AA	AA	AA	AA	AA	AG	AA	AA	AA	AA	NN	AG	NN	AA	GG	GG	AG	AG	AG	AG	NN	AA	AA	AA	NN	GG	GG	AA	AA	AA	GG	AA	AG	AA	NN	AG
SLCL|BPE_CHR1_14776163	C/G	LCL|BPE_CHR1	14776163	+	NA	NA	NA	NA	NA	NA	NN	NN	CC	CC	CC	CC	CC	CC	GC	GG	CC	CC	GC	CC	GC	NN	CC	CC	GC	GC	GC	CC	CC	GC	CC	CC	CC	GC	CC	CC	NN	GC	CC	CC	CC	CC	GC	CC	GC
SLCL|BPE_CHR1_14782058	C/T	LCL|BPE_CHR1	14782058	+	NA	NA	NA	NA	NA	NA	CC	CC	CC	CC	CC	CC	CC	CC	TC	TC	CC	CC	TC	CC	TC	CC	CC	CC	TC	TC	TC	CC	CC	CC	CC	CC	CC	TC	CC	CC	TC	TC	CC	CC	CC	CC	TC	CC	TC
SLCL|BPE_CHR1_14782072	C/T	LCL|BPE_CHR1	14782072	+	NA	NA	NA	NA	NA	NA	CC	CC	TC	TC	TC	CC	TC	TC	TC	TC	CC	CC	TC	CC	TC	CC	TC	TC	TC	TC	TC	CC	CC	CC	TC	TC	TC	TC	TC	CC	TC	TC	CC	TC	CC	CC	TC	CC	TT
SLCL|BPE_CHR1_14782343	T/A	LCL|BPE_CHR1	14782343	+	NA	NA	NA	NA	NA	NA	TT	TT	TT	TT	TT	TT	TT	TT	AT	AT	TT	TT	AT	TT	AT	TT	TT	TT	AT	AT	AT	TT	TT	TT	TT	TT	TT	AT	TT	TT	AT	AT	TT	TT	TT	TT	AT	TT	AT
SLCL|BPE_CHR1_14793115	G/A	LCL|BPE_CHR1	14793115	+	NA	NA	NA	NA	NA	NA	GA	GA	GG	GG	GG	GG	GA	GA	GG	GG	GG	GG	GG	GA	GG	GG	GG	GG	GG	GG	GG	GG	GG	GG	GG	GG	GG	GG	GA	AA	GG	GG	GG	GG	GG	GA	GG	GG	GG
SLCL|BPE_CHR1_14793221	T/C	LCL|BPE_CHR1	14793221	+	NA	NA	NA	NA	NA	NA	TT	TT	NN	TT	TT	TT	TT	TT	TT	TC	TT	TT	TC	TT	CC	TT	NN	TT	TC	NN	CC	TT	TT	TT	TT	TT	TT	TC	TT	TT	CC	CC	TT	TT	NN	TT	CC	TT	NN
SLCL|BPE_CHR1_14813134	G/T	LCL|BPE_CHR1	14813134	+	NA	NA	NA	NA	NA	NA	TT	TT	GT	GG	TT	TT	GT	GG	NN	NN	TT	TT	GG	TT	GT	NN	GG	GT	GG	GT	GT	GG	GG	GG	NN	GG	GG	GG	TT	GT	GG	GT	TT	GT	GT	GG	NN	GG	GG
SLCL|BPE_CHR1_14813135	T/C	LCL|BPE_CHR1	14813135	+	NA	NA	NA	NA	NA	NA	CC	CC	TC	TT	CC	CC	TC	TT	NN	NN	CC	CC	TT	CC	TC	NN	TT	TC	TT	TC	TC	TT	TT	TT	NN	TT	TT	TT	CC	TC	TT	TC	CC	TC	TC	TT	NN	TT	TT
SLCL|BPE_CHR1_14814206	G/A	LCL|BPE_CHR1	14814206	+	NA	NA	NA	NA	NA	NA	AA	AA	AA	AG	AA	AA	AA	AA	AA	AG	AA	AA	GG	AA	AA	AG	AG	AG	GG	AA	AA	GG	GG	AA	AG	AG	AG	GG	AA	AA	GG	AG	AA	AG	AG	AG	GG	AG	AA
SLCL|BPE_CHR1_14821592	A/G	LCL|BPE_CHR1	14821592	+	NA	NA	NA	NA	NA	NA	AG	AG	GG	GG	GG	GG	AG	AG	GG	AG	GG	GG	AA	AA	GG	GG	GG	AA	GG	GG	GG	GG	GG	GG	AG	AG	GG	GG	AG	AG	AG	AG	GG	AG	GG	GG	AG	AG	GG
SLCL|BPE_CHR1_14824668	C/A	LCL|BPE_CHR1	14824668	+	NA	NA	NA	NA	NA	NA	AC	CC	AA	AA	AA	AA	AC	AC	AA	AC	AA	AA	CC	CC	AA	AA	AA	CC	AA	AA	AA	AA	AA	AA	AC	AC	AA	AA	AC	AC	AC	CC	AA	AC	AA	AA	AC	AC	AA
SLCL|BPE_CHR1_14824674	T/C	LCL|BPE_CHR1	14824674	+	NA	NA	NA	NA	NA	NA	CT	TT	CC	CC	CC	NN	CT	CT	CC	CT	CC	CC	TT	TT	CC	CC	CC	TT	CC	CC	CC	CC	CC	CC	CT	CT	CC	CC	CT	CT	CT	TT	CC	CT	CC	CC	CT	CT	CC
SLCL|BPE_CHR1_14824783	A/C	LCL|BPE_CHR1	14824783	+	NA	NA	NA	NA	NA	NA	AA	AA	CC	CC	CC	NN	CA	CA	CC	AA	NN	NN	AA	AA	CC	CC	CC	AA	CC	CC	CC	CC	CC	NN	CA	CA	CC	CC	CA	AA	CA	AA	NN	CA	CC	CC	CA	CA	CC
SLCL|BPE_CHR1_14824828	T/A	LCL|BPE_CHR1	14824828	+	NA	NA	NA	NA	NA	NA	AT	AT	AA	AA	AA	AA	AT	AT	AA	AT	AA	AA	TT	TT	AA	AA	AA	TT	AA	AA	AA	AA	AA	TT	AT	AT	AA	AA	AT	TT	AT	TT	AA	AT	AA	AA	AT	AT	AA
SLCL|BPE_CHR1_14824877	A/G	LCL|BPE_CHR1	14824877	+	NA	NA	NA	NA	NA	NA	GA	GA	GG	GG	GG	GG	GA	GA	GG	GA	GG	GG	AA	AA	GG	GG	GG	AA	GG	GG	GG	GG	GG	GG	GA	GA	GG	GG	GA	AA	GA	AA	GG	GA	GG	GG	GA	GA	GG
SLCL|BPE_CHR1_14828843	C/T	LCL|BPE_CHR1	14828843	+	NA	NA	NA	NA	NA	NA	TC	TC	TT	TT	TT	TT	TC	TC	TT	TC	TT	TT	CC	CC	TT	TT	TT	CC	TT	TT	TT	TT	TT	TT	TC	TC	TT	TT	TC	TC	TC	TC	TT	TC	TT	TT	TC	TC	TT
SLCL|BPE_CHR1_14836774	A/G	LCL|BPE_CHR1	14836774	+	NA	NA	NA	NA	NA	NA	AA	AA	AG	GG	AG	AA	AG	AG	AG	AA	AA	AA	AA	AA	AG	AG	GG	AA	GG	AG	AG	AG	AG	AG	AG	AG	GG	GG	AG	AG	AG	AA	AA	AG	AG	AA	AG	AG	GG
SLCL|BPE_CHR1_14839535	A/G	LCL|BPE_CHR1	14839535	+	NA	NA	NA	NA	NA	NA	AA	AA	AA	NN	AA	AA	AA	AA	AG	AA	AA	AA	AA	AA	AG	AA	NN	AA	GG	AG	AG	NN	NN	GG	AA	AA	NN	GG	NN	AA	NN	AA	AA	AA	AA	GG	NN	GG	GG
SLCL|BPE_CHR1_14851796	T/A	LCL|BPE_CHR1	14851796	+	NA	NA	NA	NA	NA	NA	TT	TT	TT	TT	TT	NN	TT	TT	NN	TT	TT	TT	TT	NN	NN	TT	TT	NN	NN	TT	NN	TT	TT	TT	TT	TT	TT	TT	NN	TT	TT	TT	TT	TT	TT	NN	TT	TT	TT
SLCL|BPE_CHR1_14903125	G/A	LCL|BPE_CHR1	14903125	+	NA	NA	NA	NA	NA	NA	NN	GG	GA	GG	AA	NN	GG	GG	GG	NN	NN	NN	NN	GG	AA	GG	NN	NN	NN	AA	NN	AA	AA	GG	GG	GG	GG	GG	GG	GG	AA	NN	AA	GG	GG	GG	GG	NN	GG
SLCL|BPE_CHR1_14942880	C/T	LCL|BPE_CHR1	14942880	+	NA	NA	NA	NA	NA	NA	TT	TT	CC	TC	CC	TC	TC	TC	TC	TT	TC	TC	TC	TC	CC	TT	TC	TC	CC	CC	CC	TT	TT	TT	CC	CC	TC	TC	TT	TT	TT	TC	TC	TC	TC	TT	TC	TC	CC
SLCL|BPE_CHR1_14945012	G/A	LCL|BPE_CHR1	14945012	+	NA	NA	NA	NA	NA	NA	GA	GA	NN	NN	NN	AA	GG	GG	GA	NN	AA	NN	GG	GA	GA	AA	GG	GG	GG	GA	GA	GG	GG	GG	GG	GG	NN	GG	GG	GG	NN	GG	AA	GG	AA	GG	GG	NN	GG
SLCL|BPE_CHR1_14948463	T/A	LCL|BPE_CHR1	14948463	+	NA	NA	NA	NA	NA	NA	TT	TT	TT	NN	TT	NN	NN	TT	TT	AA	TT	TT	NN	TT	NN	TT	TT	TT	TT	TT	TT	TT	NN	TT	NN	TT	TT	NN	NN	TT	TT	AA	NN	TT	TT	AA	TT	TT	NN
SLCL|BPE_CHR1_14948470	G/A	LCL|BPE_CHR1	14948470	+	NA	NA	NA	NA	NA	NA	GG	GG	GG	NN	GG	NN	NN	GG	GG	AA	GG	GG	NN	GG	NN	GG	GG	GG	GG	GG	GG	GG	NN	NN	NN	GG	GG	NN	NN	GG	GG	AA	NN	GG	GG	AA	GG	GG	NN
SLCL|BPE_CHR1_14948601	A/G	LCL|BPE_CHR1	14948601	+	NA	NA	NA	NA	NA	NA	AA	AA	AA	AA	AA	NN	AA	AA	AA	AG	AA	AA	GG	AA	NN	AA	AA	AA	AA	AA	AA	AA	AA	AG	AA	AA	AA	NN	NN	AA	NN	AG	NN	NN	AA	AG	NN	AA	NN
SLCL|BPE_CHR1_14955729	C/T	LCL|BPE_CHR1	14955729	+	NA	NA	NA	NA	NA	NA	CC	NN	NN	CC	TT	NN	TT	TC	NN	CC	CC	CC	CC	NN	CC	CC	TC	CC	TC	CC	NN	NN	NN	TC	NN	TC	TC	TC	NN	TC	CC	CC	CC	TC	CC	TC	NN	NN	NN
SLCL|BPE_CHR1_14955746	G/C	LCL|BPE_CHR1	14955746	+	NA	NA	NA	NA	NA	NA	GG	NN	NN	GG	GC	NN	GC	GC	NN	GG	GG	GG	GG	NN	GG	GG	GC	GG	GC	GG	GG	GG	GG	GC	GG	GC	GC	GC	NN	GC	GG	GG	GG	GC	GG	GC	NN	GG	NN
SLCL|BPE_CHR1_14955778	T/C	LCL|BPE_CHR1	14955778	+	NA	NA	NA	NA	NA	NA	TT	NN	NN	TT	TC	NN	TC	TC	NN	TT	TT	TT	TT	NN	TT	TT	TC	TT	TC	TT	TT	TT	TT	TC	TT	TC	TC	TC	NN	TC	TT	TT	TT	TC	TT	TC	NN	TT	NN
SLCL|BPE_CHR1_14955782	C/A	LCL|BPE_CHR1	14955782	+	NA	NA	NA	NA	NA	NA	CC	NN	NN	CC	CC	NN	CC	CC	NN	CC	CC	CC	CC	NN	CC	CC	CC	CC	CC	CC	CC	CC	CC	CC	CC	CC	CC	CC	CC	CC	CC	CC	CC	CC	CC	CC	NN	CC	NN
SLCL|BPE_CHR1_14955828	A/T	LCL|BPE_CHR1	14955828	+	NA	NA	NA	NA	NA	NA	AA	NN	NN	AA	AA	NN	TA	TA	NN	AA	AA	AA	AA	NN	TA	AA	AA	AA	TA	TA	AA	TA	AA	AA	AA	AA	AA	AA	TA	TA	AA	AA	AA	TA	AA	AA	NN	AA	NN
SLCL|BPE_CHR1_14955861	G/A	LCL|BPE_CHR1	14955861	+	NA	NA	NA	NA	NA	NA	GG	NN	NN	GG	AA	NN	AA	GG	NN	GG	GG	GG	GG	NN	GG	NN	NN	NN	AG	NN	NN	GG	GG	AG	NN	AG	AG	AG	AA	AA	GG	GG	GG	AG	GG	AA	NN	NN	NN
SLCL|BPE_CHR1_14955924	A/G	LCL|BPE_CHR1	14955924	+	NA	NA	NA	NA	NA	NA	AA	NN	NN	AA	GG	NN	GG	AA	NN	AA	AA	AA	AA	NN	AA	NN	NN	NN	GA	NN	NN	AA	AA	GA	NN	GA	GA	GA	GG	GA	AA	AA	AA	GA	AA	GG	NN	NN	NN
SLCL|BPE_CHR1_14958951	G/T	LCL|BPE_CHR1	14958951	+	NA	NA	NA	NA	NA	NA	GG	GG	GG	NN	GG	GG	GG	GG	NN	GG	GG	GG	GG	GG	GG	GG	GT	GG	GG	GG	GG	GG	GG	GT	NN	NN	NN	GG	GG	GG	GG	GG	GG	GG	GT	GG	GG	GG	NN
SLCL|BPE_CHR1_14959884	A/C	LCL|BPE_CHR1	14959884	+	NA	NA	NA	NA	NA	NA	AA	AA	CC	NN	CC	CC	AA	AA	NN	AA	AC	NN	AA	AC	AC	AA	AA	AA	AA	NN	AA	AA	AA	AC	NN	NN	NN	AA	AA	AA	AA	AC	CC	AA	AA	AA	AA	AA	NN
SLCL|BPE_CHR1_14984688	C/T	LCL|BPE_CHR1	14984688	+	NA	NA	NA	NA	NA	NA	CT	CT	TT	TT	TT	CT	TT	TT	NN	CC	CT	CT	CC	NN	TT	CT	TT	CC	NN	TT	TT	NN	NN	CT	CT	CC	TT	NN	TT	CC	CC	CT	CC	NN	TT	NN	CC	NN	NN
SLCL|BPE_CHR1_14984708	T/C	LCL|BPE_CHR1	14984708	+	NA	NA	NA	NA	NA	NA	TC	TC	CC	CC	CC	TC	CC	CC	NN	TT	TC	TC	TT	NN	CC	TC	CC	TT	NN	CC	CC	NN	NN	TC	TC	TT	CC	NN	CC	TT	TT	TC	TT	NN	CC	CC	TT	NN	CC
SLCL|BPE_CHR1_15028394	T/C	LCL|BPE_CHR1	15028394	+	NA	NA	NA	NA	NA	NA	CT	CT	TT	CC	TT	CT	TT	TT	CT	CT	CT	CT	TT	TT	TT	CC	CC	TT	TT	TT	TT	TT	TT	TT	TT	TT	CT	TT	TT	TT	CT	TT	CT	TT	CT	TT	TT	TT	TT
SLCL|BPE_CHR1_15039178	G/A	LCL|BPE_CHR1	15039178	+	NA	NA	NA	NA	NA	NA	GG	GG	GG	AG	GG	GG	GG	GG	GG	GG	GG	GG	GG	GG	GG	AA	AG	GG	GG	GG	GG	AG	AG	GG	GG	GG	AG	GG	GG	GG	AG	GG	GG	GG	AG	GG	GG	GG	GG
SLCL|BPE_CHR1_15039228	G/A	LCL|BPE_CHR1	15039228	+	NA	NA	NA	NA	NA	NA	GG	GG	GG	GG	GG	GG	GG	GG	GA	GG	GG	GG	GG	AA	GA	GG	GG	GG	AA	GA	GA	GG	GG	GG	GG	NN	GG	AA	GG	GG	GG	GG	GG	AA	GG	GG	GA	GA	NN
SLCL|BPE_CHR1_15039239	A/G	LCL|BPE_CHR1	15039239	+	NA	NA	NA	NA	NA	NA	AA	AA	AA	AG	AA	AA	AA	AA	AG	AG	AA	AA	GG	GG	AG	NN	AG	GG	GG	AG	AG	AG	AG	AG	AG	NN	AA	GG	AA	AG	NN	AG	AA	GG	AG	GG	GG	AG	AA
SLCL|BPE_CHR1_15060928	T/C	LCL|BPE_CHR1	15060928	+	NA	NA	NA	NA	NA	NA	CC	TC	TT	TT	TC	CC	TT	TT	NN	NN	CC	CC	TT	TT	NN	TC	TT	CC	CC	CC	CC	TC	CC	TC	TT	TT	TT	CC	TT	TC	TT	TC	CC	CC	TC	TC	TC	TT	NN
SLCL|BPE_CHR1_15079149	C/T	LCL|BPE_CHR1	15079149	+	NA	NA	NA	NA	NA	NA	CC	CC	CC	NN	CC	CC	CC	CC	NN	NN	CC	NN	TT	CC	NN	CC	CC	NN	NN	NN	NN	CC	CC	CC	CC	NN	CC	CC	CC	CC	NN	CC	CC	CT	CC	CC	NN	NN	CC
SLCL|BPE_CHR1_15117876	G/A	LCL|BPE_CHR1	15117876	+	NA	NA	NA	NA	NA	NA	GG	GG	GG	GG	GG	GG	GG	GG	GG	AA	GG	GG	NN	GG	GG	GG	GG	NN	GG	GG	GG	NN	GG	GA	GG	GG	GG	NN	GG	GA	NN	AA	GG	GG	GG	GG	AA	GG	GG
SLCL|BPE_CHR1_15117896	C/T	LCL|BPE_CHR1	15117896	+	NA	NA	NA	NA	NA	NA	CC	CC	CC	CC	CC	CC	CC	CC	CC	TT	CC	CC	NN	CC	CC	CC	CC	NN	CC	CC	CC	NN	CC	CT	CC	CC	CC	NN	CC	CT	NN	TT	CC	CC	CC	CC	TT	CC	CC
SLCL|BPE_CHR1_15117903	A/G	LCL|BPE_CHR1	15117903	+	NA	NA	NA	NA	NA	NA	AG	AG	AA	AA	AA	AA	AA	AG	AA	AA	AA	AA	AA	AG	AA	AA	AA	NN	AA	AA	AA	NN	AG	AA	AA	AA	AA	NN	AG	AA	AA	AA	AA	AA	AA	AA	AA	AA	AA
SLCL|BPE_CHR1_15117911	T/G	LCL|BPE_CHR1	15117911	+	NA	NA	NA	NA	NA	NA	TG	TG	TT	TT	TT	TT	TT	TG	TT	TT	TT	TT	TT	TG	TT	TT	TT	NN	TT	TT	TT	NN	TG	TT	TT	TT	TT	NN	TG	TG	TT	TT	TT	TT	TT	TT	TT	TT	TT
SLCL|BPE_CHR1_15118297	T/A	LCL|BPE_CHR1	15118297	+	NA	NA	NA	NA	NA	NA	TA	TT	TT	TT	TT	NN	TT	TT	TT	AA	TA	TA	NN	TT	TT	NN	TT	NN	TT	TT	TT	NN	TT	AA	TT	TT	TT	NN	TT	TA	TA	AA	NN	TT	TT	TT	AA	TT	TT
SLCL|BPE_CHR1_15153368	C/A	LCL|BPE_CHR1	15153368	+	NA	NA	NA	NA	NA	NA	AA	AA	CC	CC	CC	AC	AC	AC	AA	AC	AC	AC	CC	AC	AC	AC	CC	AC	AC	AC	AC	AC	AC	CC	CC	CC	CC	AC	AA	CC	CC	CC	AC	AC	CC	AA	CC	AC	AC
SLCL|BPE_CHR1_15215963	G/T	LCL|BPE_CHR1	15215963	+	NA	NA	NA	NA	NA	NA	GG	GG	NN	TT	NN	GG	GG	GG	NN	NN	GG	GG	NN	GG	NN	GT	TT	NN	NN	NN	NN	NN	NN	NN	NN	NN	TT	NN	GT	NN	TT	NN	GG	NN	TT	TT	NN	GG	NN
SLCL|BPE_CHR1_15216024	G/A	LCL|BPE_CHR1	15216024	+	NA	NA	NA	NA	NA	NA	GA	GA	NN	GG	NN	GG	AA	AA	NN	NN	GG	GG	NN	GA	NN	GG	GG	NN	NN	NN	NN	NN	NN	NN	NN	NN	GG	NN	GA	NN	GG	NN	GG	NN	GG	GG	NN	GG	NN
SLCL|BPE_CHR1_15219352	T/A	LCL|BPE_CHR1	15219352	+	NA	NA	NA	NA	NA	NA	TT	TT	AT	TT	AT	AT	TT	TT	AT	AA	AT	AT	AA	TT	AT	TT	TT	AT	AT	AT	AT	AA	AA	AA	AT	AT	TT	AA	TT	AT	TT	AT	AT	AT	AT	AT	AT	AT	TT
SLCL|BPE_CHR1_15219353	T/A	LCL|BPE_CHR1	15219353	+	NA	NA	NA	NA	NA	NA	TT	TT	AT	TT	AT	AT	TT	TT	AT	AA	AT	AT	AA	TT	AT	TT	TT	AT	AT	AT	AT	AA	AA	AA	AT	AT	TT	AA	TT	AT	TT	AT	AT	AT	AT	AT	AT	AT	TT
SLCL|BPE_CHR1_15283476	A/G	LCL|BPE_CHR1	15283476	+	NA	NA	NA	NA	NA	NA	NN	AA	AA	AA	AA	NN	AG	NN	AA	NN	AA	AG	NN	NN	AA	AG	AA	AA	AA	AG	AA	GG	NN	AA	NN	AA	AA	AA	GG	GG	NN	AG	AA	AA	NN	AA	NN	AA	AA
SLCL|BPE_CHR1_15283728	C/T	LCL|BPE_CHR1	15283728	+	NA	NA	NA	NA	NA	NA	CC	CC	CC	CC	CC	TC	CC	CC	TT	TC	CC	CC	TC	TC	TT	CC	CC	TT	TC	TT	TC	CC	CC	TC	TC	TC	CC	CC	CC	TC	CC	CC	CC	TC	CC	TC	CC	TC	TT
SLCL|BPE_CHR1_15290488	C/T	LCL|BPE_CHR1	15290488	+	NA	NA	NA	NA	NA	NA	CC	CC	CC	CC	CC	CC	CC	CC	CC	CC	CC	CC	CC	CC	CC	CC	CC	CC	CC	CC	CC	CC	CC	CT	CC	CC	CC	CC	NN	CC	NN	NN	CC	CC	NN	CC	CC	CC	CC
SLCL|BPE_CHR1_15290755	C/T	LCL|BPE_CHR1	15290755	+	NA	NA	NA	NA	NA	NA	NN	NN	CC	NN	CC	NN	CC	CC	NN	NN	CC	CC	TC	NN	TC	CC	CC	NN	NN	TC	TC	CC	CC	TC	NN	NN	NN	CC	NN	NN	CC	CC	CC	TC	CC	TC	CC	TC	CC
SLCL|BPE_CHR1_15293429	C/A	LCL|BPE_CHR1	15293429	+	NA	NA	NA	NA	NA	NA	CC	CC	CA	CC	CA	CA	CC	CC	NN	CC	CA	CA	CC	CC	AA	CC	CC	NN	CC	AA	AA	CA	CA	CC	CC	CC	CC	CC	CC	AA	CA	AA	CA	CC	CA	CC	CA	CC	CC
SLCL|BPE_CHR1_15293451	T/A	LCL|BPE_CHR1	15293451	+	NA	NA	NA	NA	NA	NA	TA	TA	TA	TA	TA	TA	TA	TA	NN	TT	TA	TA	TT	TT	TT	TA	TA	NN	AA	TT	TT	TT	TT	TT	AA	AA	TA	TA	TT	TT	TT	TT	TA	AA	TT	TT	TA	AA	AA
SLCL|BPE_CHR1_15323427	G/A	LCL|BPE_CHR1	15323427	+	NA	NA	NA	NA	NA	NA	GG	GG	AA	AA	AA	GG	GA	GA	GG	GG	GA	GA	GA	GG	GA	GA	AA	GA	GG	GA	GA	GG	GG	GA	AA	AA	AA	GG	GG	GA	AA	AA	GA	GG	AA	GG	GG	GA	GA
SLCL|BPE_CHR1_15352432	G/A	LCL|BPE_CHR1	15352432	+	NA	NA	NA	NA	NA	NA	GG	GG	GG	GG	GG	NN	GG	GG	GG	GG	GG	GG	NN	GG	GG	GG	GG	GG	GG	GG	GG	GG	GG	GG	GG	GG	GG	GG	GG	GG	GG	GG	GG	GG	GG	GG	GG	GG	GG
SLCL|BPE_CHR1_15352445	G/A	LCL|BPE_CHR1	15352445	+	NA	NA	NA	NA	NA	NA	GG	GG	GG	GG	GG	NN	GG	GG	GG	GG	GG	GG	NN	GG	GG	GG	GG	GG	GG	GG	GG	GG	GG	GG	GG	GG	GG	NN	GG	GG	GG	GG	GG	GG	GG	GG	GG	GG	GG
SLCL|BPE_CHR1_15352503	C/T	LCL|BPE_CHR1	15352503	+	NA	NA	NA	NA	NA	NA	CC	CC	CC	CC	CC	NN	CC	CC	CC	CC	CC	CC	NN	CC	CC	CC	CC	CT	CC	CC	CC	CC	CC	CT	CC	CC	CC	NN	NN	CT	CC	CT	CC	CC	CC	CC	CC	CC	CC
SLCL|BPE_CHR1_15368244	G/A	LCL|BPE_CHR1	15368244	+	NA	NA	NA	NA	NA	NA	AA	NN	GG	AA	GG	NN	AA	AA	GG	GG	NN	GA	NN	NN	GG	AA	AA	NN	AA	GG	GG	NN	AA	GA	GG	GG	AA	AA	GG	NN	AA	NN	NN	NN	AA	GG	NN	AA	GG
SLCL|BPE_CHR1_15368477	G/T	LCL|BPE_CHR1	15368477	+	NA	NA	NA	NA	NA	NA	GG	GG	NN	NN	NN	GG	TT	GT	TT	GG	GG	GG	GG	GG	GG	TT	NN	GG	GG	NN	NN	GG	GG	GG	TT	GT	NN	GG	TT	TT	TT	NN	GG	GG	GT	GG	GT	GG	TT
SLCL|BPE_CHR1_15368501	C/T	LCL|BPE_CHR1	15368501	+	NA	NA	NA	NA	NA	NA	NN	NN	CC	NN	CC	CC	CC	CT	CC	CT	CC	CC	TT	TT	CC	TT	NN	TT	TT	CC	CC	TT	TT	CC	CC	CT	NN	TT	CC	TT	TT	NN	CC	TT	CT	TT	CT	TT	CC
SLCL|BPE_CHR1_15395621	A/G	LCL|BPE_CHR1	15395621	+	NA	NA	NA	NA	NA	NA	AA	AA	AA	AA	AA	AA	AA	AA	AA	AA	AA	AA	GG	AA	AA	AA	AA	AG	AA	AA	AA	AA	AA	AG	NN	AG	AA	AA	AA	AA	AA	AA	AA	AA	AA	AG	NN	AA	AA
SLCL|BPE_CHR1_15397511	G/A	LCL|BPE_CHR1	15397511	+	NA	NA	NA	NA	NA	NA	GG	GG	GG	GG	GG	GG	GG	GG	GG	GA	GG	GG	AA	GG	GG	GG	GG	GA	GG	GG	GG	GG	GG	GA	AA	AA	GG	GG	GA	GG	GG	GG	GG	GG	GG	GA	GG	GG	GG
SLCL|BPE_CHR1_15440464	C/T	LCL|BPE_CHR1	15440464	+	NA	NA	NA	NA	NA	NA	TT	TT	CC	NN	CC	CC	CC	CC	CC	CC	CT	CT	CC	CC	CC	NN	NN	CC	CC	CC	CC	NN	CC	CC	CC	CC	NN	CC	CC	CT	NN	CC	CC	CC	CC	NN	CC	CC	CC
SLCL|BPE_CHR1_15440482	T/C	LCL|BPE_CHR1	15440482	+	NA	NA	NA	NA	NA	NA	CC	CC	TT	NN	TT	NN	CC	CC	TT	TT	TC	TC	TT	NN	TT	NN	NN	TT	TT	TT	TT	NN	TC	TT	TT	TT	NN	TT	TT	TC	NN	TT	TT	TT	TT	TC	TT	TT	TT
SLCL|BPE_CHR1_15441515	G/A	LCL|BPE_CHR1	15441515	+	NA	NA	NA	NA	NA	NA	GA	GA	GG	GG	GG	AA	GG	GG	NN	NN	AA	AA	NN	GG	NN	GA	GG	NN	NN	NN	NN	GG	GG	NN	GG	GG	GG	NN	GG	GA	GG	NN	AA	NN	GG	AA	NN	NN	GG
SLCL|BPE_CHR1_15441560	G/A	LCL|BPE_CHR1	15441560	+	NA	NA	NA	NA	NA	NA	GA	GA	NN	GG	NN	AA	GG	GG	NN	NN	AA	AA	NN	GG	NN	GA	GG	NN	NN	NN	NN	GG	GG	NN	NN	NN	GG	NN	GG	GG	GG	NN	AA	NN	GG	GG	NN	NN	NN
SLCL|BPE_CHR1_15467106	C/T	LCL|BPE_CHR1	15467106	+	NA	NA	NA	NA	NA	NA	CC	CC	CC	TC	CC	CC	CC	CC	CC	CC	CC	CC	TC	CC	CC	TC	TC	TC	CC	CC	CC	CC	CC	CC	TC	TC	CC	CC	CC	CC	TC	CC	CC	CC	TC	CC	CC	CC	CC
SLCL|BPE_CHR1_15467143	T/G	LCL|BPE_CHR1	15467143	+	NA	NA	NA	NA	NA	NA	TT	TT	TT	GT	TT	TT	TT	TT	TT	TT	TT	TT	GT	TT	TT	GT	GT	GT	TT	TT	TT	TT	TT	TT	GT	GT	GT	TT	TT	TT	GT	TT	TT	TT	GT	TT	TT	TT	TT
SLCL|BPE_CHR1_15467152	C/T	LCL|BPE_CHR1	15467152	+	NA	NA	NA	NA	NA	NA	CC	CC	CC	TC	CC	CC	CC	CC	CC	CC	CC	CC	TC	CC	CC	TC	TC	TC	CC	CC	CC	CC	CC	CC	TC	TC	TC	CC	CC	CC	TC	CC	CC	CC	TC	CC	CC	CC	CC
SLCL|BPE_CHR1_15528139	T/G	LCL|BPE_CHR1	15528139	+	NA	NA	NA	NA	NA	NA	GT	GT	GG	GG	GG	GT	GG	GG	GT	GT	GT	GT	GG	GG	GG	GT	GG	GG	GG	GG	GG	TT	TT	GT	GG	GG	GG	GG	GG	GG	GT	GT	GT	GG	GG	GT	GT	GG	GG
SLCL|BPE_CHR1_15528161	G/A	LCL|BPE_CHR1	15528161	+	NA	NA	NA	NA	NA	NA	AG	AG	AA	AA	AA	AG	AA	AA	AG	AG	AG	AG	AA	AA	AA	AG	AA	AA	AA	AA	AA	GG	GG	AG	AA	AA	AA	AA	AA	AA	AG	AG	AG	AA	AA	AG	AG	AA	AA
SLCL|BPE_CHR1_15528222	G/A	LCL|BPE_CHR1	15528222	+	NA	NA	NA	NA	NA	NA	GA	GA	AA	AA	AA	GA	AA	AA	GA	GA	GA	GA	AA	AA	AA	GA	AA	AA	AA	AA	AA	GG	GG	GA	AA	AA	AA	AA	AA	AA	GA	GA	GA	AA	AA	GA	GA	AA	AA
SLCL|BPE_CHR1_15529004	C/T	LCL|BPE_CHR1	15529004	+	NA	NA	NA	NA	NA	NA	CT	CT	TT	TT	TT	CT	TT	TT	CT	CT	CT	CT	TT	TT	TT	CT	TT	TT	TT	TT	TT	CC	CC	CT	TT	TT	TT	TT	TT	TT	CT	CT	CT	TT	TT	CT	CC	TT	TT
SLCL|BPE_CHR1_15562308	G/A	LCL|BPE_CHR1	15562308	+	NA	NA	NA	NA	NA	NA	NN	GG	GG	GG	GG	GG	GG	GG	GG	NN	NN	GG	NN	GG	GG	NN	GG	NN	GG	GG	GG	GG	GG	GG	NN	NN	GG	GG	GG	GG	GG	GA	NN	NN	GG	NN	GA	NN	NN
SLCL|BPE_CHR1_15562378	T/C	LCL|BPE_CHR1	15562378	+	NA	NA	NA	NA	NA	NA	TT	TT	TT	TT	TT	TT	TT	TT	TT	TT	TT	TT	TT	TT	TT	TT	TT	TT	TT	TT	TT	TT	TT	TC	TT	TT	TT	TT	TT	TT	CC	TC	TT	TT	TT	TT	TC	TT	TT
SLCL|BPE_CHR1_15562429	A/T	LCL|BPE_CHR1	15562429	+	NA	NA	NA	NA	NA	NA	AA	AA	AA	AA	AA	AA	AA	AA	AA	AA	AA	AA	AA	AA	AA	AA	AA	AA	AA	AA	AA	AA	AA	AT	AA	AA	AA	AA	AA	AA	AT	AT	AA	AA	AA	AA	AT	AA	AA
SLCL|BPE_CHR1_15562438	G/A	LCL|BPE_CHR1	15562438	+	NA	NA	NA	NA	NA	NA	GG	GG	GG	GG	GG	GG	GG	GG	GG	GG	GG	GG	GG	GG	GG	GG	GG	GG	GG	GG	GG	GG	GG	GG	GG	GG	GG	GG	GG	GG	GA	GA	GG	GG	GG	GG	GA	GG	GG
SLCL|BPE_CHR1_15562484	C/T	LCL|BPE_CHR1	15562484	+	NA	NA	NA	NA	NA	NA	CC	CC	CC	CC	CC	CC	CC	CC	CC	CC	CC	CC	CC	CC	CC	CC	CC	CC	CC	CC	CC	CC	CC	CT	CC	CC	CC	CC	CC	CC	CT	CT	CC	CC	CC	CC	CT	CC	CC
SLCL|BPE_CHR1_15573347	A/T	LCL|BPE_CHR1	15573347	+	NA	NA	NA	NA	NA	NA	AA	AA	TT	TT	TT	NN	TA	TA	AA	AA	TA	TA	AA	AA	TA	AA	TT	AA	AA	TA	TA	TA	TA	TA	TA	TA	TT	AA	AA	AA	NN	TT	TA	NN	TT	TT	NN	NN	AA
SLCL|BPE_CHR1_15573356	G/C	LCL|BPE_CHR1	15573356	+	NA	NA	NA	NA	NA	NA	GG	GG	CC	NN	CC	NN	GC	GC	GG	GG	GC	GC	GG	GG	GC	GG	NN	GG	GG	GG	GC	GC	GC	GC	GC	GC	CC	GG	GG	GG	NN	CC	GC	NN	CC	CC	NN	CC	GG
SLCL|BPE_CHR1_15573411	G/C	LCL|BPE_CHR1	15573411	+	NA	NA	NA	NA	NA	NA	GC	GC	GG	GG	GG	GG	GC	GC	GC	GG	GG	GG	GC	CC	GC	GG	GG	CC	GC	GC	GC	GC	GC	GG	GC	GG	GG	GG	CC	GC	GG	GG	GG	GG	GG	GG	GG	GG	CC
SLCL|BPE_CHR1_15573422	G/A	LCL|BPE_CHR1	15573422	+	NA	NA	NA	NA	NA	NA	GA	GA	GG	GG	GG	GG	GA	GA	GA	GG	GG	GG	GA	AA	GA	GG	GG	AA	GA	GA	GA	GA	GA	GA	GA	GG	GG	GG	AA	GA	GG	GG	GG	GG	GG	GG	GG	GG	AA
SLCL|BPE_CHR1_15573944	G/C	LCL|BPE_CHR1	15573944	+	NA	NA	NA	NA	NA	NA	CG	CG	GG	GG	GG	GG	CG	CG	CC	GG	GG	GG	CG	CG	CG	GG	GG	CC	CC	CG	CG	CG	CG	CG	CC	CG	GG	GG	CC	CC	GG	GG	GG	CG	GG	GG	GG	GG	CG
SLCL|BPE_CHR1_15580620	C/T	LCL|BPE_CHR1	15580620	+	NA	NA	NA	NA	NA	NA	TT	TT	CC	CC	CC	NN	TC	TC	TC	CC	CC	CC	TC	TC	TC	CC	CC	TT	TC	TC	TC	CC	CC	TC	TC	TC	CC	CC	TT	TC	CC	CC	CC	TC	CC	CC	CC	CC	TC
SLCL|BPE_CHR1_15580732	T/A	LCL|BPE_CHR1	15580732	+	NA	NA	NA	NA	NA	NA	TT	TT	TT	TT	TT	TT	TT	TT	TT	TA	TT	TT	TA	TT	TT	TT	TT	TT	TT	TT	TT	TT	TT	TT	TT	TT	TT	TT	TT	TA	TT	TT	TT	TT	TT	TT	TT	TT	TT
SLCL|BPE_CHR1_15580749	C/T	LCL|BPE_CHR1	15580749	+	NA	NA	NA	NA	NA	NA	CC	CC	CC	CC	CC	CC	CC	CC	CC	CC	CC	CC	CC	CC	CC	CC	CC	CC	CC	CC	CC	CC	CC	CC	CC	CC	CC	CC	CC	CC	CC	CC	CC	CC	CC	CC	CC	CC	CC
SLCL|BPE_CHR1_15581760	A/C	LCL|BPE_CHR1	15581760	+	NA	NA	NA	NA	NA	NA	AA	AC	AA	AA	AA	NN	NN	AC	AC	AA	AA	AA	AC	AA	AC	AA	AA	CC	AC	AA	AA	AC	AC	AC	AC	AC	AA	NN	CC	AC	AA	AA	AA	AC	AA	AA	AA	AA	AC
SLCL|BPE_CHR1_15581761	A/T	LCL|BPE_CHR1	15581761	+	NA	NA	NA	NA	NA	NA	AA	AT	AA	AA	AA	NN	NN	AT	AT	AA	AA	AA	AT	AA	AT	AA	AA	TT	AT	AA	AA	AT	AT	AT	AT	AT	AA	NN	TT	AT	AA	AA	AA	AT	AA	AA	AA	AA	AT
SLCL|BPE_CHR1_15583189	A/T	LCL|BPE_CHR1	15583189	+	NA	NA	NA	NA	NA	NA	AA	AA	AA	AA	AA	AA	AA	AA	NN	AA	AA	AA	NN	AA	AA	AA	AA	NN	AA	AA	AA	AA	AA	AA	AA	AA	AA	AA	AA	AA	AA	AA	AA	AA	AA	AA	AA	AA	AA
SLCL|BPE_CHR1_15583525	T/A	LCL|BPE_CHR1	15583525	+	NA	NA	NA	NA	NA	NA	TT	TT	AA	AA	TA	TT	TA	TA	TT	TT	TA	TA	TT	TT	TA	TA	AA	TT	TT	AA	TA	TA	TT	TA	TA	TT	AA	TT	TT	TT	AA	AA	TA	TT	AA	AA	TT	NN	NN
SLCL|BPE_CHR1_15583526	C/A	LCL|BPE_CHR1	15583526	+	NA	NA	NA	NA	NA	NA	CC	CC	AA	AA	CA	CC	CA	CA	CC	CC	CA	CA	CC	CC	CA	CA	AA	CC	CC	AA	CA	CA	CC	CA	CA	CC	AA	CC	CC	CC	AA	AA	CA	CC	AA	AA	CC	NN	NN
SLCL|BPE_CHR1_15584685	A/T	LCL|BPE_CHR1	15584685	+	NA	NA	NA	NA	NA	NA	AA	AA	AA	AA	AA	AA	AA	AA	AA	AA	AA	AA	AA	AA	AA	AA	AA	AA	AA	AA	AA	AA	AA	AA	NN	AA	AA	AA	AA	AA	TT	AA	AA	AA	AA	AA	AT	AA	AA
SLCL|BPE_CHR1_15605670	G/A	LCL|BPE_CHR1	15605670	+	NA	NA	NA	NA	NA	NA	GG	GG	GG	GG	AG	GG	GG	GG	GG	GG	GG	GG	GG	GG	GG	GG	GG	GG	GG	GG	GG	GG	GG	GG	GG	GG	GG	AG	GG	GG	GG	GG	GG	GG	GG	GG	GG	GG	GG
SLCL|BPE_CHR1_15626898	A/G	LCL|BPE_CHR1	15626898	+	NA	NA	NA	NA	NA	NA	AA	AA	AG	AG	AG	AA	AG	AG	AA	AG	AA	AA	AG	AA	AA	AA	AG	AA	AA	AA	AA	AA	AA	AG	AG	AG	AG	AA	AA	AA	AA	AA	AA	AA	AA	AG	AA	AA	AG
SLCL|BPE_CHR1_15639145	T/C	LCL|BPE_CHR1	15639145	+	NA	NA	NA	NA	NA	NA	TC	TC	TT	NN	TT	TT	TT	TT	TT	NN	TC	TC	TT	TT	TT	TC	TT	TT	TT	TT	TT	TT	TT	TT	TT	TT	TT	TT	TT	TT	TT	TT	TC	TT	TT	TT	TT	TT	TT
SLCL|BPE_CHR1_15640127	C/T	LCL|BPE_CHR1	15640127	+	NA	NA	NA	NA	NA	NA	CC	CC	CT	NN	CT	CC	CT	CT	CC	CT	CC	CC	TT	CC	CC	CC	CT	CT	CT	CC	CC	CC	CC	CT	TT	TT	CT	CT	CC	CC	CC	CC	CC	CT	CC	CT	CT	CT	CT
SLCL|BPE_CHR1_15642981	A/G	LCL|BPE_CHR1	15642981	+	NA	NA	NA	NA	NA	NA	GG	GG	GA	GA	GA	GG	GA	GA	GG	GA	GG	GG	AA	GG	GG	GG	GA	GA	GA	GG	GG	GG	GG	GA	AA	AA	GA	GA	GG	GG	GG	GG	GG	GA	GG	GA	GA	GA	GA
SLCL|BPE_CHR1_15663573	A/G	LCL|BPE_CHR1	15663573	+	NA	NA	NA	NA	NA	NA	AA	AA	GG	AA	GG	AG	NN	NN	AA	AA	AG	AG	AA	AA	GG	AA	AA	AA	NN	GG	GG	AA	AA	AA	NN	AA	AA	NN	AA	AA	AA	GG	AG	NN	AG	AA	AA	GG	NN
SLCL|BPE_CHR1_15746656	G/A	LCL|BPE_CHR1	15746656	+	NA	NA	NA	NA	NA	NA	AG	AG	GG	AG	GG	AG	GG	GG	AG	AG	AG	AG	AG	GG	AG	AA	AG	AG	AA	AG	AG	AG	AG	AG	GG	GG	AG	AA	GG	AG	AG	GG	AG	AA	AG	AA	AG	AG	AG
SLCL|BPE_CHR1_15746855	G/A	LCL|BPE_CHR1	15746855	+	NA	NA	NA	NA	NA	NA	AG	AG	GG	GG	GG	GG	AG	AG	GG	GG	GG	GG	AG	AA	GG	GG	GG	AG	GG	GG	GG	AG	AG	AG	AG	AG	GG	GG	AA	AG	AG	AG	GG	GG	GG	GG	AG	GG	GG
SLCL|BPE_CHR1_15752248	A/C	LCL|BPE_CHR1	15752248	+	NA	NA	NA	NA	NA	NA	AC	AC	NN	AC	AC	CC	AA	AA	CC	CC	CC	CC	AC	AA	CC	CC	AC	AC	CC	CC	CC	AC	AC	AC	AA	AA	AC	CC	AA	AC	AC	NN	CC	CC	CC	CC	AC	AC	AC
SLCL|BPE_CHR1_15755891	C/T	LCL|BPE_CHR1	15755891	+	NA	NA	NA	NA	NA	NA	TC	TC	TC	TC	TC	TT	CC	CC	TT	TT	TT	TT	TC	CC	TT	TT	TC	TC	TT	TT	TT	TC	TC	TC	CC	CC	TC	TT	CC	TC	TC	TC	TT	TT	TT	TT	TC	TC	TC
SLCL|BPE_CHR1_15761477	G/A	LCL|BPE_CHR1	15761477	+	NA	NA	NA	NA	NA	NA	AG	AG	AG	AG	AG	AA	GG	GG	AA	AA	AA	AA	AG	GG	AA	AA	AG	AG	AA	AA	AA	AG	AG	AG	GG	GG	AG	AA	GG	AG	AG	AG	AA	AA	AA	AA	AG	AG	AG
SLCL|BPE_CHR1_15761523	C/T	LCL|BPE_CHR1	15761523	+	NA	NA	NA	NA	NA	NA	TC	TC	CC	TC	CC	TC	CC	CC	TC	TC	TC	TC	TC	CC	TC	TT	TC	TC	TT	TC	TC	TC	TC	TC	CC	CC	TC	TT	CC	TC	TC	CC	TC	TT	TC	TT	TC	TC	TC
SLCL|BPE_CHR1_15761582	T/A	LCL|BPE_CHR1	15761582	+	NA	NA	NA	NA	NA	NA	AT	AT	TT	AT	TT	AA	TT	TT	AA	AA	AA	AA	AT	TT	AA	AA	AT	AT	AA	AA	AA	AT	AT	AT	TT	TT	AT	AA	TT	AT	AT	AT	AA	AA	AA	AA	AT	AT	AT
SLCL|BPE_CHR1_15761602	G/A	LCL|BPE_CHR1	15761602	+	NA	NA	NA	NA	NA	NA	AG	AG	GG	AG	GG	AA	GG	GG	NN	NN	NN	NN	AG	GG	NN	AA	AG	AG	AA	NN	NN	AG	AG	AG	GG	GG	AG	NN	GG	AG	AG	AG	NN	NN	NN	NN	AG	AG	AG
SLCL|BPE_CHR1_15762145	C/T	LCL|BPE_CHR1	15762145	+	NA	NA	NA	NA	NA	NA	CC	CC	NN	CC	NN	CC	NN	NN	CC	CC	CC	CC	CC	NN	CC	CC	CC	CC	CC	CC	CC	CC	CC	CC	NN	CC	CC	CC	NN	CC	CC	NN	CC	CC	CC	CC	CC	CC	CC
SLCL|BPE_CHR1_15767955	T/C	LCL|BPE_CHR1	15767955	+	NA	NA	NA	NA	NA	NA	CT	CT	TT	CT	TT	CT	TT	TT	CT	CT	CT	CT	CT	TT	CT	CC	CT	CT	CC	CT	CT	CT	CT	CT	NN	TT	CT	CC	TT	CT	CT	TT	CT	CC	CT	CC	CT	CT	CT
SLCL|BPE_CHR1_15779967	C/T	LCL|BPE_CHR1	15779967	+	NA	NA	NA	NA	NA	NA	NN	CC	CC	TT	NN	CC	CC	CC	CC	CC	CC	CC	CC	NN	NN	TT	CC	CC	CC	NN	CC	TC	TT	CC	NN	NN	TT	TT	TC	CC	NN	NN	NN	TC	TC	NN	TT	TC	NN
SLCL|BPE_CHR1_15780326	T/C	LCL|BPE_CHR1	15780326	+	NA	NA	NA	NA	NA	NA	TT	TT	CC	NN	NN	TT	NN	NN	CC	TC	TC	TC	TT	NN	TC	TT	NN	TT	TT	NN	TC	TT	TT	NN	NN	NN	TC	NN	NN	TT	TT	TT	TT	TT	TC	TT	TT	TT	CC
SLCL|BPE_CHR1_15780369	A/C	LCL|BPE_CHR1	15780369	+	NA	NA	NA	NA	NA	NA	AA	AA	AA	AA	AA	AA	AA	NN	AA	AA	AA	AA	AA	NN	AA	AA	AA	AA	AA	AA	AA	AA	AA	AA	NN	NN	AA	AA	NN	AA	AA	AA	AA	AA	AA	AA	AA	AA	AA
SLCL|BPE_CHR1_15788746	T/A	LCL|BPE_CHR1	15788746	+	NA	NA	NA	NA	NA	NA	TT	TT	NN	TT	NN	NN	TT	TT	NN	TT	NN	NN	TT	TT	TT	TT	TT	TT	NN	NN	TT	TT	TT	AA	TT	TT	TT	TT	TT	AA	TT	NN	NN	TT	TT	TT	NN	AA	NN
SLCL|BPE_CHR1_15788792	C/G	LCL|BPE_CHR1	15788792	+	NA	NA	NA	NA	NA	NA	GG	GG	NN	CC	NN	NN	GG	GG	CC	GG	NN	NN	CG	GG	CC	CC	CC	CC	CC	CC	CC	CC	CC	CC	CC	CC	CC	GG	GG	CC	CC	NN	NN	CC	CC	GG	NN	CC	CC
SLCL|BPE_CHR1_15789229	G/A	LCL|BPE_CHR1	15789229	+	NA	NA	NA	NA	NA	NA	GG	GG	GA	AA	GA	GG	GA	GA	GG	GG	GG	GG	GG	GG	GG	GG	AA	GG	NN	GG	GG	GG	GG	NN	AA	GA	NN	GG	NN	GG	NN	GG	GG	GG	GG	GG	NN	NN	GG
SLCL|BPE_CHR1_15803652	C/T	LCL|BPE_CHR1	15803652	+	NA	NA	NA	NA	NA	NA	NN	NN	CC	CC	CC	CC	CC	CC	CC	NN	CC	CC	NN	NN	CC	CC	CC	CC	CC	CC	CC	NN	NN	TT	CC	CC	CC	CC	NN	TT	CT	CT	CC	CC	CC	NN	CT	CC	CC
SLCL|BPE_CHR1_15803674	C/T	LCL|BPE_CHR1	15803674	+	NA	NA	NA	NA	NA	NA	NN	NN	CT	CC	CT	TT	CC	CC	CC	NN	TT	TT	NN	NN	CT	CC	CC	CC	CC	CT	CT	NN	NN	TT	CC	CC	CC	CC	NN	CC	CC	CT	TT	CC	CT	NN	CC	CT	CC
SLCL|BPE_CHR1_15810840	C/T	LCL|BPE_CHR1	15810840	+	NA	NA	NA	NA	NA	NA	CC	CC	NN	CT	CC	CC	NN	NN	CC	CC	CC	CC	NN	CC	CT	CC	NN	TT	NN	CC	NN	CC	CC	CC	NN	NN	NN	CC	CC	NN	NN	CC	CC	NN	NN	CC	CT	NN	NN
SLCL|BPE_CHR1_15820545	G/A	LCL|BPE_CHR1	15820545	+	NA	NA	NA	NA	NA	NA	GG	GG	NN	NN	GG	GG	GG	GG	NN	AA	GG	GG	AA	GG	GG	AA	AA	GG	GG	GG	GG	GG	GG	GG	NN	AA	AA	NN	GG	GG	AA	AA	GG	GG	AA	GA	NN	NN	GG
SLCL|BPE_CHR1_15825595	G/T	LCL|BPE_CHR1	15825595	+	NA	NA	NA	NA	NA	NA	GG	GG	NN	NN	GG	NN	GG	GG	GG	NN	GG	GG	TT	GG	GG	GG	NN	GT	GT	GG	GG	GG	GG	GT	NN	TT	NN	TT	GG	TT	NN	GG	GG	GT	GG	TT	TT	GG	GG
SLCL|BPE_CHR1_15825671	T/G	LCL|BPE_CHR1	15825671	+	NA	NA	NA	NA	NA	NA	TT	TT	NN	NN	NN	NN	TT	TT	TT	NN	TT	TT	GG	TT	TT	TT	NN	TG	TG	TT	TT	TT	TT	TT	NN	GG	NN	GG	TT	TT	NN	TG	TT	TG	NN	GG	GG	TT	TT
SLCL|BPE_CHR1_15860825	A/G	LCL|BPE_CHR1	15860825	+	NA	NA	NA	NA	NA	NA	AA	AG	GG	NN	GG	NN	GG	GG	AA	AG	AG	AG	AA	GG	AA	AG	GG	AA	AG	NN	AG	AG	AA	AA	GG	GG	GG	GG	NN	GG	AA	AG	AG	AG	GG	AA	NN	GG	AA
SLCL|BPE_CHR1_15860893	T/C	LCL|BPE_CHR1	15860893	+	NA	NA	NA	NA	NA	NA	CT	CT	CC	CC	CT	CC	CC	CC	TT	CT	CT	CT	CT	CC	CT	CT	CC	CT	CT	CT	CT	CT	TT	TT	CC	CC	CC	CC	CC	CC	CT	CT	CT	CT	CC	TT	CT	CC	TT
SLCL|BPE_CHR1_15860996	G/A	LCL|BPE_CHR1	15860996	+	NA	NA	NA	NA	NA	NA	GA	GA	GG	GG	GA	GG	GG	GG	AA	GG	GA	GA	GG	GG	GA	GA	GG	GA	GA	GA	GA	GA	GA	GG	GG	GG	GG	GG	GG	GG	GA	GA	GA	GA	GG	GG	GA	GG	AA
SLCL|BPE_CHR1_15866615	T/G	LCL|BPE_CHR1	15866615	+	NA	NA	NA	NA	NA	NA	TT	GG	NN	NN	GG	NN	GG	GG	GG	GG	GT	GT	GG	GG	GT	NN	GG	GT	GG	GT	GT	GT	GT	TT	GG	GG	GG	GG	GG	GG	GT	GG	TT	GT	GG	TT	GT	GG	GT
SLCL|BPE_CHR1_15868102	C/G	LCL|BPE_CHR1	15868102	+	NA	NA	NA	NA	NA	NA	CC	CC	CC	CC	CC	CC	CC	CC	GG	GG	CC	CC	CC	CC	CC	CC	CC	CC	GG	CC	CC	CC	CC	NN	CC	CC	CC	GG	NN	GG	NN	CC	CC	GG	CC	NN	GG	CG	CC
SLCL|BPE_CHR1_15868221	T/C	LCL|BPE_CHR1	15868221	+	NA	NA	NA	NA	NA	NA	TT	TT	TT	TT	TT	TT	TT	TT	CC	CC	TT	TT	CT	TT	TT	TT	TT	TT	CC	TT	TT	TT	NN	CC	TT	TT	TT	CT	NN	CT	TT	TT	TT	CC	TT	CC	CC	CT	TT
SLCL|BPE_CHR1_15869645	A/G	LCL|BPE_CHR1	15869645	+	NA	NA	NA	NA	NA	NA	GA	GA	GG	GG	GG	GG	GG	GG	GA	GA	GA	GA	GA	GG	GA	GA	GG	GA	AA	GA	GA	GA	GA	AA	GG	GG	GG	GG	GG	GG	GA	GA	GA	AA	GG	AA	AA	GG	GA
SLCL|BPE_CHR1_15869848	T/C	LCL|BPE_CHR1	15869848	+	NA	NA	NA	NA	NA	NA	TC	TC	CC	CC	CC	TC	CC	CC	TC	TC	TC	TC	TC	CC	TC	TC	CC	TC	TT	TC	TC	TC	TC	TT	CC	CC	CC	CC	CC	CC	TC	TC	TC	TT	CC	TT	TT	CC	TC
SLCL|BPE_CHR1_15925246	T/C	LCL|BPE_CHR1	15925246	+	NA	NA	NA	NA	NA	NA	TT	TT	TT	CC	TT	TT	TT	NN	CC	CC	TT	TT	TT	TT	TT	TT	TT	TT	CC	TT	TC	TT	NN	TT	TT	TT	TC	CC	TT	TC	TT	TT	TT	CC	TT	TC	CC	TC	CC
SLCL|BPE_CHR1_15925795	G/C	LCL|BPE_CHR1	15925795	+	NA	NA	NA	NA	NA	NA	GC	CC	GG	CC	GG	GC	GC	GC	GG	GG	GC	GC	GC	GC	GG	CC	GC	GC	GG	GG	GG	GG	GG	GC	GC	GC	GC	GG	CC	GC	GC	GG	GC	GG	GC	GG	GG	GC	GG
SLCL|BPE_CHR1_15925955	G/T	LCL|BPE_CHR1	15925955	+	NA	NA	NA	NA	NA	NA	TT	TT	GT	TT	GT	TT	GT	GT	GG	GG	TT	TT	GT	TT	GT	TT	GT	GT	GG	GT	GT	GT	GT	GT	GT	GT	GT	GG	TT	GT	GT	GT	TT	GG	TT	GT	GG	GT	GG
SLCL|BPE_CHR1_15930297	C/T	LCL|BPE_CHR1	15930297	+	NA	NA	NA	NA	NA	NA	TT	TT	CC	NN	CC	TC	CC	CC	TT	TC	TC	TC	CC	TT	TC	TT	TC	TC	TC	TC	TC	TT	TT	CC	CC	CC	TT	TC	CC	TT	TC	CC	TC	TC	TC	TT	CC	TC	TC
SLCL|BPE_CHR1_15930337	A/T	LCL|BPE_CHR1	15930337	+	NA	NA	NA	NA	NA	NA	AA	AA	AA	AA	AA	AA	AA	AA	AA	AT	AA	AA	AT	AA	AA	AA	AA	AA	AA	AA	AA	AA	AA	AA	AA	AA	AA	AA	AA	AA	AT	AT	AA	AA	AA	AA	AT	AA	AA
SLCL|BPE_CHR1_15930384	A/C	LCL|BPE_CHR1	15930384	+	NA	NA	NA	NA	NA	NA	CC	CC	AA	NN	AA	CA	AA	AA	CC	CA	CA	CA	AA	CC	CA	CC	CA	CA	CA	CA	CA	CC	CC	AA	AA	AA	CC	CA	AA	CC	CA	AA	CA	CA	CA	CC	AA	CA	CA
SLCL|BPE_CHR1_15935973	A/G	LCL|BPE_CHR1	15935973	+	NA	NA	NA	NA	NA	NA	AG	AG	GG	GG	GG	AA	GG	GG	AG	AA	AG	AG	AA	AG	GG	AG	GG	AG	GG	GG	GG	AA	AA	AG	AG	AG	GG	AG	GG	AA	AG	AG	AG	GG	GG	AA	AG	GG	GG
SLCL|BPE_CHR1_15942236	G/A	LCL|BPE_CHR1	15942236	+	NA	NA	NA	NA	NA	NA	GG	GG	GA	GG	GA	AA	GG	GG	GG	NN	AA	AA	NN	GG	GA	GG	GG	GG	GA	GA	GA	NN	NN	GG	GG	GG	GG	AA	GA	NN	GG	AA	AA	GA	GA	NN	AA	GA	GG
SLCL|BPE_CHR1_15942304	G/A	LCL|BPE_CHR1	15942304	+	NA	NA	NA	NA	NA	NA	AA	AA	GG	GG	GG	GG	GA	GA	GG	NN	GG	GG	NN	AA	GG	GG	GG	GG	GG	GG	GG	NN	NN	GG	GG	GG	GG	GG	GA	NN	GG	GG	GG	GG	GG	NN	GG	GA	GG
SLCL|BPE_CHR1_15942345	A/G	LCL|BPE_CHR1	15942345	+	NA	NA	NA	NA	NA	NA	GG	GG	AG	AG	AG	AA	GG	GG	AA	NN	AA	AA	NN	GG	AA	AA	AG	AA	AA	AA	AA	NN	NN	GG	GG	GG	AG	AA	AG	NN	AA	AA	AA	AA	AA	NN	AA	AG	AG
SLCL|BPE_CHR1_15947607	A/C	LCL|BPE_CHR1	15947607	+	NA	NA	NA	NA	NA	NA	NN	AA	NN	NN	NN	NN	AA	AA	AA	AA	AA	CC	AA	AA	AC	AA	NN	NN	CC	CC	AA	AA	AA	AA	AA	AA	AA	CC	NN	NN	AA	AA	NN	AA	NN	NN	NN	AC	NN
SLCL|BPE_CHR1_15974302	C/T	LCL|BPE_CHR1	15974302	+	NA	NA	NA	NA	NA	NA	CC	CC	CC	CC	CC	CC	CC	CC	CC	CT	CC	CC	CT	CC	CC	CC	CC	CC	CC	CC	CC	CC	CC	CC	CC	CC	CC	CC	CC	CC	CT	CT	CC	CC	CC	CC	CT	CC	CC
SLCL|BPE_CHR1_15974409	T/C	LCL|BPE_CHR1	15974409	+	NA	NA	NA	NA	NA	NA	TC	TC	CC	CC	CC	NN	CC	CC	TC	TT	TC	TC	TT	TC	CC	TC	CC	TC	CC	CC	CC	TT	TT	TC	TT	TC	CC	TC	CC	TT	TC	TC	TC	CC	CC	TT	TT	CC	CC
SLCL|BPE_CHR1_15975640	C/G	LCL|BPE_CHR1	15975640	+	NA	NA	NA	NA	NA	NA	CC	CC	CC	CC	CC	CC	CC	CC	CC	CG	CC	CC	CG	CC	CC	CC	CC	CC	CC	CC	CC	CC	CC	CC	CC	CC	CC	CC	CC	CC	CG	CG	CC	CC	CC	CC	CG	CC	CC
SLCL|BPE_CHR1_15982261	C/T	LCL|BPE_CHR1	15982261	+	NA	NA	NA	NA	NA	NA	TT	TT	TT	TT	TT	TT	TT	TT	TT	CT	TT	TT	CT	TT	TT	TT	TT	TT	TT	TT	TT	TT	TT	CT	TT	TT	TT	TT	TT	TT	CT	CT	TT	TT	TT	TT	CT	TT	TT
SLCL|BPE_CHR1_15985691	G/A	LCL|BPE_CHR1	15985691	+	NA	NA	NA	NA	NA	NA	GG	GG	AG	GG	AG	AA	GG	GG	GG	GG	AG	AG	AG	GG	AG	GG	GG	AG	AG	AG	AG	GG	GG	GG	AG	AG	GG	AG	AG	GG	GG	AG	AG	AG	AG	AA	AG	AG	GG
SLCL|BPE_CHR1_15985704	T/C	LCL|BPE_CHR1	15985704	+	NA	NA	NA	NA	NA	NA	TT	TT	CT	TT	CT	CC	TT	TT	TT	TT	CT	CT	CT	TT	CT	TT	TT	CT	CT	CT	CT	TT	TT	TT	CT	CT	TT	CT	CT	TT	TT	CT	CT	CT	CT	CC	CT	CT	TT
SLCL|BPE_CHR1_15999191	C/T	LCL|BPE_CHR1	15999191	+	NA	NA	NA	NA	NA	NA	NN	CC	CC	CC	CC	CC	CC	CC	CC	CC	NN	CC	NN	TC	CC	CC	CC	NN	NN	TC	NN	CC	CC	CC	CC	CC	CC	CC	NN	CC	CC	TT	TT	NN	CC	CC	CC	CC	CC
SLCL|BPE_CHR1_16006642	T/C	LCL|BPE_CHR1	16006642	+	NA	NA	NA	NA	NA	NA	TT	TT	TT	TT	TT	TT	TT	TT	TT	TC	TT	TT	TC	TT	TT	TT	TT	TT	TT	TT	TT	TT	TT	TT	TT	TT	TT	TT	TT	TT	TC	TC	TT	TT	TT	TT	TC	TT	TT
SLCL|BPE_CHR1_16037614	G/A	LCL|BPE_CHR1	16037614	+	NA	NA	NA	NA	NA	NA	GG	GG	GG	GG	GG	GG	GG	GG	GG	GG	GG	GG	GG	GG	AA	GG	GG	GA	AA	AA	AA	GG	GG	GG	GG	GG	GG	AA	GG	GG	AA	AA	GG	AA	NN	GG	AA	GG	GA
SLCL|BPE_CHR1_16037622	G/T	LCL|BPE_CHR1	16037622	+	NA	NA	NA	NA	NA	NA	GG	GG	TT	TT	GT	GG	GT	GT	GG	GG	GG	GG	GG	GG	TT	GG	GT	GT	TT	TT	TT	GG	GG	GG	GT	GT	TT	TT	GG	GG	TT	TT	GG	TT	NN	GT	TT	TT	TT
SLCL|BPE_CHR1_16038104	C/T	LCL|BPE_CHR1	16038104	+	NA	NA	NA	NA	NA	NA	TC	TC	TT	TT	TC	CC	TT	TT	TC	CC	CC	CC	TT	TT	TT	CC	TT	TT	TT	TT	TT	CC	CC	TT	TT	TT	TT	TT	TC	CC	TT	TT	CC	TT	TT	CC	TT	CC	TT
SLCL|BPE_CHR1_16061804	T/C	LCL|BPE_CHR1	16061804	+	NA	NA	NA	NA	NA	NA	NN	NN	TT	CC	TC	NN	CC	CC	TT	TT	TT	TT	TT	NN	TT	TT	CC	TT	TT	TT	TT	NN	TT	TT	TC	TC	CC	TT	NN	TT	TT	TT	TT	TT	TT	TT	TT	TT	TC
SLCL|BPE_CHR1_16083097	C/A	LCL|BPE_CHR1	16083097	+	NA	NA	NA	NA	NA	NA	AC	AC	CC	CC	AC	CC	AC	AC	AA	AC	CC	CC	CC	AC	AC	CC	CC	AC	AC	AC	AC	AC	AC	CC	CC	CC	CC	CC	AA	CC	CC	CC	CC	AC	CC	CC	CC	CC	AC
SLCL|BPE_CHR1_16093554	G/T	LCL|BPE_CHR1	16093554	+	NA	NA	NA	NA	NA	NA	TT	TT	NN	GG	NN	TT	GG	NN	GG	GG	TT	TT	GG	GG	GG	GT	GG	GG	GG	GG	GG	NN	NN	NN	GG	GG	GG	NN	NN	GG	GG	GG	TT	GG	GG	GG	GG	GG	GG
SLCL|BPE_CHR1_16101128	T/A	LCL|BPE_CHR1	16101128	+	NA	NA	NA	NA	NA	NA	NN	NN	TT	TT	TT	NN	TT	TT	TT	TT	TT	TT	NN	NN	TT	NN	TT	NN	TT	TT	TT	TT	TT	TT	TT	TT	TT	TT	TT	NN	NN	TT	TT	TT	TT	TT	TT	TT	TT
SLCL|BPE_CHR1_16101134	C/T	LCL|BPE_CHR1	16101134	+	NA	NA	NA	NA	NA	NA	NN	NN	CC	CC	CC	NN	CC	CC	CC	CC	CC	CC	NN	NN	CC	NN	CC	NN	CC	CC	CC	CC	CC	CC	CC	CC	CC	CC	CC	NN	NN	CC	CC	CC	CC	CC	CC	CC	CC
SLCL|BPE_CHR1_16101322	C/T	LCL|BPE_CHR1	16101322	+	NA	NA	NA	NA	NA	NA	NN	NN	CT	CC	CC	TT	CC	CC	CC	CC	TT	TT	NN	NN	TT	NN	CC	NN	TT	TT	TT	CT	CT	CC	CC	CC	CC	CT	NN	NN	NN	TT	NN	TT	TT	TT	TT	TT	CC
SLCL|BPE_CHR1_16101333	G/A	LCL|BPE_CHR1	16101333	+	NA	NA	NA	NA	NA	NA	NN	NN	GA	GG	GG	AA	GG	GG	GG	GG	AA	AA	NN	NN	AA	NN	GG	NN	AA	AA	AA	GA	GA	GG	GG	GG	GG	GA	NN	NN	NN	AA	NN	AA	AA	AA	AA	AA	GG
SLCL|BPE_CHR1_16102457	G/A	LCL|BPE_CHR1	16102457	+	NA	NA	NA	NA	NA	NA	NN	NN	AA	AA	AG	NN	AA	AA	NN	GG	AA	AA	NN	NN	AA	NN	AA	NN	AA	AA	AA	NN	AA	AG	AA	AA	AA	AG	NN	NN	NN	AA	AA	AA	AA	AA	AA	AA	AA
SLCL|BPE_CHR1_16102471	C/T	LCL|BPE_CHR1	16102471	+	NA	NA	NA	NA	NA	NA	NN	NN	CT	CC	CC	NN	CC	CC	CC	CC	TT	TT	NN	NN	TT	NN	CC	NN	TT	TT	TT	NN	CC	CC	CC	CC	CC	CT	NN	NN	NN	TT	TT	TT	TT	NN	TT	TT	CC
SLCL|BPE_CHR1_16102488	G/A	LCL|BPE_CHR1	16102488	+	NA	NA	NA	NA	NA	NA	NN	NN	GG	GG	GA	NN	GG	GG	AA	AA	GG	GG	NN	NN	GG	NN	GG	NN	GG	GG	GG	NN	GG	GA	GG	GG	GG	GA	NN	NN	NN	GG	GG	GG	GG	NN	GG	GG	GG
SLCL|BPE_CHR1_16106985	T/A	LCL|BPE_CHR1	16106985	+	NA	NA	NA	NA	NA	NA	TA	TA	AA	TA	AA	TT	AA	AA	NN	TA	TA	TA	TT	TA	NN	TT	TA	TT	NN	NN	NN	NN	NN	NN	TA	TT	TT	TA	TA	NN	TT	TA	TT	NN	TT	AA	TA	NN	NN
SLCL|BPE_CHR1_16108195	G/A	LCL|BPE_CHR1	16108195	+	NA	NA	NA	NA	NA	NA	GG	GG	GG	AA	GG	GG	GG	GG	AG	AG	GG	GG	AG	GG	AG	AG	AG	AG	AG	AA	AG	GG	GG	AG	GG	GG	AG	AG	AG	GG	AA	AG	GG	AG	AG	GG	AG	GG	AG
SLCL|BPE_CHR1_16113480	T/C	LCL|BPE_CHR1	16113480	+	NA	NA	NA	NA	NA	NA	TT	TT	CT	CC	CT	TT	CT	CT	CT	CT	TT	TT	CT	TT	CT	CT	CC	CT	CT	CT	CT	CT	CT	CT	CT	CT	CC	CT	CT	TT	CC	CT	TT	CT	CT	TT	CT	TT	CC
SLCL|BPE_CHR1_16116665	T/A	LCL|BPE_CHR1	16116665	+	NA	NA	NA	NA	NA	NA	TT	TT	TA	TA	TA	TT	AA	AA	TT	TA	TT	TT	AA	NN	TT	TT	TA	TT	TT	TT	TT	TT	TT	TT	NN	AA	TA	TT	NN	TT	TA	TA	TT	TT	TT	TT	TA	TA	TA
SLCL|BPE_CHR1_16117722	C/A	LCL|BPE_CHR1	16117722	+	NA	NA	NA	NA	NA	NA	CC	CC	AA	CC	AA	CC	CA	CA	CC	AA	CC	CC	CC	CC	CC	CC	CA	CC	CC	CC	CC	CC	CC	CC	CA	CA	NN	CC	CC	NN	CC	CC	CC	CC	CC	CA	CC	CC	CA
SLCL|BPE_CHR1_16117749	T/C	LCL|BPE_CHR1	16117749	+	NA	NA	NA	NA	NA	NA	CC	CC	TT	TT	TT	NN	TC	TC	TT	TT	CC	CC	CC	TC	TC	TC	TT	TC	TC	TT	TC	TT	TT	TT	TC	TC	TT	TC	CC	NN	TT	TC	CC	TT	TC	TC	TC	CC	TT
SLCL|BPE_CHR1_16130364	T/C	LCL|BPE_CHR1	16130364	+	NA	NA	NA	NA	NA	NA	TT	NN	TT	NN	NN	NN	NN	TT	NN	TT	TC	TT	TT	NN	NN	TT	TT	TT	NN	TT	TT	NN	TT	TT	TT	TT	TC	TT	TT	NN	TT	TT	NN	NN	TT	TT	TT	TT	TT
SLCL|BPE_CHR1_16132527	G/A	LCL|BPE_CHR1	16132527	+	NA	NA	NA	NA	NA	NA	AA	AA	GG	GG	AG	AG	AG	AG	AG	AG	AG	AG	GG	AG	GG	AG	GG	GG	GG	GG	GG	GG	GG	GG	GG	GG	GG	GG	AG	GG	GG	GG	AG	GG	GG	GG	GG	GG	GG
SLCL|BPE_CHR1_16133044	G/A	LCL|BPE_CHR1	16133044	+	NA	NA	NA	NA	NA	NA	GG	GG	GA	NN	GG	NN	GG	GG	GG	NN	AA	AA	NN	NN	GA	GG	GG	GG	GA	GA	GA	AA	NN	AA	GG	GG	GG	AA	GG	GG	NN	GG	GG	GA	GA	GA	GA	AA	NN
SLCL|BPE_CHR1_16134441	C/T	LCL|BPE_CHR1	16134441	+	NA	NA	NA	NA	NA	NA	CC	CC	CC	CC	CC	CC	CC	CC	NN	CC	CC	CC	CT	CC	CT	CC	CC	TT	TT	CT	CT	CC	CC	CC	CC	TT	CC	CC	CC	CC	CC	CC	CC	CT	CC	CT	CC	CC	NN
SLCL|BPE_CHR1_16134880	C/G	LCL|BPE_CHR1	16134880	+	NA	NA	NA	NA	NA	NA	GG	GG	GG	GG	GG	GG	GG	GG	GC	GC	GG	GG	CC	GC	GC	GG	GG	CC	GC	GC	GC	CC	CC	CC	GC	GC	GG	GC	GG	CC	GG	GG	GG	GC	GG	CC	GG	GG	GC
SLCL|BPE_CHR1_16135650	C/T	LCL|BPE_CHR1	16135650	+	NA	NA	NA	NA	NA	NA	CC	CC	CC	CC	CC	CC	CC	CC	CC	NN	CC	NN	TT	NN	TT	CC	CC	TT	TT	NN	TT	CC	CC	NN	TC	TC	CC	NN	CC	NN	CC	NN	NN	TT	CC	TT	NN	CC	TC
SLCL|BPE_CHR1_16135981	G/C	LCL|BPE_CHR1	16135981	+	NA	NA	NA	NA	NA	NA	NN	GG	NN	NN	NN	NN	NN	NN	NN	NN	GG	NN	GG	NN	GG	NN	NN	GG	GG	NN	GG	NN	NN	GG	NN	NN	NN	NN	NN	NN	NN	NN	GG	GG	NN	GG	NN	NN	NN
SLCL|BPE_CHR1_16172327	G/C	LCL|BPE_CHR1	16172327	+	NA	NA	NA	NA	NA	NA	GG	NN	NN	NN	NN	GG	NN	NN	GG	GG	GC	GG	NN	GG	GG	NN	NN	NN	GG	GC	NN	GG	GG	GG	NN	GG	GG	NN	NN	GG	NN	NN	NN	NN	GC	GG	NN	NN	NN
SLCL|BPE_CHR1_16187056	C/T	LCL|BPE_CHR1	16187056	+	NA	NA	NA	NA	NA	NA	NN	NN	TT	TC	TT	NN	TT	TT	NN	NN	NN	NN	NN	CC	NN	CC	TC	NN	NN	NN	NN	CC	CC	CC	TT	TT	TC	CC	NN	CC	CC	NN	NN	NN	CC	CC	NN	TT	TT
SLCL|BPE_CHR1_16187057	G/A	LCL|BPE_CHR1	16187057	+	NA	NA	NA	NA	NA	NA	NN	NN	GG	GG	GG	NN	GG	GG	NN	NN	NN	NN	NN	GG	NN	GG	GG	NN	NN	NN	NN	GA	GA	GG	GG	GG	GG	AA	NN	AA	GG	NN	NN	NN	GG	AA	NN	GG	GG
SLCL|BPE_CHR1_16209792	A/T	LCL|BPE_CHR1	16209792	+	NA	NA	NA	NA	NA	NA	AA	AA	AA	NN	AA	AA	AA	AA	AA	AA	AA	AA	AT	AA	AA	AA	NN	AT	AA	AA	AA	AA	AA	AA	TT	TT	NN	AA	AA	AA	AA	AA	AA	AA	AA	NN	AA	AA	AA
SLCL|BPE_CHR1_16212291	C/G	LCL|BPE_CHR1	16212291	+	NA	NA	NA	NA	NA	NA	GC	GC	CC	GC	CC	GC	CC	CC	CC	CC	GC	GC	CC	CC	CC	GG	GC	CC	CC	CC	CC	CC	CC	CC	CC	CC	GC	CC	CC	CC	GC	CC	GC	CC	GC	GC	CC	GC	CC
SLCL|BPE_CHR1_16218518	T/A	LCL|BPE_CHR1	16218518	+	NA	NA	NA	NA	NA	NA	TA	TA	AA	TA	AA	NN	AA	AA	AA	AA	TA	TA	TA	TA	AA	TT	TT	TA	TA	TA	AA	TA	TA	TT	TT	TA	TA	TA	AA	TT	TT	TA	TA	AA	TT	TA	AA	TA	AA
SLCL|BPE_CHR1_16218717	A/G	LCL|BPE_CHR1	16218717	+	NA	NA	NA	NA	NA	NA	AA	AA	AA	AA	AA	AA	AA	AA	AA	AA	AA	AA	AA	AA	AA	AA	AA	AA	AA	AA	AA	AA	AA	AA	AA	AA	AA	AA	AA	AA	AG	AG	AA	AA	AA	AA	AG	AA	AA
SLCL|BPE_CHR1_16219126	G/T	LCL|BPE_CHR1	16219126	+	NA	NA	NA	NA	NA	NA	GG	GG	GG	GG	GG	GG	GG	GG	GG	GG	GG	GG	GT	GG	GG	GG	GG	TT	GG	GG	GG	GT	GT	GG	TT	GT	GG	GG	GG	GT	GT	GT	GG	GG	GG	GG	GT	GG	GG
SLCL|BPE_CHR1_16219173	T/C	LCL|BPE_CHR1	16219173	+	NA	NA	NA	NA	NA	NA	TC	TC	TT	TT	TT	TC	TT	TT	TT	TT	CC	TC	TT	TT	TT	TC	TT	TT	TT	TT	TT	TT	TT	TT	TT	TT	TT	TT	TT	TT	TT	TT	TC	TT	TT	CC	TT	TT	TT
SLCL|BPE_CHR1_16219324	A/T	LCL|BPE_CHR1	16219324	+	NA	NA	NA	NA	NA	NA	AA	AA	NN	AA	AA	NN	AA	TA	AA	AA	NN	NN	AA	AA	AA	AA	AA	AA	AA	AA	AA	AA	AA	AA	AA	AA	AA	AA	TA	AA	AA	NN	NN	AA	AA	AA	NN	AA	AA
SLCL|BPE_CHR1_16239520	A/G	LCL|BPE_CHR1	16239520	+	NA	NA	NA	NA	NA	NA	GA	GA	AA	GA	GA	GA	AA	AA	GA	GA	GA	GA	AA	AA	AA	GG	GA	AA	AA	AA	AA	GA	GA	GG	AA	AA	GA	GA	GA	GA	GA	AA	GA	AA	GA	GA	AA	AA	AA
SLCL|BPE_CHR1_16252973	C/A	LCL|BPE_CHR1	16252973	+	NA	NA	NA	NA	NA	NA	AA	AA	CC	NN	NN	AC	AC	AC	AA	AC	AC	AC	AC	AA	AC	AA	NN	AC	AC	AC	AC	AA	AA	AC	CC	NN	NN	AC	AA	AA	AA	AC	AC	AC	CC	AC	AC	CC	AA
SLCL|BPE_CHR1_16258205	G/A	LCL|BPE_CHR1	16258205	+	NA	NA	NA	NA	NA	NA	GG	GG	AA	GG	NN	GA	GG	GG	GG	GG	GA	GA	GG	GG	GA	GG	GG	GG	GA	GA	GA	GG	GG	GG	GG	GG	GG	GA	GG	GG	GG	GA	GA	GA	AA	GG	GA	GA	GG
SLCL|BPE_CHR1_16288909	T/C	LCL|BPE_CHR1	16288909	+	NA	NA	NA	NA	NA	NA	NN	NN	NN	NN	NN	NN	NN	NN	NN	NN	NN	NN	NN	NN	NN	NN	NN	NN	NN	NN	NN	NN	NN	NN	NN	NN	NN	NN	NN	TC	NN	NN	NN	NN	NN	TT	NN	CC	NN
SLCL|BPE_CHR1_16288938	C/T	LCL|BPE_CHR1	16288938	+	NA	NA	NA	NA	NA	NA	NN	NN	NN	NN	NN	NN	NN	NN	NN	NN	NN	NN	NN	NN	NN	NN	NN	NN	NN	NN	NN	NN	NN	NN	NN	NN	NN	NN	NN	CT	NN	NN	NN	NN	NN	CC	NN	TT	NN
SLCL|BPE_CHR1_16291406	T/C	LCL|BPE_CHR1	16291406	+	NA	NA	NA	NA	NA	NA	CT	CT	TT	TT	TT	TT	CT	CT	NN	TT	TT	TT	TT	CT	CT	CT	CT	CT	NN	CT	CT	TT	TT	CT	TT	TT	CT	TT	CT	TT	CT	NN	TT	CT	CT	CT	TT	NN	CT
SLCL|BPE_CHR1_16293399	G/A	LCL|BPE_CHR1	16293399	+	NA	NA	NA	NA	NA	NA	GG	NN	NN	NN	NN	NN	GG	GG	NN	NN	GG	GG	GA	GG	NN	NN	NN	GG	GG	NN	NN	GA	NN	NN	NN	GG	NN	GG	GG	AA	GG	NN	GG	GG	GG	GG	GG	GG	NN
SLCL|BPE_CHR1_16322366	C/T	LCL|BPE_CHR1	16322366	+	NA	NA	NA	NA	NA	NA	NN	NN	TT	CT	CT	NN	TT	TT	CT	CC	NN	NN	CC	CC	TT	CC	CT	CT	TT	TT	TT	NN	NN	CC	CT	CT	CT	CC	CC	CT	CC	CC	NN	TT	CC	CC	CC	TT	TT
SLCL|BPE_CHR1_16322388	T/C	LCL|BPE_CHR1	16322388	+	NA	NA	NA	NA	NA	NA	NN	NN	CC	TC	TC	NN	CC	CC	TC	TT	NN	NN	TT	TT	CC	TT	TC	TC	CC	CC	CC	NN	NN	TT	TC	TC	TC	TT	TT	TC	TT	TT	NN	CC	TT	TT	TT	CC	CC
SLCL|BPE_CHR1_16322399	A/G	LCL|BPE_CHR1	16322399	+	NA	NA	NA	NA	NA	NA	NN	NN	GG	AG	GG	NN	GG	GG	GG	GG	NN	NN	GG	AA	GG	AA	AG	GG	GG	GG	GG	NN	NN	AA	GG	GG	AG	AA	AA	GG	AG	GG	NN	GG	AA	AA	GG	GG	GG
SLCL|BPE_CHR1_16323018	C/A	LCL|BPE_CHR1	16323018	+	NA	NA	NA	NA	NA	NA	CC	CC	CC	CA	CC	CC	CC	CC	CC	CC	CC	CC	CA	CA	CC	CA	CA	CA	CC	CC	CC	CC	CC	AA	CA	CA	CA	CA	CC	CC	CA	CC	CC	CC	CA	AA	CC	CC	CC
SLCL|BPE_CHR1_16323019	A/T	LCL|BPE_CHR1	16323019	+	NA	NA	NA	NA	NA	NA	AA	AA	AA	AT	AA	AA	AA	AA	AA	AA	AA	AA	AT	AT	AA	AT	AT	AT	AA	AA	AA	AA	AA	TT	AT	AT	AT	AT	AA	AA	AT	AA	AA	AA	AT	TT	AA	AA	AA
SLCL|BPE_CHR1_16335060	T/A	LCL|BPE_CHR1	16335060	+	NA	NA	NA	NA	NA	NA	NN	NN	TT	TT	TT	TT	TT	TT	AT	TT	TT	TT	TT	TT	AT	TT	TT	AT	AT	AT	AT	TT	TT	TT	TT	TT	TT	TT	AA	TT	TT	TT	TT	AT	TT	AT	TT	TT	AT
SLCL|BPE_CHR1_16335100	C/T	LCL|BPE_CHR1	16335100	+	NA	NA	NA	NA	NA	NA	CC	CC	CT	CT	CT	CC	TT	TT	CT	CC	CC	CC	CC	CC	CT	CC	CT	CT	CT	CT	CT	TT	TT	CC	CT	CT	CT	CC	TT	CC	CC	CC	CC	CT	CC	CT	CC	CC	TT
SLCL|BPE_CHR1_16348669	C/T	LCL|BPE_CHR1	16348669	+	NA	NA	NA	NA	NA	NA	CC	CC	CC	CC	NN	CC	NN	NN	CC	CC	CC	CC	CC	NN	CC	CC	CC	CC	CC	CC	CC	CC	CC	CC	CC	CC	CC	CC	CC	NN	CC	CC	CC	CC	CC	CT	CC	CC	CC
SLCL|BPE_CHR1_16348683	C/T	LCL|BPE_CHR1	16348683	+	NA	NA	NA	NA	NA	NA	CC	CC	CC	TT	NN	CC	NN	NN	CC	CC	CC	CC	CC	NN	CC	CT	TT	CC	CC	CC	CC	CC	CC	CC	CC	CC	TT	CC	CC	NN	CC	CC	CC	CC	CT	CT	CC	CC	CC
SLCL|BPE_CHR1_16349426	A/C	LCL|BPE_CHR1	16349426	+	NA	NA	NA	NA	NA	NA	AA	AA	AA	AA	NN	AA	AA	NN	AA	AA	AA	AA	AA	NN	AA	AA	AA	AA	AA	AA	AA	AA	AA	AA	AA	AA	AA	AA	AA	NN	AA	AA	AA	AA	AA	AC	AA	AC	AA
SLCL|BPE_CHR1_16361665	C/T	LCL|BPE_CHR1	16361665	+	NA	NA	NA	NA	NA	NA	CC	CC	CC	CC	CC	CC	CC	CC	CC	CC	CC	CC	CC	CC	CC	CC	CC	CC	CC	CC	CC	CT	CT	CC	CC	CC	CC	CT	CC	CC	CC	CC	CC	CC	CC	CT	CC	CT	CC
SLCL|BPE_CHR1_16384726	A/G	LCL|BPE_CHR1	16384726	+	NA	NA	NA	NA	NA	NA	AA	AA	AA	AA	AA	AA	AA	AA	AA	AA	AA	AA	AA	AA	AA	AA	AA	AA	AA	AA	AA	AA	AA	AA	AA	AA	AA	AA	AA	GA	NN	AA	AA	AA	AA	AA	AA	AA	AA
SLCL|BPE_CHR1_16393836	T/C	LCL|BPE_CHR1	16393836	+	NA	NA	NA	NA	NA	NA	CT	CT	CT	TT	TT	CT	CT	CT	TT	TT	CT	CT	TT	CT	CT	TT	TT	TT	CT	CT	CT	CT	CT	TT	TT	TT	TT	CT	CC	TT	TT	CT	CT	CT	CT	TT	CT	CT	TT
SLCL|BPE_CHR1_16409828	A/T	LCL|BPE_CHR1	16409828	+	NA	NA	NA	NA	NA	NA	AA	AA	AA	AA	AA	AA	AA	AA	AA	NN	AA	AA	AA	AA	AA	AA	AA	AA	AA	AA	AA	AA	AA	AA	AA	AA	AA	AA	AA	AA	AA	AA	AA	AA	AA	NN	NN	AA	AA
SLCL|BPE_CHR1_16410003	T/A	LCL|BPE_CHR1	16410003	+	NA	NA	NA	NA	NA	NA	TT	TT	TT	TT	TT	TT	TT	TT	TT	NN	TT	TT	AA	TT	TT	TT	TT	TA	TT	TT	TT	TT	TT	TT	TT	TA	TT	TT	TT	TT	TT	TT	TT	TT	TT	NN	TT	TT	TT
SLCL|BPE_CHR1_16410004	G/A	LCL|BPE_CHR1	16410004	+	NA	NA	NA	NA	NA	NA	GG	GG	GG	GG	GG	GG	GG	GG	GG	NN	GG	GG	AA	GG	GG	GG	GG	GA	GG	GG	GG	GG	GG	GG	GG	GA	GG	GG	GG	GG	GG	GG	GG	GG	GG	NN	GG	GG	GG
SLCL|BPE_CHR1_16435463	C/T	LCL|BPE_CHR1	16435463	+	NA	NA	NA	NA	NA	NA	CC	TT	CC	CT	CC	CT	CC	CC	CC	CC	CT	CT	CC	CT	CT	TT	CT	CT	CC	CC	CC	NN	CC	CC	CC	CC	CT	CC	CT	NN	NN	CC	CT	CC	CT	NN	CC	CT	TT
SLCL|BPE_CHR1_16436219	C/G	LCL|BPE_CHR1	16436219	+	NA	NA	NA	NA	NA	NA	CC	GG	CC	CC	CC	CG	CC	CC	NN	CC	CG	CG	CC	CC	CG	CG	CC	GG	CC	CC	CC	CC	CC	CC	CC	CC	CC	CC	CC	NN	NN	CC	CG	CC	CC	NN	CC	CC	GG
SLCL|BPE_CHR1_16441140	G/A	LCL|BPE_CHR1	16441140	+	NA	NA	NA	NA	NA	NA	NN	AA	GG	AA	NN	NN	NN	NN	GG	NN	GA	GA	NN	GG	GG	AA	AA	GA	GG	GG	GG	GG	NN	NN	AA	AA	AA	NN	GG	AA	AA	GG	GA	GG	GA	GG	GG	GG	GG
SLCL|BPE_CHR1_16441149	C/T	LCL|BPE_CHR1	16441149	+	NA	NA	NA	NA	NA	NA	NN	TT	CC	CC	NN	NN	NN	NN	CC	NN	CT	CT	NN	CC	CC	CT	CC	CC	CC	CC	CC	CC	NN	NN	CC	CC	CC	NN	CC	CC	CC	CC	CT	CC	CC	CC	CC	CC	CC
SLCL|BPE_CHR1_16479221	C/T	LCL|BPE_CHR1	16479221	+	NA	NA	NA	NA	NA	NA	CC	CC	CC	CC	CC	CC	CC	CC	CC	CC	CC	CC	CT	CC	CC	CC	CC	CC	CC	CC	CC	CC	CC	CC	CC	CC	CC	CC	CC	CC	TT	CT	CC	CC	CC	CC	CT	CC	CC
SLCL|BPE_CHR1_16479222	C/T	LCL|BPE_CHR1	16479222	+	NA	NA	NA	NA	NA	NA	CC	CC	CC	CC	CC	CC	CC	CC	CC	CC	CC	CC	CT	CC	CC	CC	CC	CC	CC	CC	CC	CC	CC	CC	CC	CC	CC	CC	CC	CC	TT	CT	CC	CC	CC	CC	CT	CC	CC
SLCL|BPE_CHR1_16486889	T/G	LCL|BPE_CHR1	16486889	+	NA	NA	NA	NA	NA	NA	GG	GG	TT	TT	GG	TG	GG	GG	TG	GG	TG	TG	GG	TG	TT	TG	TT	TT	TT	TT	TT	TG	TG	TG	TT	TT	TT	TG	GG	TT	TT	TT	TG	TT	TT	GG	TT	TG	TT
SLCL|BPE_CHR1_16487316	C/T	LCL|BPE_CHR1	16487316	+	NA	NA	NA	NA	NA	NA	NN	NN	NN	TT	NN	CC	NN	NN	TT	CC	CC	TT	TC	TT	NN	TT	TT	TT	TC	TT	NN	TC	NN	CC	NN	TT	TT	CC	TC	NN	TC	NN	CC	CC	TC	NN	CC	CC	NN
SLCL|BPE_CHR1_16487425	G/A	LCL|BPE_CHR1	16487425	+	NA	NA	NA	NA	NA	NA	GG	GG	GG	AG	GG	NN	GG	GG	AA	NN	GG	GG	GG	AG	AG	AA	AG	AA	GG	AA	AG	AG	AG	NN	AG	AA	AG	GG	GG	NN	NN	GG	GG	AA	AG	GG	GG	GG	AG
SLCL|BPE_CHR1_16487445	A/C	LCL|BPE_CHR1	16487445	+	NA	NA	NA	NA	NA	NA	CC	CC	AA	AA	AA	NN	CC	AC	AA	NN	AC	AC	AA	AC	AA	AA	AA	AA	AA	AA	AA	AC	AC	NN	AA	AA	AA	AA	CC	AA	NN	AA	AA	AA	AA	AA	AA	AC	AA
SLCL|BPE_CHR1_16487446	T/C	LCL|BPE_CHR1	16487446	+	NA	NA	NA	NA	NA	NA	CC	CC	TT	TT	TT	TT	CC	TC	TT	NN	TT	TT	TT	TC	TT	TT	TT	TT	TT	TT	TT	TT	TT	NN	TT	TT	TT	TT	CC	TT	NN	TT	TT	TT	TT	TT	TT	TT	TT
SLCL|BPE_CHR1_16487482	G/A	LCL|BPE_CHR1	16487482	+	NA	NA	NA	NA	NA	NA	AA	AA	GG	GG	GG	GG	AA	GA	GG	NN	GG	GG	GG	GA	GG	GG	GG	GG	GG	GG	GG	GG	GG	NN	GG	GG	GG	GG	AA	GG	NN	GG	GG	GG	GG	GG	GG	GG	GG
SLCL|BPE_CHR1_16487754	C/T	LCL|BPE_CHR1	16487754	+	NA	NA	NA	NA	NA	NA	CC	CC	CC	TC	NN	NN	CC	CC	TT	NN	NN	NN	CC	TC	TC	TT	TC	TT	CC	TT	TC	TC	TT	NN	TC	TC	TC	CC	CC	NN	TT	NN	NN	TT	TC	CC	CC	NN	TC
SLCL|BPE_CHR1_16500053	A/T	LCL|BPE_CHR1	16500053	+	NA	NA	NA	NA	NA	NA	AA	AA	AA	AA	AA	AA	AA	AA	TA	AA	AA	AA	AA	TA	TA	AA	AA	TA	TA	TA	TA	TA	TA	AA	NN	AA	AA	TA	AA	AA	AA	AA	AA	TA	AA	TT	AA	TA	TT
SLCL|BPE_CHR1_16504009	C/T	LCL|BPE_CHR1	16504009	+	NA	NA	NA	NA	NA	NA	CC	CC	CC	CC	CT	TT	CC	CC	TT	TT	TT	TT	NN	CC	NN	NN	NN	NN	TT	NN	TT	TT	TT	TT	NN	CC	NN	NN	CC	CC	NN	NN	NN	NN	TT	NN	TT	CC	CC
SLCL|BPE_CHR1_16504120	G/A	LCL|BPE_CHR1	16504120	+	NA	NA	NA	NA	NA	NA	GG	GG	GA	GA	GG	GG	GG	GG	AA	NN	GG	GG	NN	GA	AA	GA	GA	GA	NN	AA	NN	NN	NN	NN	GG	GG	GA	AA	GG	GG	AA	AA	GA	AA	NN	AA	NN	GA	GA
SLCL|BPE_CHR1_16504167	C/T	LCL|BPE_CHR1	16504167	+	NA	NA	NA	NA	NA	NA	CC	CC	CC	CC	CC	CC	CC	CC	TT	NN	CC	CC	TC	TC	TT	CC	CC	TC	NN	TC	NN	NN	NN	NN	CC	CC	CC	CC	CC	TC	TC	TC	CC	TT	NN	TT	NN	CC	TC
SLCL|BPE_CHR1_16522092	C/T	LCL|BPE_CHR1	16522092	+	NA	NA	NA	NA	NA	NA	CC	CT	CC	CC	CC	TT	CC	CC	NN	CC	TT	TT	CC	CT	NN	CT	CC	CC	NN	NN	NN	NN	NN	NN	CC	CC	CC	CC	CC	TT	CC	NN	TT	NN	CC	NN	NN	TT	CC
SLCL|BPE_CHR1_16522101	T/C	LCL|BPE_CHR1	16522101	+	NA	NA	NA	NA	NA	NA	TT	TC	TT	TT	TT	CC	TT	TT	NN	TT	CC	CC	TT	TC	NN	TC	TT	TT	NN	NN	NN	NN	NN	NN	TT	TT	TT	TT	TT	CC	TT	NN	CC	NN	TT	NN	NN	CC	TT
SLCL|BPE_CHR1_16522258	C/A	LCL|BPE_CHR1	16522258	+	NA	NA	NA	NA	NA	NA	CC	CC	CC	CA	CC	CC	CC	CC	NN	AA	CC	CC	CA	CC	NN	CA	CA	CC	CC	NN	NN	NN	NN	CC	CC	CC	CA	CC	CC	CC	AA	NN	CC	NN	AA	NN	NN	CC	CC
SLCL|BPE_CHR1_16559771	G/A	LCL|BPE_CHR1	16559771	+	NA	NA	NA	NA	NA	NA	NN	NN	GG	NN	GG	GG	NN	NN	GG	GG	GG	GG	GG	GG	GG	NN	NN	GG	GG	GG	GG	GG	GG	GA	NN	NN	NN	GG	NN	AA	GG	GG	GG	GG	GG	GG	GG	GG	GG
SLCL|BPE_CHR1_16590973	C/A	LCL|BPE_CHR1	16590973	+	NA	NA	NA	NA	NA	NA	NN	NN	CC	NN	AA	NN	NN	NN	AC	AA	CC	CC	AA	NN	CC	NN	NN	CC	CC	CC	CC	CC	CC	CC	NN	NN	NN	CC	CC	NN	AA	AC	CC	CC	CC	AC	AC	CC	CC
SLCL|BPE_CHR1_16593847	G/A	LCL|BPE_CHR1	16593847	+	NA	NA	NA	NA	NA	NA	GG	GA	GG	GG	GG	NN	GG	GG	NN	NN	AA	AA	GG	GA	NN	GA	GG	GG	NN	NN	NN	NN	NN	NN	GG	GG	GG	GG	GG	AA	GG	NN	AA	NN	GG	NN	NN	NN	GG
SLCL|BPE_CHR1_16593888	A/G	LCL|BPE_CHR1	16593888	+	NA	NA	NA	NA	NA	NA	AA	AG	AA	AA	AA	NN	AA	AA	NN	NN	GG	GG	AA	AG	NN	AG	AA	AA	NN	NN	NN	NN	NN	NN	AA	AA	AA	AA	AA	GG	AA	NN	GG	NN	AA	NN	NN	NN	AA
SLCL|BPE_CHR1_16631357	C/T	LCL|BPE_CHR1	16631357	+	NA	NA	NA	NA	NA	NA	CC	CC	NN	NN	CC	NN	NN	NN	CC	CC	CC	NN	NN	CC	CC	NN	CC	CC	CC	CC	CC	CT	CT	NN	CC	CC	NN	TT	NN	CT	NN	NN	NN	CC	NN	CC	NN	TT	CC
SLCL|BPE_CHR1_16631910	T/A	LCL|BPE_CHR1	16631910	+	NA	NA	NA	NA	NA	NA	AA	AT	AT	AA	AT	TT	AA	AA	TT	AT	TT	TT	AT	AT	TT	AT	AA	TT	TT	TT	TT	TT	TT	TT	AT	AT	AA	TT	AT	TT	AT	TT	TT	TT	TT	AT	TT	TT	AT
SLCL|BPE_CHR1_16633700	C/T	LCL|BPE_CHR1	16633700	+	NA	NA	NA	NA	NA	NA	TT	TC	TT	CC	CC	NN	NN	NN	CC	NN	CC	CC	CC	CC	NN	CC	CC	NN	NN	NN	NN	CC	CC	NN	CC	CC	NN	CC	CC	NN	NN	CC	NN	NN	CC	CC	TC	TC	NN
SLCL|BPE_CHR1_16633731	A/G	LCL|BPE_CHR1	16633731	+	NA	NA	NA	NA	NA	NA	AA	AA	AA	AA	AA	NN	NN	NN	AA	AA	AA	AA	AA	AA	NN	AA	AA	NN	NN	NN	NN	AA	AA	NN	AA	AA	NN	AA	AA	NN	NN	AA	AA	NN	AA	AA	AA	AA	NN
SLCL|BPE_CHR1_16633734	T/C	LCL|BPE_CHR1	16633734	+	NA	NA	NA	NA	NA	NA	TT	TC	TT	TT	TT	NN	NN	NN	TT	TT	CC	CC	CC	TT	NN	CC	TT	NN	NN	NN	NN	TT	TT	NN	TT	TT	NN	TT	CC	NN	NN	CC	NN	NN	TT	TT	TC	TT	NN
SLCL|BPE_CHR1_16652917	C/G	LCL|BPE_CHR1	16652917	+	NA	NA	NA	NA	NA	NA	CC	CG	CC	CC	CG	GG	CC	CC	GG	GG	GG	GG	NN	CG	NN	GG	CC	NN	NN	NN	NN	NN	NN	NN	CC	CC	CC	NN	CC	NN	NN	NN	GG	NN	NN	CC	NN	NN	CC
SLCL|BPE_CHR1_16665947	G/A	LCL|BPE_CHR1	16665947	+	NA	NA	NA	NA	NA	NA	AG	AA	GG	GG	GG	NN	AA	AG	GG	NN	GG	GG	NN	AA	AA	NN	NN	NN	NN	NN	AA	GG	GG	GG	GG	GG	GG	NN	GG	NN	NN	NN	NN	NN	NN	GG	GG	GG	NN
SLCL|BPE_CHR1_16678289	G/A	LCL|BPE_CHR1	16678289	+	NA	NA	NA	NA	NA	NA	GG	GG	NN	GG	GG	NN	NN	GG	AA	GG	GA	NN	NN	NN	AA	GG	NN	NN	NN	NN	NN	GG	GG	GA	NN	GG	NN	GG	NN	GG	GG	AA	GG	AA	NN	GG	NN	GA	GG
SLCL|BPE_CHR1_16678292	C/A	LCL|BPE_CHR1	16678292	+	NA	NA	NA	NA	NA	NA	CC	CC	NN	CC	CC	NN	NN	CC	AA	CC	CA	NN	NN	NN	AA	CC	NN	NN	NN	NN	NN	CC	CC	CA	NN	CC	NN	CC	NN	CC	CC	AA	CC	AA	NN	CC	NN	CA	CC
SLCL|BPE_CHR1_16678303	A/G	LCL|BPE_CHR1	16678303	+	NA	NA	NA	NA	NA	NA	AA	AA	NN	AA	AA	NN	NN	AA	GG	AA	AG	NN	NN	NN	GG	AA	NN	NN	NN	NN	NN	AA	AA	AG	NN	AA	NN	AA	NN	AA	AA	GG	AA	GG	NN	AA	NN	AG	AA
SLCL|BPE_CHR1_16695630	G/A	LCL|BPE_CHR1	16695630	+	NA	NA	NA	NA	NA	NA	GG	GG	GA	GG	GG	NN	GG	GG	GG	GG	AA	GA	GG	GG	GA	GG	GG	GG	GA	GA	GA	GG	GG	GG	GG	GG	GG	AA	GG	GG	GG	AA	GA	GA	GA	GG	AA	GA	GG
SLCL|BPE_CHR1_16695684	G/A	LCL|BPE_CHR1	16695684	+	NA	NA	NA	NA	NA	NA	AA	AA	GG	AA	GG	NN	GA	AA	GG	GG	GG	GG	GG	AA	GA	AA	AA	AA	GA	GA	GA	GG	GG	AA	GG	GG	GA	GG	AA	GG	AA	GG	GG	GA	GA	AA	GG	GG	AA
SLCL|BPE_CHR1_16695692	G/A	LCL|BPE_CHR1	16695692	+	NA	NA	NA	NA	NA	NA	GG	GG	GG	GG	GG	NN	GG	GG	GG	GG	GG	GG	GG	GG	GG	GG	GG	GG	GG	GG	GG	GG	GG	GG	GG	GG	GG	GG	GG	GG	GG	GG	GG	GG	GG	GG	GG	GG	GG
SLCL|BPE_CHR1_16695827	G/A	LCL|BPE_CHR1	16695827	+	NA	NA	NA	NA	NA	NA	GG	GG	GG	GG	AA	NN	GG	GG	AA	AA	GG	GG	NN	GG	GG	GG	GG	GG	GG	GG	GG	NN	NN	GG	NN	NN	GG	GG	GG	AA	GG	GG	GG	GG	GG	GG	GG	AG	GG
SLCL|BPE_CHR1_16695873	T/C	LCL|BPE_CHR1	16695873	+	NA	NA	NA	NA	NA	NA	TT	TT	CC	TT	TT	NN	TT	TT	TT	TT	CC	CC	TT	TT	TC	TT	TT	TT	TC	TC	TC	TT	TT	TT	TT	TT	TT	CC	TT	TT	TT	CC	CC	TC	TC	TT	CC	TC	TT
SLCL|BPE_CHR1_16731653	G/A	LCL|BPE_CHR1	16731653	+	NA	NA	NA	NA	NA	NA	GG	AA	GA	GG	GA	NN	GA	GG	AA	NN	AA	AA	GG	NN	AA	GG	GG	GA	AA	NN	AA	AA	AA	GG	NN	GG	GG	NN	GG	GG	GG	GA	AA	AA	GG	GG	NN	GA	GG
SLCL|BPE_CHR1_16732163	T/C	LCL|BPE_CHR1	16732163	+	NA	NA	NA	NA	NA	NA	CC	TT	TC	CC	TC	NN	TT	NN	TT	TT	TT	TT	TT	TT	TT	NN	CC	TT	TT	TT	TT	TT	TT	TT	NN	CC	CC	TT	TT	TC	CC	TT	TT	TT	NN	TC	TT	CC	TC
SLCL|BPE_CHR1_16752552	C/T	LCL|BPE_CHR1	16752552	+	NA	NA	NA	NA	NA	NA	CC	CC	CC	CC	CC	NN	CC	CC	CC	CC	NN	TT	CC	CC	NN	NN	CC	NN	NN	CC	NN	CC	CC	NN	CC	CC	CC	TT	CC	NN	NN	NN	NN	NN	NN	CC	NN	TT	CC
SLCL|BPE_CHR1_16752558	G/A	LCL|BPE_CHR1	16752558	+	NA	NA	NA	NA	NA	NA	AA	AA	AA	AA	AA	NN	AA	AA	AA	AA	NN	GG	AA	AA	NN	NN	GA	NN	NN	GG	NN	GA	AA	NN	GG	AA	AA	GG	AA	GG	NN	NN	NN	NN	GG	GA	NN	GG	AA
SLCL|BPE_CHR1_16767234	T/C	LCL|BPE_CHR1	16767234	+	NA	NA	NA	NA	NA	NA	NN	TT	TT	TT	NN	TT	NN	TT	NN	TT	TT	NN	TT	NN	NN	TT	TT	TT	NN	TT	NN	NN	TT	TT	NN	TT	TT	TT	NN	TT	TT	NN	TT	NN	TT	TT	TT	TT	TT
SLCL|BPE_CHR1_16767671	A/G	LCL|BPE_CHR1	16767671	+	NA	NA	NA	NA	NA	NA	NN	NN	NN	NN	GG	NN	GG	GG	AA	NN	NN	GG	NN	GG	GA	NN	NN	AA	AA	AA	AA	AA	AA	GA	AA	GA	NN	AA	AA	AA	NN	GG	NN	AA	NN	NN	NN	NN	AA
SLCL|BPE_CHR1_16769687	C/T	LCL|BPE_CHR1	16769687	+	NA	NA	NA	NA	NA	NA	TT	CT	TT	TT	TT	CT	TT	TT	CT	TT	CT	CT	TT	TT	CT	CT	TT	CC	CT	CT	CT	CT	CT	CC	CC	CT	TT	CT	CT	CT	TT	TT	CT	CT	TT	CT	TT	TT	CT
SLCL|BPE_CHR1_16803361	A/G	LCL|BPE_CHR1	16803361	+	NA	NA	NA	NA	NA	NA	AA	AA	NN	NN	AA	NN	NN	AA	NN	AA	AA	AA	AA	NN	AA	NN	AA	AA	AA	NN	AA	AA	AA	AA	AA	AA	AA	AA	AA	AA	AA	AA	AA	AA	AA	NN	AA	AA	NN
SLCL|BPE_CHR1_16803428	A/T	LCL|BPE_CHR1	16803428	+	NA	NA	NA	NA	NA	NA	NN	TT	NN	NN	NN	NN	NN	TT	NN	NN	AT	AA	AA	NN	AA	NN	NN	AA	TT	AA	AA	AA	AA	AA	AA	AA	AA	TT	AA	AA	AA	AT	AA	AT	AT	NN	NN	AA	NN
SLCL|BPE_CHR1_16803451	C/T	LCL|BPE_CHR1	16803451	+	NA	NA	NA	NA	NA	NA	CC	CC	NN	NN	CC	NN	NN	CC	NN	CC	CT	CT	CC	NN	CC	NN	CC	CC	CC	NN	CC	CC	CC	TT	NN	CC	CC	CC	CC	TT	CC	CC	NN	CC	CC	NN	CC	NN	NN
SLCL|BPE_CHR1_16809530	G/A	LCL|BPE_CHR1	16809530	+	NA	NA	NA	NA	NA	NA	GG	NN	GA	GG	GG	GG	GG	GG	GG	GG	GA	NN	NN	GG	GG	NN	GG	NN	GG	GG	NN	GG	GG	GG	GG	NN	GG	GG	GG	GG	GA	NN	GG	NN	GG	GG	GG	GG	GG
SLCL|BPE_CHR1_16809543	A/C	LCL|BPE_CHR1	16809543	+	NA	NA	NA	NA	NA	NA	AA	AA	AA	AA	AA	AA	AA	AA	AA	NN	AA	AA	NN	AA	AC	NN	NN	NN	NN	AA	NN	AA	AA	CC	NN	NN	AC	AA	AA	AC	AC	NN	AA	NN	AC	AA	AA	AA	AA
SLCL|BPE_CHR1_16809658	C/T	LCL|BPE_CHR1	16809658	+	NA	NA	NA	NA	NA	NA	CC	CC	CC	TC	CC	CC	CC	CC	TC	CC	CC	CC	CC	CC	TC	TC	TC	TT	TC	TC	TC	TC	TC	TT	TC	TC	TC	TC	CC	CC	TT	CC	CC	TC	TC	CC	CC	CC	TC
SLCL|BPE_CHR1_16809681	C/T	LCL|BPE_CHR1	16809681	+	NA	NA	NA	NA	NA	NA	CC	CC	CC	CC	CC	CC	CC	CC	TC	CC	CC	CC	CC	CC	TC	CC	CC	TT	TC	TC	TC	TC	TC	TT	TC	TC	CC	TC	CC	CC	CC	CC	CC	TC	CC	CC	CC	CC	TC
SLCL|BPE_CHR1_16820739	A/G	LCL|BPE_CHR1	16820739	+	NA	NA	NA	NA	NA	NA	GA	GA	GA	GA	GG	GA	GA	GA	GA	GA	GA	GA	AA	AA	AA	GA	GA	GA	AA	AA	AA	GA	GA	GA	GG	GG	GA	AA	AA	GA	AA	AA	GA	AA	AA	GA	AA	AA	GA
SLCL|BPE_CHR1_16833792	G/T	LCL|BPE_CHR1	16833792	+	NA	NA	NA	NA	NA	NA	GG	GG	GG	GG	TG	GG	GG	GG	TG	TG	GG	GG	GG	GG	GG	GG	GG	GG	GG	GG	GG	GG	GG	GG	GG	GG	GG	GG	GG	GG	GG	GG	GG	GG	GG	GG	GG	GG	GG
SLCL|BPE_CHR1_16868094	A/T	LCL|BPE_CHR1	16868094	+	NA	NA	NA	NA	NA	NA	TA	TA	TA	TT	TA	TA	TA	TA	TA	AA	TA	TA	AA	AA	TA	TA	TA	TT	TA	TA	TA	AA	AA	TA	TT	TT	TA	TA	AA	TA	AA	AA	TA	TA	AA	AA	AA	AA	TT
SLCL|BPE_CHR1_16868096	T/A	LCL|BPE_CHR1	16868096	+	NA	NA	NA	NA	NA	NA	AT	AT	AT	AA	AT	AT	AT	AT	AT	TT	AT	AT	TT	TT	AT	AT	AT	AA	AT	AT	AT	TT	TT	AT	AA	AA	AT	AT	TT	AT	TT	TT	AT	AT	TT	TT	TT	TT	AA
SLCL|BPE_CHR1_16874304	G/A	LCL|BPE_CHR1	16874304	+	NA	NA	NA	NA	NA	NA	GG	GG	GG	GG	GG	GG	GG	GG	GG	GG	GG	GG	GG	GG	GG	GG	GG	GG	GG	GG	GG	GA	GA	GG	GG	GG	GG	GG	GA	GG	GG	GG	GG	GG	GG	GG	GG	AA	GG
SLCL|BPE_CHR1_16874350	C/T	LCL|BPE_CHR1	16874350	+	NA	NA	NA	NA	NA	NA	CC	CC	CC	CC	CC	CC	CC	CC	CC	CC	CC	CC	CC	CC	CC	CC	CC	CC	CC	CC	CC	CT	CT	CC	CC	CC	CC	CC	CT	CC	CC	CC	CC	CC	CC	CC	CC	TT	CC
SLCL|BPE_CHR1_16889473	G/A	LCL|BPE_CHR1	16889473	+	NA	NA	NA	NA	NA	NA	AG	GG	NN	NN	NN	NN	AG	AG	AG	AG	NN	NN	GG	GG	GG	NN	NN	GG	GG	GG	GG	GG	GG	NN	GG	AG	NN	NN	GG	AG	GG	GG	NN	GG	NN	NN	GG	NN	AG
SLCL|BPE_CHR1_16889586	C/T	LCL|BPE_CHR1	16889586	+	NA	NA	NA	NA	NA	NA	CT	TT	CC	CC	CC	NN	CT	CT	CT	CT	CC	CC	TT	TT	TT	CC	CC	TT	TT	TT	TT	CT	CT	CC	TT	CT	CC	CC	CT	CT	TT	TT	CC	TT	NN	CC	TT	CC	CT
SLCL|BPE_CHR1_16893719	G/A	LCL|BPE_CHR1	16893719	+	NA	NA	NA	NA	NA	NA	GG	NN	GG	GA	GG	NN	GG	GG	NN	NN	NN	NN	NN	NN	NN	AA	GA	NN	NN	NN	NN	AA	AA	AA	NN	GG	GA	NN	NN	GG	AA	NN	NN	NN	NN	GA	NN	NN	GG
SLCL|BPE_CHR1_16896287	A/T	LCL|BPE_CHR1	16896287	+	NA	NA	NA	NA	NA	NA	AT	AT	AA	AA	AA	AA	AT	AT	AA	AA	AA	AA	AA	TT	AA	AA	AA	NN	NN	NN	NN	NN	NN	TT	AA	AA	AA	TT	TT	AA	AA	AA	AA	NN	AA	AA	AA	AA	AA
SLCL|BPE_CHR1_16996442	C/T	LCL|BPE_CHR1	16996442	+	NA	NA	NA	NA	NA	NA	CC	NN	CC	CC	CC	NN	CC	CC	NN	CC	CC	CC	CT	CC	CC	CC	CC	CC	NN	CC	CC	CC	CC	CC	NN	NN	CC	CC	CC	CC	CT	CT	CC	CC	CC	CC	CT	CC	CC
SLCL|BPE_CHR1_17017004	G/C	LCL|BPE_CHR1	17017004	+	NA	NA	NA	NA	NA	NA	GC	GC	GG	GG	GG	GG	GC	GC	NN	GG	GG	GG	GG	GC	GC	GG	GG	CC	GC	GC	GC	GG	GG	GG	GC	GG	GG	GG	GG	GG	GG	GG	GG	GC	GG	GG	GG	GG	GC
SLCL|BPE_CHR1_17017017	A/G	LCL|BPE_CHR1	17017017	+	NA	NA	NA	NA	NA	NA	AG	AG	AA	AA	AA	AA	AG	AG	NN	AA	AA	AA	AA	AG	AG	AA	AA	GG	AG	AG	AG	AA	AA	AA	AG	AA	AA	AA	AA	AA	AA	AA	AA	AG	AA	AA	AA	AA	AG
SLCL|BPE_CHR1_17017539	T/C	LCL|BPE_CHR1	17017539	+	NA	NA	NA	NA	NA	NA	TC	TC	TT	TT	TT	TT	TC	TC	CC	TT	TT	TT	TT	TC	TC	TT	TT	CC	TC	TC	TC	TT	TT	TT	TC	TT	TT	TT	TT	TT	TT	TT	TT	TC	TT	TT	TT	TT	TC
SLCL|BPE_CHR1_17018019	A/G	LCL|BPE_CHR1	17018019	+	NA	NA	NA	NA	NA	NA	AG	AG	AA	AA	AA	AA	AG	AG	AG	AA	AA	AA	AA	AG	AG	AA	AA	GG	AG	AG	GG	AA	AA	AA	GG	AG	AA	AA	NN	AA	AA	AA	AA	AG	AA	AA	AA	AA	AG
SLCL|BPE_CHR1_17018027	G/A	LCL|BPE_CHR1	17018027	+	NA	NA	NA	NA	NA	NA	AG	GG	AG	AA	AA	NN	AG	AG	AG	AA	GG	GG	GG	GG	GG	AG	AA	GG	GG	GG	GG	GG	GG	GG	GG	AG	AA	AG	NN	AG	AG	GG	GG	GG	AG	AA	GG	GG	AG
SLCL|BPE_CHR1_17018103	C/A	LCL|BPE_CHR1	17018103	+	NA	NA	NA	NA	NA	NA	CA	CA	CC	CC	CC	CC	CA	CA	CA	CC	CC	CC	CC	CA	CA	CC	CC	AA	CA	CA	CA	CC	CC	CC	CA	CA	CC	CC	CC	CC	CC	CC	CC	CA	CC	CC	CC	CC	CA
SLCL|BPE_CHR1_17027364	G/A	LCL|BPE_CHR1	17027364	+	NA	NA	NA	NA	NA	NA	GG	NN	NN	GG	GG	NN	GG	GG	GG	GG	GG	GG	GG	GG	GG	GG	GG	GG	GG	NN	GG	GG	GG	GG	GG	GG	GG	GG	GG	GG	GG	GG	NN	NN	GG	GG	GG	GG	GG
SLCL|BPE_CHR1_17027394	A/T	LCL|BPE_CHR1	17027394	+	NA	NA	NA	NA	NA	NA	NN	NN	NN	AA	AA	NN	AT	NN	TT	AA	NN	AA	NN	TT	AT	NN	AA	TT	AT	NN	AT	AA	AA	AA	NN	AT	AA	AA	NN	AA	AA	AA	NN	NN	AA	AA	AA	AA	AA
SLCL|BPE_CHR1_17027404	G/A	LCL|BPE_CHR1	17027404	+	NA	NA	NA	NA	NA	NA	NN	NN	NN	GG	GG	NN	GA	NN	AA	GG	NN	GG	NN	AA	GA	NN	GG	AA	GA	NN	GA	GG	GG	GG	NN	GA	GG	GG	NN	GG	GG	GG	NN	NN	GG	GG	GG	GG	GG
SLCL|BPE_CHR1_17027438	A/G	LCL|BPE_CHR1	17027438	+	NA	NA	NA	NA	NA	NA	NN	AG	NN	AA	AG	NN	AG	GG	AG	AA	NN	GG	AG	GG	AG	NN	AA	GG	GG	GG	GG	GG	GG	GG	NN	AG	AA	AG	NN	AA	AA	GG	AA	NN	GG	AA	GG	GG	AA
SLCL|BPE_CHR1_17030448	C/T	LCL|BPE_CHR1	17030448	+	NA	NA	NA	NA	NA	NA	CC	NN	NN	NN	CC	NN	CC	CT	NN	NN	CC	CC	CC	TT	CC	CC	NN	NN	NN	CT	CC	CC	CC	CC	CC	NN	CC	NN	NN	CC	NN	CC	NN	CC	NN	CC	NN	CC	NN
SLCL|BPE_CHR1_17097388	T/G	LCL|BPE_CHR1	17097388	+	NA	NA	NA	NA	NA	NA	GG	GG	TG	TG	TG	TT	GG	GG	TT	TT	TG	TG	TT	GG	TT	TG	TG	TT	TT	TT	TT	TT	TT	TG	GG	TT	TT	TT	TG	TT	TT	TT	TG	TT	TT	TG	TT	TT	TT
SLCL|BPE_CHR1_17097712	G/A	LCL|BPE_CHR1	17097712	+	NA	NA	NA	NA	NA	NA	AA	AA	GA	GA	GA	GA	AA	AA	GG	GG	GA	GA	GG	GA	GG	GA	GA	GG	GG	GG	GG	GG	GG	GA	GA	GA	GA	GA	AA	GG	GG	GG	GA	GG	GG	GA	GG	GG	GA
SLCL|BPE_CHR1_17117490	C/A	LCL|BPE_CHR1	17117490	+	NA	NA	NA	NA	NA	NA	CC	NN	CC	CC	CC	CC	CC	CC	CC	CA	CC	CC	AA	CC	CC	CC	CC	CC	CC	CC	CC	CC	CC	CC	NN	NN	CC	CC	CC	CC	CC	CC	CC	CC	CC	CC	CC	CC	CC
SLCL|BPE_CHR1_17118780	T/C	LCL|BPE_CHR1	17118780	+	NA	NA	NA	NA	NA	NA	CT	CC	TT	TT	TT	CT	CT	CT	CT	TT	CT	CT	CT	CT	CT	CT	TT	CC	CT	CT	CT	CT	CT	CT	CT	CT	TT	TT	CT	TT	CT	CT	CT	CT	TT	CC	CT	CT	CT
SLCL|BPE_CHR1_17120629	C/A	LCL|BPE_CHR1	17120629	+	NA	NA	NA	NA	NA	NA	NN	CC	CC	CC	CC	AA	CC	CA	CC	CC	CA	CA	CA	CC	CC	AA	CC	CC	NN	CC	CC	CC	CC	AA	CC	CC	NN	CC	NN	CC	CC	NN	NN	CC	CC	CA	CA	CC	CC
SLCL|BPE_CHR1_17125035	G/T	LCL|BPE_CHR1	17125035	+	NA	NA	NA	NA	NA	NA	GG	NN	GG	GG	GT	GG	GG	GG	TT	TT	GG	GG	NN	GG	GG	GG	GG	NN	GG	GG	GG	NN	NN	NN	GG	GG	GG	GG	GG	GG	GG	GG	GG	GG	GG	GG	GG	GG	GG
SLCL|BPE_CHR1_17130384	T/C	LCL|BPE_CHR1	17130384	+	NA	NA	NA	NA	NA	NA	TT	NN	TT	TT	TT	TT	TT	TT	TT	TC	TT	TT	CC	TT	TT	TT	TT	NN	TT	TT	TT	TT	TT	TT	TT	TT	TT	TT	TT	TT	TT	TT	TT	TT	TT	TT	TT	TT	TT
SLCL|BPE_CHR1_17146572	T/A	LCL|BPE_CHR1	17146572	+	NA	NA	NA	NA	NA	NA	TA	TT	AA	TA	TA	TA	TA	TA	TT	TT	TA	TA	TT	TT	TA	TT	TA	TT	TA	TA	TA	TT	TT	TT	TA	TA	TA	TA	TT	TA	TA	TA	TA	TA	TA	TA	TA	TA	TA
SLCL|BPE_CHR1_17147956	A/G	LCL|BPE_CHR1	17147956	+	NA	NA	NA	NA	NA	NA	GA	AA	GG	GA	GA	GA	GA	GA	AA	AA	GA	GA	AA	AA	GA	AA	GA	AA	GA	GA	GA	AA	AA	AA	GA	GA	GA	GA	AA	GA	GA	GA	GA	GA	GA	GA	GA	GA	GA
SLCL|BPE_CHR1_17156262	T/C	LCL|BPE_CHR1	17156262	+	NA	NA	NA	NA	NA	NA	CT	TT	CC	CT	CT	CC	CT	CC	TT	TT	CT	CT	TT	TT	CT	TT	CT	TT	CT	CT	CT	TT	TT	TT	NN	CC	CT	CT	TT	CT	TT	CT	CT	CT	CT	CT	CT	CT	CT
SLCL|BPE_CHR1_17167268	T/A	LCL|BPE_CHR1	17167268	+	NA	NA	NA	NA	NA	NA	NN	TT	NN	TT	TT	NN	TT	TT	NN	TT	TT	TT	NN	TT	NN	NN	TT	NN	TT	TT	TT	NN	NN	NN	TT	TA	NN	NN	NN	TT	TT	TT	NN	TA	TT	NN	NN	TA	NN
SLCL|BPE_CHR1_17171487	T/C	LCL|BPE_CHR1	17171487	+	NA	NA	NA	NA	NA	NA	TT	TT	TC	TT	TT	NN	TT	TT	NN	NN	TC	TC	TT	TT	CC	TT	NN	TT	CC	CC	CC	TT	TT	TT	TT	TT	TT	CC	TT	TC	TT	TC	TC	CC	CC	TC	TC	TC	TT
SLCL|BPE_CHR1_17178170	C/T	LCL|BPE_CHR1	17178170	+	NA	NA	NA	NA	NA	NA	NN	NN	NN	NN	NN	NN	NN	NN	CC	CC	NN	NN	CC	CC	CC	NN	NN	CC	CC	CC	CC	CC	CC	NN	NN	NN	NN	NN	NN	NN	CC	CC	NN	CC	NN	NN	NN	CC	CC
SLCL|BPE_CHR1_17197938	A/C	LCL|BPE_CHR1	17197938	+	NA	NA	NA	NA	NA	NA	AA	AA	AA	CA	CA	AA	AA	AA	CC	CC	AA	AA	CA	CA	CA	CA	CA	CA	CA	CA	CA	CC	CC	CA	AA	AA	CA	CA	CA	AA	CA	AA	AA	CA	CA	AA	AA	CA	CA
SLCL|BPE_CHR1_17228030	T/C	LCL|BPE_CHR1	17228030	+	NA	NA	NA	NA	NA	NA	CT	CT	CT	CT	CT	CC	CT	CT	TT	TT	CT	CT	TT	TT	TT	CC	CT	TT	TT	TT	TT	CT	CT	CT	CT	CT	CT	CT	CT	TT	TT	TT	CT	TT	TT	TT	TT	CT	CT
SLCL|BPE_CHR1_17229088	G/A	LCL|BPE_CHR1	17229088	+	NA	NA	NA	NA	NA	NA	NN	NN	GG	AA	NN	GG	NN	NN	NN	GG	GG	GG	GG	GG	GG	AA	AA	GG	GG	GG	GG	NN	NN	AA	GG	GG	AA	GG	NN	GG	GA	GG	GG	GG	GA	GG	GG	GG	NN
SLCL|BPE_CHR1_17273059	G/A	LCL|BPE_CHR1	17273059	+	NA	NA	NA	NA	NA	NA	GG	NN	GG	GG	NN	GG	NN	GG	GG	NN	GG	NN	NN	NN	GG	GA	NN	NN	GG	NN	NN	GG	GG	GG	NN	GG	GG	GG	GG	AA	NN	GG	GG	GG	GG	GG	GG	GG	GG
SLCL|BPE_CHR1_17273062	C/T	LCL|BPE_CHR1	17273062	+	NA	NA	NA	NA	NA	NA	CC	NN	CC	CC	NN	CC	NN	CC	CT	NN	CC	NN	NN	NN	CC	NN	NN	NN	CC	NN	NN	CC	CC	NN	NN	CC	CC	CC	CC	CC	NN	CC	CC	NN	CC	CC	CC	CC	CC
SLCL|BPE_CHR1_17273118	G/A	LCL|BPE_CHR1	17273118	+	NA	NA	NA	NA	NA	NA	GG	NN	GG	GG	NN	GG	NN	GG	GA	NN	GG	NN	NN	NN	GG	GA	NN	NN	GG	NN	NN	GG	GG	NN	NN	GG	GG	GG	GG	GG	NN	GG	GG	NN	GG	GG	GG	GG	GG
SLCL|BPE_CHR1_17273123	G/A	LCL|BPE_CHR1	17273123	+	NA	NA	NA	NA	NA	NA	GG	NN	GG	GG	NN	GG	NN	GG	GG	NN	GG	NN	NN	NN	GG	GA	NN	NN	GG	NN	NN	GG	GG	GG	NN	GG	GG	GG	GG	AA	NN	GG	GG	GG	GG	GG	GG	GG	GG
SLCL|BPE_CHR1_17273155	T/C	LCL|BPE_CHR1	17273155	+	NA	NA	NA	NA	NA	NA	TT	NN	TT	TT	NN	NN	NN	TT	TT	NN	TT	NN	NN	NN	TT	TC	NN	NN	TT	NN	NN	TT	TT	TT	NN	TT	TT	TT	TT	CC	NN	TT	TT	TT	TT	TT	TT	TT	NN
SLCL|BPE_CHR1_17274087	T/C	LCL|BPE_CHR1	17274087	+	NA	NA	NA	NA	NA	NA	TT	TT	TT	TT	TT	TT	TT	TT	TC	TT	TT	TT	TT	TC	TC	TT	TT	TC	TC	TC	TC	TT	TT	TC	TT	TT	TT	TT	TT	TT	TT	TT	TT	TC	TT	TC	TT	TT	TC
SLCL|BPE_CHR1_17274118	G/A	LCL|BPE_CHR1	17274118	+	NA	NA	NA	NA	NA	NA	AG	AA	GG	GG	AG	GG	AG	AG	AG	AA	GG	GG	AG	AG	GG	GG	GG	AG	GG	GG	GG	GG	GG	AG	AG	AG	GG	GG	AG	AA	GG	GG	GG	GG	GG	GG	GG	GG	GG
SLCL|BPE_CHR1_17282084	G/A	LCL|BPE_CHR1	17282084	+	NA	NA	NA	NA	NA	NA	NN	AG	NN	NN	NN	AG	NN	NN	AG	NN	AG	AG	NN	AG	AG	AG	NN	AG	AG	AG	AG	NN	NN	AG	NN	NN	NN	NN	NN	AG	NN	NN	AG	AG	NN	NN	NN	NN	AG
SLCL|BPE_CHR1_17282354	G/A	LCL|BPE_CHR1	17282354	+	NA	NA	NA	NA	NA	NA	NN	GG	NN	NN	NN	GG	NN	AA	GG	NN	GG	GG	NN	GG	GG	GG	AA	GG	GG	GG	GG	NN	NN	GG	NN	NN	NN	AA	NN	GG	AA	NN	GG	GG	NN	NN	NN	AG	GG
SLCL|BPE_CHR1_17282745	C/T	LCL|BPE_CHR1	17282745	+	NA	NA	NA	NA	NA	NA	CC	TT	CC	CC	CC	CT	CC	CC	CC	CC	CT	CT	CC	CC	CC	CT	CC	CC	NN	NN	CC	CC	CC	CC	CC	CC	CC	CC	CC	CT	CC	CC	CT	CC	CC	CC	CC	CC	CC
SLCL|BPE_CHR1_17282978	A/T	LCL|BPE_CHR1	17282978	+	NA	NA	NA	NA	NA	NA	AA	TT	AA	AA	AA	AT	AA	AA	AA	AA	AT	AT	AA	AA	AA	AT	AA	AA	AA	AA	AA	AA	AA	AA	AA	AA	AA	AA	AA	AT	AA	AA	AT	AA	AA	AT	AA	AT	AA
SLCL|BPE_CHR1_17283019	T/A	LCL|BPE_CHR1	17283019	+	NA	NA	NA	NA	NA	NA	TT	AA	TT	TT	TT	TA	TT	TT	TT	TT	TA	TA	TT	TT	TT	TA	TT	TT	TT	TT	TT	TT	TT	TT	TT	TT	TT	TT	TT	TA	TT	TT	TA	TT	TT	TT	TT	TT	TT
SLCL|BPE_CHR1_17283033	G/T	LCL|BPE_CHR1	17283033	+	NA	NA	NA	NA	NA	NA	GG	TT	GG	GG	GG	GT	GG	GG	GG	GG	GT	GT	GG	GG	GG	GT	GG	GG	GG	GG	GG	GG	GG	GG	GG	GG	GG	GG	GG	GT	GG	GG	GT	GG	GG	GG	GG	GG	GG
SLCL|BPE_CHR1_17322026	G/A	LCL|BPE_CHR1	17322026	+	NA	NA	NA	NA	NA	NA	NN	GG	GG	NN	GG	NN	GA	GA	GG	NN	GA	NN	GG	GG	GG	NN	NN	NN	GG	GG	NN	GA	GG	GG	GG	GG	GG	NN	NN	GG	GG	GG	GG	GG	NN	GG	GG	GG	GG
SLCL|BPE_CHR1_17357124	C/T	LCL|BPE_CHR1	17357124	+	NA	NA	NA	NA	NA	NA	CC	CC	CC	NN	NN	CC	NN	CC	CC	TT	CC	CC	CT	CT	CC	CC	CC	CC	CC	CC	CC	CC	CC	CC	NN	CC	CC	CC	NN	NN	CC	CC	CC	CC	CC	CC	NN	CC	CC
SLCL|BPE_CHR1_17363457	T/C	LCL|BPE_CHR1	17363457	+	NA	NA	NA	NA	NA	NA	CT	CC	CT	TT	TT	CC	CT	CT	TT	TT	CC	CC	CT	CC	TT	CT	TT	TT	CT	CT	CT	CT	CT	CC	TT	TT	TT	TT	CT	CT	CT	CC	CC	TT	CT	CC	CC	CT	TT
SLCL|BPE_CHR1_17402676	G/A	LCL|BPE_CHR1	17402676	+	NA	NA	NA	NA	NA	NA	GG	GG	AA	AA	GG	NN	GG	GG	GG	GG	GA	GG	NN	NN	NN	GG	GG	GG	GG	GG	GG	GG	GG	GA	GG	GG	GG	GG	GG	GG	GG	GG	GA	AA	AA	GG	GG	GA	GG
SLCL|BPE_CHR1_17402753	C/T	LCL|BPE_CHR1	17402753	+	NA	NA	NA	NA	NA	NA	TT	NN	CC	CC	CT	NN	TT	TT	CC	CC	CC	CC	CC	CC	CC	CC	TT	CC	CC	CC	CC	CC	CC	CC	CC	CC	CC	CC	CC	CC	CC	CC	CC	CC	CC	CC	CC	CC	NN
SLCL|BPE_CHR1_17421591	A/G	LCL|BPE_CHR1	17421591	+	NA	NA	NA	NA	NA	NA	AA	NN	AA	GG	AA	AA	AA	AA	AA	AA	AG	AG	AA	AG	AA	GG	AG	AA	AA	AA	AA	AG	GG	AG	AG	AA	AA	AA	AG	NN	AG	AA	AA	AA	AG	AA	AA	AA	NN
SLCL|BPE_CHR1_17421608	C/A	LCL|BPE_CHR1	17421608	+	NA	NA	NA	NA	NA	NA	CC	NN	CC	CC	CC	CC	CC	CC	CC	CC	CA	CA	CC	CA	CC	CC	CC	CC	CC	CC	CC	CA	AA	CC	CA	CC	CC	CC	CA	CC	CC	CC	CC	CC	CC	CC	CC	CC	NN
SLCL|BPE_CHR1_17421948	A/G	LCL|BPE_CHR1	17421948	+	NA	NA	NA	NA	NA	NA	AA	NN	AA	AG	AA	AA	AA	AA	AA	AA	AG	AG	AA	AG	AA	AG	AG	AA	AA	AA	NN	AG	AA	AG	AA	AA	AA	AA	AG	NN	AG	AA	AA	AA	AG	AA	AA	AA	NN
SLCL|BPE_CHR1_17421991	A/G	LCL|BPE_CHR1	17421991	+	NA	NA	NA	NA	NA	NA	AA	NN	AA	AA	AA	AA	AA	AA	AA	AA	AG	AG	AA	AG	AA	AA	AA	AA	AA	AA	NN	AG	AA	AA	AA	AA	AA	AA	AG	AA	AA	AA	AA	AA	AA	AA	AA	AA	NN
SLCL|BPE_CHR1_17428078	C/T	LCL|BPE_CHR1	17428078	+	NA	NA	NA	NA	NA	NA	CC	NN	CC	NN	CC	NN	CC	CC	CC	CC	TT	NN	NN	NN	NN	NN	CC	CC	NN	CC	NN	TT	TT	CC	TT	CC	NN	NN	CC	CC	TT	NN	NN	CC	NN	TT	TT	NN	CC
SLCL|BPE_CHR1_17447865	A/C	LCL|BPE_CHR1	17447865	+	NA	NA	NA	NA	NA	NA	AA	AA	AA	NN	CC	AA	AA	AA	CA	CA	AA	AA	NN	CA	AA	AA	NN	CA	AA	AA	AA	AA	AA	AA	CA	CC	NN	CA	AA	CC	NN	AA	AA	AA	AA	AA	NN	AA	AA
SLCL|BPE_CHR1_17449539	C/T	LCL|BPE_CHR1	17449539	+	NA	NA	NA	NA	NA	NA	TT	CT	CT	TT	CT	CC	TT	TT	CC	CC	CC	CC	CC	TT	CC	CT	TT	CC	CC	CC	CC	CC	CC	CC	CC	CT	TT	CC	CT	CT	CT	CC	CC	CC	CT	CC	CC	CC	CT
SLCL|BPE_CHR1_17454546	G/A	LCL|BPE_CHR1	17454546	+	NA	NA	NA	NA	NA	NA	NN	NN	NN	GG	NN	NN	NN	NN	NN	GG	NN	AA	NN	GG	NN	GG	GG	NN	NN	NN	NN	NN	NN	NN	NN	NN	GG	NN	GG	GG	GG	NN	AA	NN	GG	AA	NN	AA	NN
SLCL|BPE_CHR1_17454566	T/C	LCL|BPE_CHR1	17454566	+	NA	NA	NA	NA	NA	NA	NN	NN	NN	TT	NN	NN	NN	NN	NN	NN	NN	CC	NN	CC	CC	TT	TT	NN	CC	NN	NN	NN	NN	NN	NN	NN	TT	NN	TT	TT	TT	CC	CC	NN	TT	CC	NN	CC	NN
SLCL|BPE_CHR1_17454567	G/A	LCL|BPE_CHR1	17454567	+	NA	NA	NA	NA	NA	NA	NN	NN	NN	GG	NN	NN	NN	NN	NN	GG	NN	AA	NN	GG	AA	GG	GG	NN	AA	NN	NN	NN	NN	NN	NN	NN	GG	NN	GG	GG	GG	GA	AA	NN	GG	AA	NN	AA	NN
SLCL|BPE_CHR1_17454636	C/T	LCL|BPE_CHR1	17454636	+	NA	NA	NA	NA	NA	NA	NN	NN	NN	CC	NN	NN	NN	NN	NN	NN	CC	CC	NN	TT	CC	CC	CC	NN	CC	NN	NN	NN	NN	NN	NN	NN	CC	CC	CC	CC	CC	CT	CC	NN	CC	CC	NN	CC	NN
SLCL|BPE_CHR1_17454671	T/C	LCL|BPE_CHR1	17454671	+	NA	NA	NA	NA	NA	NA	NN	NN	NN	TT	NN	NN	NN	NN	NN	NN	NN	CC	NN	CC	CC	TT	TT	NN	CC	NN	NN	NN	NN	NN	NN	NN	TT	NN	TT	TT	TT	CC	CC	NN	TT	CC	NN	CC	NN
SLCL|BPE_CHR1_17457056	T/C	LCL|BPE_CHR1	17457056	+	NA	NA	NA	NA	NA	NA	TT	TT	TT	TT	TT	TT	TT	TT	TT	TT	TT	TT	TT	TT	TT	TT	TC	TT	TT	TT	TT	NN	NN	TC	TT	TT	CC	TT	NN	CC	CC	TT	TT	TT	TC	TT	TT	TT	TT
SLCL|BPE_CHR1_17464655	A/G	LCL|BPE_CHR1	17464655	+	NA	NA	NA	NA	NA	NA	GA	AA	GG	GG	GA	GG	GA	GA	AA	AA	GA	GA	AA	AA	GA	GA	GG	AA	GA	GA	GA	GA	GA	AA	GA	GG	GG	GA	AA	AA	GA	GA	GG	GA	GG	AA	GA	GA	GA
SLCL|BPE_CHR1_17464661	C/T	LCL|BPE_CHR1	17464661	+	NA	NA	NA	NA	NA	NA	TC	CC	TT	TT	TC	TT	TC	TC	CC	CC	TC	TC	CC	CC	TC	TC	TT	CC	TC	TC	TC	TC	TC	CC	TC	TT	TT	TC	CC	CC	TC	TC	TT	TC	TT	CC	TC	TC	TC
SLCL|BPE_CHR1_17464686	A/C	LCL|BPE_CHR1	17464686	+	NA	NA	NA	NA	NA	NA	AC	AA	CC	CC	AC	CC	AC	AC	AA	AA	AC	AC	AA	AA	AC	AC	CC	AA	AC	AC	AC	AC	AC	AA	AC	CC	CC	AC	AA	AA	AC	AC	CC	AC	CC	AA	AC	AC	AC
SLCL|BPE_CHR1_17464752	C/T	LCL|BPE_CHR1	17464752	+	NA	NA	NA	NA	NA	NA	TC	CC	TT	TT	TC	TT	TC	TC	CC	CC	TC	TC	CC	CC	TC	TC	TT	CC	TC	TC	TC	TC	TC	CC	TC	TT	TT	TC	CC	CC	TC	TC	TT	TC	TT	CC	TC	TC	TC
SLCL|BPE_CHR1_17465088	A/T	LCL|BPE_CHR1	17465088	+	NA	NA	NA	NA	NA	NA	TA	AA	TT	TT	TT	TA	TA	TA	AA	AA	TA	TA	AA	AA	TA	TA	TT	TA	TA	TA	TA	TA	TA	AA	TA	TT	TT	TT	AA	AA	TA	TA	TA	TA	TT	AA	TA	TA	TA
SLCL|BPE_CHR1_17465094	A/G	LCL|BPE_CHR1	17465094	+	NA	NA	NA	NA	NA	NA	GA	AA	GG	GG	GG	GA	GA	GA	AA	AA	GA	GA	AA	AA	GA	GA	GG	GA	GA	GA	GA	GA	GA	AA	GA	GG	GG	GG	AA	AA	GA	GA	GA	GA	GG	AA	GA	GA	GA
SLCL|BPE_CHR1_17467761	C/T	LCL|BPE_CHR1	17467761	+	NA	NA	NA	NA	NA	NA	CC	CC	NN	NN	NN	CC	CC	CC	NN	NN	CC	CC	CC	CC	TT	CC	NN	TT	TT	TT	TT	NN	NN	CC	CC	NN	NN	NN	CC	NN	CC	CC	CC	TT	NN	NN	CC	NN	TT
SLCL|BPE_CHR1_17471619	T/C	LCL|BPE_CHR1	17471619	+	NA	NA	NA	NA	NA	NA	TT	TT	TT	NN	TT	TT	TT	TT	TT	TT	TT	TT	TT	TT	TT	TT	NN	NN	TT	TT	TT	TT	TT	TT	TT	TT	TT	TT	TT	TT	TT	TT	TT	TT	TT	TT	TT	TT	NN
SLCL|BPE_CHR1_17474658	T/C	LCL|BPE_CHR1	17474658	+	NA	NA	NA	NA	NA	NA	TT	TT	TT	TT	CT	TT	TT	TT	CT	CT	TT	TT	TT	TT	TT	TT	TT	TT	TT	TT	TT	TT	TT	TT	TT	TT	TT	TT	TT	TT	TT	TT	TT	TT	TT	TT	TT	TT	TT
SLCL|BPE_CHR1_17474939	T/A	LCL|BPE_CHR1	17474939	+	NA	NA	NA	NA	NA	NA	TT	NN	TA	TT	TT	AA	TT	TT	TT	TT	AA	AA	TT	TT	AA	TT	TT	TT	TA	AA	AA	TT	TT	NN	TT	TT	TT	TA	NN	TT	TT	TA	AA	AA	TA	TT	TA	AA	TT
SLCL|BPE_CHR1_17493965	T/A	LCL|BPE_CHR1	17493965	+	NA	NA	NA	NA	NA	NA	TT	TT	TT	TT	TT	NN	TT	TT	TT	TT	TT	TT	TT	TT	NN	NN	TT	TT	NN	NN	NN	NN	NN	AA	TT	TT	TT	TT	TT	TT	TT	TT	TT	NN	NN	TT	TT	TT	TT
SLCL|BPE_CHR1_17494230	C/T	LCL|BPE_CHR1	17494230	+	NA	NA	NA	NA	NA	NA	CC	CC	CC	CC	CT	NN	CC	CC	TT	CC	TT	TT	CC	CC	NN	NN	CC	CC	NN	NN	NN	NN	NN	CC	CC	CC	CC	CC	CC	CC	CC	CC	TT	NN	NN	NN	CC	CC	CC
SLCL|BPE_CHR1_17494234	C/G	LCL|BPE_CHR1	17494234	+	NA	NA	NA	NA	NA	NA	CC	CC	CC	CC	CG	NN	CC	CC	GG	CC	GG	GG	CC	CC	NN	NN	CC	CC	NN	NN	NN	NN	NN	CC	CC	CC	CC	CC	CC	CC	CC	CC	GG	NN	NN	NN	CC	CC	CC
SLCL|BPE_CHR1_17494468	C/A	LCL|BPE_CHR1	17494468	+	NA	NA	NA	NA	NA	NA	CC	CC	CC	CA	CC	CC	CC	CC	CA	CA	CC	CC	CA	CC	CA	AA	CA	CA	AA	AA	CA	AA	AA	CC	CC	CC	CA	CC	CC	CA	CA	CC	CC	CA	CA	CA	CC	CC	CA
SLCL|BPE_CHR1_17494777	G/A	LCL|BPE_CHR1	17494777	+	NA	NA	NA	NA	NA	NA	AA	AA	AA	AG	AG	NN	AA	AA	GG	GG	GG	GG	AG	AA	GG	GG	AG	AG	GG	GG	GG	GG	GG	AA	AA	AA	AG	AA	AA	AG	AG	AA	GG	GG	GG	GG	AA	GG	AG
SLCL|BPE_CHR1_17508761	A/G	LCL|BPE_CHR1	17508761	+	NA	NA	NA	NA	NA	NA	AA	AG	AA	AA	AG	GG	AA	AA	NN	NN	GG	GG	AA	AA	GG	GG	AA	NN	NN	NN	NN	NN	NN	AG	AA	AA	AA	AA	AA	AA	AA	AG	GG	GG	GG	GG	AG	GG	AA
SLCL|BPE_CHR1_17508767	G/A	LCL|BPE_CHR1	17508767	+	NA	NA	NA	NA	NA	NA	GG	GG	GG	GG	GA	GG	GG	GG	NN	NN	GG	GG	GG	GG	GG	GG	GG	NN	NN	NN	GG	NN	NN	GG	GG	GG	GG	GG	GG	GG	GG	GG	GG	GG	GG	GG	GG	GG	GG
SLCL|BPE_CHR1_17509097	G/A	LCL|BPE_CHR1	17509097	+	NA	NA	NA	NA	NA	NA	GG	GG	GG	GG	GG	GG	GG	GG	GG	GG	GG	GG	GG	GG	GG	GG	GG	GG	GG	GG	GG	NN	NN	GG	GG	GG	GG	GG	GG	GG	GG	GG	GG	GG	GG	GG	GG	GG	GG
SLCL|BPE_CHR1_17518074	C/T	LCL|BPE_CHR1	17518074	+	NA	NA	NA	NA	NA	NA	TT	TC	CC	CC	CC	CC	TT	TT	CC	CC	CC	CC	CC	TT	CC	CC	TC	TC	CC	CC	CC	CC	CC	TC	CC	TT	TC	CC	TT	TC	CC	TC	CC	CC	CC	CC	TC	CC	TC
SLCL|BPE_CHR1_17522340	T/G	LCL|BPE_CHR1	17522340	+	NA	NA	NA	NA	NA	NA	TT	TT	NN	TG	GG	NN	TG	TG	TT	TT	TT	TT	NN	TT	TT	TT	TG	TT	TT	NN	TT	TT	TT	TT	GG	GG	TG	TT	TT	TT	TT	TT	TT	NN	TT	TT	TT	TT	TG
SLCL|BPE_CHR1_17523725	A/T	LCL|BPE_CHR1	17523725	+	NA	NA	NA	NA	NA	NA	TT	TA	TA	NN	TA	AA	TT	TT	AA	AA	AA	AA	TA	TT	AA	AA	TA	TA	AA	AA	AA	AA	AA	TA	TA	TT	TA	TA	TT	TA	TA	TA	AA	AA	AA	AA	TA	AA	TA
SLCL|BPE_CHR1_17523728	T/A	LCL|BPE_CHR1	17523728	+	NA	NA	NA	NA	NA	NA	AA	AT	AT	AA	AT	TT	AA	AA	TT	TT	TT	TT	AT	AA	TT	TT	AT	AT	TT	TT	TT	TT	TT	AT	AT	AA	AT	AT	AA	AT	AT	AT	TT	TT	TT	TT	AT	TT	AT
SLCL|BPE_CHR1_17539010	G/A	LCL|BPE_CHR1	17539010	+	NA	NA	NA	NA	NA	NA	AA	AG	GG	NN	NN	GG	AA	AA	NN	GG	GG	GG	AG	AA	GG	GG	NN	NN	GG	GG	GG	GG	GG	AG	GG	NN	GG	AG	AA	GG	AG	AG	NN	GG	GG	GG	AG	AA	NN
SLCL|BPE_CHR1_17546428	A/C	LCL|BPE_CHR1	17546428	+	NA	NA	NA	NA	NA	NA	AC	AA	CC	AA	CC	AC	AC	AC	CC	AC	AC	AC	AC	AC	CC	AA	AC	CC	CC	CC	CC	AC	AA	AC	AC	CC	AC	CC	AC	AA	AC	CC	AC	CC	AC	AA	CC	CC	CC
SLCL|BPE_CHR1_17553331	G/A	LCL|BPE_CHR1	17553331	+	NA	NA	NA	NA	NA	NA	GG	GG	GG	GG	GG	NN	GG	GG	AA	GG	GG	GG	GA	GG	GA	GG	GG	AA	GG	GA	GA	GG	GG	GG	NN	GG	GG	GG	GG	AA	GA	AA	GG	GG	GG	GG	GG	GG	GA
SLCL|BPE_CHR1_17554219	C/T	LCL|BPE_CHR1	17554219	+	NA	NA	NA	NA	NA	NA	TT	CC	CT	NN	CC	CC	NN	NN	CC	CC	CC	CC	CC	CC	CC	NN	TT	CT	CC	CC	CC	TT	CT	CC	NN	NN	NN	CC	CC	CC	CC	CC	CC	CC	CC	TT	CC	CC	NN
SLCL|BPE_CHR1_17562802	G/A	LCL|BPE_CHR1	17562802	+	NA	NA	NA	NA	NA	NA	AA	AA	AA	AG	AA	NN	AA	AA	AG	AA	AA	AA	AG	GG	GG	AG	AA	AG	GG	GG	GG	AG	AG	GG	AA	AA	AA	GG	GG	AA	GG	GG	AA	GG	GG	GG	GG	GG	AG
SLCL|BPE_CHR1_17562869	G/A	LCL|BPE_CHR1	17562869	+	NA	NA	NA	NA	NA	NA	GG	GG	NN	GG	GG	NN	GG	GG	GG	GG	GG	GG	GG	AA	GG	GG	GG	GG	GG	GG	GG	GG	GG	GG	GG	GG	GG	AA	AA	GG	GG	GG	GG	GG	GG	AG	GG	GG	GG
SLCL|BPE_CHR1_17563064	A/G	LCL|BPE_CHR1	17563064	+	NA	NA	NA	NA	NA	NA	AA	AA	AA	AA	AA	AA	AA	AA	NN	AA	AA	AA	GG	AA	GG	AA	AA	AA	GG	NN	GG	AA	AA	AG	AA	AA	AA	NN	NN	AA	AG	GG	AA	NN	NN	AA	GG	AA	NN
SLCL|BPE_CHR1_17564843	T/A	LCL|BPE_CHR1	17564843	+	NA	NA	NA	NA	NA	NA	TA	AA	TA	TT	TT	AA	TA	TA	AA	NN	AA	AA	AA	AA	AA	TT	TT	TA	AA	AA	AA	TT	TT	AA	TT	TT	TT	AA	AA	NN	TA	AA	AA	TA	TA	AA	AA	TA	TT
SLCL|BPE_CHR1_17565716	A/C	LCL|BPE_CHR1	17565716	+	NA	NA	NA	NA	NA	NA	AA	AA	AA	AA	AA	AA	AA	AA	AA	AA	AA	AA	AA	AA	AA	AA	AA	AA	AA	AA	AA	AA	AA	AA	AA	AA	AA	AA	AA	AA	AA	AA	AA	AA	AA	CA	AA	AA	NN
SLCL|BPE_CHR1_17580403	A/T	LCL|BPE_CHR1	17580403	+	NA	NA	NA	NA	NA	NA	NN	NN	NN	AA	NN	NN	NN	NN	NN	AA	NN	NN	AT	TT	NN	AA	AA	NN	NN	NN	NN	AA	AA	AA	NN	NN	AA	TT	TT	AA	AT	AT	NN	NN	AA	AA	AT	AA	NN
SLCL|BPE_CHR1_17585546	G/C	LCL|BPE_CHR1	17585546	+	NA	NA	NA	NA	NA	NA	GG	GG	NN	NN	GC	NN	GG	GG	GG	CC	GG	GG	GG	GG	GG	GG	GG	GG	GG	GG	GG	GG	GG	GC	GG	GG	GG	GG	GG	GG	GG	GG	GG	GG	GG	GG	GG	GG	NN
[truncated: 35,046 more rows]
[truncated: 153 more columns]
