# Supplementary material for: Dissection of figured wood trait in curly birch (Betula pendula Roth var. carelica (Mercklin) Hämet-Ahti) using high-throughput genotyping
Source: Sci Rep. 2024 Mar 1;14:5058. doi: 10.1038/s41598-024-55404-y (PMC10904815; doi:10.1038/s41598-024-55404-y)
Supplement: Supplementary file 5 — Supplementary Table S4. [file 41598_2024_55404_MOESM5_ESM.xlsx]

## Sheet: 1200kb
chromosome	start	end	strand	GeneID	product	original_gff_annotation_field
Bpe_Chr10	2661707	2672631	-	Bpev01.c0000.g0039	Putative_receptor-like_kinase	ID=Bpev01.c0000.g0039;Name=Bpev01.c0000.g0039;Alias=Bpev01.c0000.g0039,Putative_receptor-like_kinase;gene=Bpev01.c0000.g0039;coge_fid=1235331609;encoded_feature=mRNA
Bpe_Chr10	2673979	2687844	-	Bpev01.c0000.g0040	ARM_repeat_superfamily_protein_LENGTH_2620	ID=ARM_repeat_superfamily_protein_LENGTH_2620;Name=ARM_repeat_superfamily_protein_LENGTH_2620;Alias=ARM_repeat_superfamily_protein_LENGTH_2620,Bpev01.c0000.g0040;gene=ARM_repeat_superfamily_protein_LENGTH_2620;coge_fid=1235331612;encoded_feature=mRNA
Bpe_Chr10	2691663	2700793	+	Bpev01.c0000.g0041	pfkB-like_carbohydrate_kinase	ID=Bpev01.c0000.g0041;Name=Bpev01.c0000.g0041;Alias=Bpev01.c0000.g0041,pfkB-like_carbohydrate_kinase;gene=Bpev01.c0000.g0041;coge_fid=1235331615;encoded_feature=mRNA
Bpe_Chr10	2702034	2705099	-	Bpev01.c0000.g0042	C2_calcium_lipid_binding	ID=Bpev01.c0000.g0042;Name=Bpev01.c0000.g0042;Alias=Bpev01.c0000.g0042,C2_calcium_lipid_binding;gene=Bpev01.c0000.g0042;coge_fid=1235331619;encoded_feature=mRNA
Bpe_Chr10	2713798	2720770	+	Bpev01.c0000.g0043	60S_ribosomal_protein_L15	ID=60S_ribosomal_protein_L15;Name=60S_ribosomal_protein_L15;Alias=60S_ribosomal_protein_L15,Bpev01.c0000.g0043;gene=60S_ribosomal_protein_L15;coge_fid=1235331622;encoded_feature=mRNA
Bpe_Chr10	2730094	2752184	+	Bpev01.c0000.g0044	Type_XI_myosin_protein_family	ID=Bpev01.c0000.g0044;Name=Bpev01.c0000.g0044;Alias=Bpev01.c0000.g0044,Type_XI_myosin_protein_family;gene=Bpev01.c0000.g0044;coge_fid=1235331625;encoded_feature=mRNA
Bpe_Chr10	2774789	2776265	+	Bpev01.c0000.g0045	Flavin-containing_monooxygenase_family	ID=Bpev01.c0000.g0045;Name=Bpev01.c0000.g0045;Alias=Bpev01.c0000.g0045,Flavin-containing_monooxygenase_family;gene=Bpev01.c0000.g0045;coge_fid=1235331628;encoded_feature=mRNA
Bpe_Chr10	2798328	2805796	+	Bpev01.c0000.g0046	Glutaredoxin	ID=Bpev01.c0000.g0046;Name=Bpev01.c0000.g0046;Alias=Bpev01.c0000.g0046,Glutaredoxin;gene=Bpev01.c0000.g0046;coge_fid=1235331631;encoded_feature=mRNA
Bpe_Chr10	2806173	2807809	-	Bpev01.c0000.g0047	Glutathione_S-transferase	ID=Bpev01.c0000.g0047;Name=Bpev01.c0000.g0047;Alias=Bpev01.c0000.g0047,Glutathione_S-transferase;gene=Bpev01.c0000.g0047;coge_fid=1235331634;encoded_feature=mRNA
Bpe_Chr10	2809207	2810403	-	Bpev01.c0000.g0048	Glutathione_S-transferase	ID=Bpev01.c0000.g0048;Name=Bpev01.c0000.g0048;Alias=Bpev01.c0000.g0048,Glutathione_S-transferase;gene=Bpev01.c0000.g0048;coge_fid=1235331637;encoded_feature=mRNA
Bpe_Chr10	2811824	2814309	+	Bpev01.c0000.g0049	FUNCTIONS_IN:_molecular_function_unknown	ID=Bpev01.c0000.g0049;Name=Bpev01.c0000.g0049;Alias=Bpev01.c0000.g0049,FUNCTIONS_IN:_molecular_function_unknown;gene=Bpev01.c0000.g0049;coge_fid=1235331640;encoded_feature=mRNA
Bpe_Chr10	2816249	2818379	-	Bpev01.c0000.g0050	Photosystem_I_subunit	ID=Bpev01.c0000.g0050;Name=Bpev01.c0000.g0050;Alias=Bpev01.c0000.g0050,Photosystem_I_subunit;gene=Bpev01.c0000.g0050;coge_fid=1235331643;encoded_feature=mRNA
Bpe_Chr10	2822650	2827071	+	Bpev01.c0000.g0051	unknown_protein	ID=Bpev01.c0000.g0051;Name=Bpev01.c0000.g0051;Alias=Bpev01.c0000.g0051,unknown_protein;gene=Bpev01.c0000.g0051;coge_fid=1235331646;encoded_feature=mRNA
Bpe_Chr10	2837521	2842336	+	Bpev01.c0000.g0052	Protein_of_unknown_function	ID=Bpev01.c0000.g0052;Name=Bpev01.c0000.g0052;Alias=Bpev01.c0000.g0052,Protein_of_unknown_function;gene=Bpev01.c0000.g0052;coge_fid=1235331649;encoded_feature=mRNA
Bpe_Chr10	2846274	2851418	-	Bpev01.c0000.g0053	Tetraspanin_family_protein_LENGTH_270	ID=Bpev01.c0000.g0053;Name=Bpev01.c0000.g0053;Alias=Bpev01.c0000.g0053,Tetraspanin_family_protein_LENGTH_270;gene=Bpev01.c0000.g0053;coge_fid=1235331652;encoded_feature=mRNA
Bpe_Chr10	2857473	2857756	-	Bpev01.c0000.g0054	Unknown_protein	ID=Bpev01.c0000.g0054;Name=Bpev01.c0000.g0054;Alias=Bpev01.c0000.g0054,Unknown_protein;gene=Bpev01.c0000.g0054;coge_fid=1235331655;encoded_feature=mRNA
Bpe_Chr10	2859943	2863202	+	Bpev01.c0000.g0055	GDSL_esterase-lipase	ID=Bpev01.c0000.g0055;Name=Bpev01.c0000.g0055;Alias=Bpev01.c0000.g0055,GDSL_esterase-lipase;gene=Bpev01.c0000.g0055;coge_fid=1235331658;encoded_feature=mRNA
Bpe_Chr10	2865778	2875928	+	Bpev01.c0000.g0056	RAN_GTPase_activating_protein_1_LENGTH_535	ID=Bpev01.c0000.g0056;Name=Bpev01.c0000.g0056;Alias=Bpev01.c0000.g0056,RAN_GTPase_activating_protein_1_LENGTH_535;gene=Bpev01.c0000.g0056;coge_fid=1235331661;encoded_feature=mRNA
Bpe_Chr10	2882467	2905998	+	Bpev01.c0000.g0057	CLIP-associated_protein	ID=Bpev01.c0000.g0057;Name=Bpev01.c0000.g0057;Alias=Bpev01.c0000.g0057,CLIP-associated_protein;gene=Bpev01.c0000.g0057;coge_fid=1235331666;encoded_feature=mRNA
Bpe_Chr10	2906721	2913637	+	Bpev01.c0000.g0058	Response_Regulator	ID=Bpev01.c0000.g0058;Name=Bpev01.c0000.g0058;Alias=Bpev01.c0000.g0058,Response_Regulator;gene=Bpev01.c0000.g0058;coge_fid=1235331669;encoded_feature=mRNA
Bpe_Chr10	2920150	2927303	+	Bpev01.c0000.g0059	Heat_shock_protein	ID=Bpev01.c0000.g0059;Name=Bpev01.c0000.g0059;Alias=Bpev01.c0000.g0059,Heat_shock_protein;gene=Bpev01.c0000.g0059;coge_fid=1235331674;encoded_feature=mRNA
Bpe_Chr10	2944161	2944161	+	Bpev01.c0000.g0060	basic_helix-loop-helix_(bHLH)_DNA-binding_superfamily_protein_LENGTH_445	ID=Bpev01.c0000.g0060;Name=Bpev01.c0000.g0060;Alias=Bpev01.c0000.g0060,basic_helix-loop-helix_(bHLH)_DNA-binding_superfamily_protein_LENGTH_445;gene=Bpev01.c0000.g0060;coge_fid=1235331677;encoded_feature=mRNA
Bpe_Chr10	2955342	2960612	-	Bpev01.c0000.g0061	Zinc_finger_HIT_domain-containing_protein_3	ID=Bpev01.c0000.g0061;Name=Bpev01.c0000.g0061;Alias=Bpev01.c0000.g0061,Zinc_finger_HIT_domain-containing_protein_3;gene=Bpev01.c0000.g0061;coge_fid=1235331680;encoded_feature=mRNA
Bpe_Chr10	2960799	2968568	+	Bpev01.c0000.g0062	26S_proteasome_regulatory_subunit	ID=26S_proteasome_regulatory_subunit;Name=26S_proteasome_regulatory_subunit;Alias=26S_proteasome_regulatory_subunit,Bpev01.c0000.g0062;gene=26S_proteasome_regulatory_subunit;coge_fid=1235331683;encoded_feature=mRNA
Bpe_Chr10	2970883	2971278	-	Bpev01.c0000.g0063	Plant_self-incompatibility_protein_S1_family_LENGTH_151	ID=Bpev01.c0000.g0063;Name=Bpev01.c0000.g0063;Alias=Bpev01.c0000.g0063,Plant_self-incompatibility_protein_S1_family_LENGTH_151;gene=Bpev01.c0000.g0063;coge_fid=1235331686;encoded_feature=mRNA
Bpe_Chr10	2973513	2973962	-	Bpev01.c0000.g0064	Plant_self-incompatibility_protein_S1_family_LENGTH_151	ID=Bpev01.c0000.g0064;Name=Bpev01.c0000.g0064;Alias=Bpev01.c0000.g0064,Plant_self-incompatibility_protein_S1_family_LENGTH_151;gene=Bpev01.c0000.g0064;coge_fid=1235331689;encoded_feature=mRNA
Bpe_Chr10	2976481	2976783	-	Bpev01.c0000.g0065	Plant_self-incompatibility_protein_S1_family_LENGTH_151	ID=Bpev01.c0000.g0065;Name=Bpev01.c0000.g0065;Alias=Bpev01.c0000.g0065,Plant_self-incompatibility_protein_S1_family_LENGTH_151;gene=Bpev01.c0000.g0065;coge_fid=1235331692;encoded_feature=mRNA
Bpe_Chr10	2988268	2988654	-	Bpev01.c0000.g0066	Unknown_protein	ID=Bpev01.c0000.g0066;Name=Bpev01.c0000.g0066;Alias=Bpev01.c0000.g0066,Unknown_protein;gene=Bpev01.c0000.g0066;coge_fid=1235331695;encoded_feature=mRNA
Bpe_Chr10	2996406	2996736	-	Bpev01.c0000.g0067	Unknown_protein	ID=Bpev01.c0000.g0067;Name=Bpev01.c0000.g0067;Alias=Bpev01.c0000.g0067,Unknown_protein;gene=Bpev01.c0000.g0067;coge_fid=1235331698;encoded_feature=mRNA
Bpe_Chr10	3019345	3027919	+	Bpev01.c0000.g0068	B3_domain-containing_transcription_factor_ABI3	ID=B3_domain-containing_transcription_factor_ABI3;Name=B3_domain-containing_transcription_factor_ABI3;Alias=B3_domain-containing_transcription_factor_ABI3,Bpev01.c0000.g0068;gene=B3_domain-containing_transcription_factor_ABI3;coge_fid=1235331701;encoded_feature=mRNA
Bpe_Chr10	3028585	3028842	-	Bpev01.c0000.g0069	Pre-mRNA-splicing_factor_prp46	ID=Bpev01.c0000.g0069;Name=Bpev01.c0000.g0069;Alias=Bpev01.c0000.g0069,Pre-mRNA-splicing_factor_prp46;gene=Bpev01.c0000.g0069;coge_fid=1235331704;encoded_feature=mRNA
Bpe_Chr10	3028905	3029411	-	Bpev01.c0000.g0070	WD-40_repeat_family_protein_LENGTH_613	ID=Bpev01.c0000.g0070;Name=Bpev01.c0000.g0070;Alias=Bpev01.c0000.g0070,WD-40_repeat_family_protein_LENGTH_613;gene=Bpev01.c0000.g0070;coge_fid=1235331707;encoded_feature=mRNA
Bpe_Chr10	3030000	3032329	+	Bpev01.c0000.g0071	Chloroplast_protein_of_pentatricopeptide_repeat_family	ID=Bpev01.c0000.g0071;Name=Bpev01.c0000.g0071;Alias=Bpev01.c0000.g0071,Chloroplast_protein_of_pentatricopeptide_repeat_family;gene=Bpev01.c0000.g0071;coge_fid=1235331710;encoded_feature=mRNA
Bpe_Chr10	3038757	3042134	+	Bpev01.c0000.g0072	Putative_receptor-like_kinase	ID=Bpev01.c0000.g0072;Name=Bpev01.c0000.g0072;Alias=Bpev01.c0000.g0072,Putative_receptor-like_kinase;gene=Bpev01.c0000.g0072;coge_fid=1235331713;encoded_feature=mRNA
Bpe_Chr10	3043700	3048477	-	Bpev01.c0000.g0073	Pectin_lyase-like_superfamily_protein	ID=Bpev01.c0000.g0073;Name=Bpev01.c0000.g0073;Alias=Bpev01.c0000.g0073,Pectin_lyase-like_superfamily_protein;gene=Bpev01.c0000.g0073;coge_fid=1235331716;encoded_feature=mRNA
Bpe_Chr10	3059997	3060563	-	Bpev01.c0000.g0074	zinc_finger_family_protein	ID=Bpev01.c0000.g0074;Name=Bpev01.c0000.g0074;Alias=Bpev01.c0000.g0074,zinc_finger_family_protein;gene=Bpev01.c0000.g0074;coge_fid=1235331719;encoded_feature=mRNA
Bpe_Chr10	3064655	3076104	-	Bpev01.c0000.g0075	3beta-hydroxy_sterol_UDP-glucosyltransferase	ID=3beta-hydroxy_sterol_UDP-glucosyltransferase;Name=3beta-hydroxy_sterol_UDP-glucosyltransferase;Alias=3beta-hydroxy_sterol_UDP-glucosyltransferase,Bpev01.c0000.g0075;gene=3beta-hydroxy_sterol_UDP-glucosyltransferase;coge_fid=1235331722;encoded_feature=mRNA
Bpe_Chr10	3089271	3099640	+	Bpev01.c0000.g0076	PB1_domain-containing_protein_tyrosine_kinase	ID=Bpev01.c0000.g0076;Name=Bpev01.c0000.g0076;Alias=Bpev01.c0000.g0076,PB1_domain-containing_protein_tyrosine_kinase;gene=Bpev01.c0000.g0076;coge_fid=1235331725;encoded_feature=mRNA
Bpe_Chr10	3102780	3108967	+	Bpev01.c0000.g0077	3-ketoacyl-CoA_thiolase	ID=3-ketoacyl-CoA_thiolase;Name=3-ketoacyl-CoA_thiolase;Alias=3-ketoacyl-CoA_thiolase,Bpev01.c0000.g0077;gene=3-ketoacyl-CoA_thiolase;coge_fid=1235331730;encoded_feature=mRNA
Bpe_Chr10	3109272	3112815	-	Bpev01.c0000.g0078	mRNA_splicing_factor_thioredoxin-like_U5_snRNP	ID=Bpev01.c0000.g0078;Name=Bpev01.c0000.g0078;Alias=Bpev01.c0000.g0078,mRNA_splicing_factor_thioredoxin-like_U5_snRNP;gene=Bpev01.c0000.g0078;coge_fid=1235331733;encoded_feature=mRNA
Bpe_Chr10	3114112	3114656	-	Bpev01.c0000.g0079	nonsense-mediated_mRNA_decay_NMD3_family_protein_LENGTH_516	ID=Bpev01.c0000.g0079;Name=Bpev01.c0000.g0079;Alias=Bpev01.c0000.g0079,nonsense-mediated_mRNA_decay_NMD3_family_protein_LENGTH_516;gene=Bpev01.c0000.g0079;coge_fid=1235331736;encoded_feature=mRNA
Bpe_Chr10	3116079	3118133	-	Bpev01.c0000.g0080	Tetratricopeptide_repeat_(TPR)-like_superfamily_protein	ID=Bpev01.c0000.g0080;Name=Bpev01.c0000.g0080;Alias=Bpev01.c0000.g0080,Tetratricopeptide_repeat_(TPR)-like_superfamily_protein;gene=Bpev01.c0000.g0080;coge_fid=1235331739;encoded_feature=mRNA
Bpe_Chr10	3118250	3127056	-	Bpev01.c0000.g0081	Sm-like_snRNP_protein	ID=Bpev01.c0000.g0081;Name=Bpev01.c0000.g0081;Alias=Bpev01.c0000.g0081,Sm-like_snRNP_protein;gene=Bpev01.c0000.g0081;coge_fid=1235331742;encoded_feature=mRNA
Bpe_Chr10	3131351	3136897	+	Bpev01.c0000.g0082	Protein_of_unknown_function_(DUF1644)_LENGTH_354	ID=Bpev01.c0000.g0082;Name=Bpev01.c0000.g0082;Alias=Bpev01.c0000.g0082,Protein_of_unknown_function_(DUF1644)_LENGTH_354;gene=Bpev01.c0000.g0082;coge_fid=1235331745;encoded_feature=mRNA
Bpe_Chr10	3140146	3141467	+	Bpev01.c0000.g0083	unknown_protein	ID=Bpev01.c0000.g0083;Name=Bpev01.c0000.g0083;Alias=Bpev01.c0000.g0083,unknown_protein;gene=Bpev01.c0000.g0083;coge_fid=1235331750;encoded_feature=mRNA
Bpe_Chr10	3150522	3153480	+	Bpev01.c0000.g0084	Galactose_oxidase/kelch_repeat_superfamily_protein	ID=Bpev01.c0000.g0084;Name=Bpev01.c0000.g0084;Alias=Bpev01.c0000.g0084,Galactose_oxidase/kelch_repeat_superfamily_protein;gene=Bpev01.c0000.g0084;coge_fid=1235331753;encoded_feature=mRNA
Bpe_Chr10	3155347	3160731	+	Bpev01.c0000.g0085	Alba_DNA/RNA-binding_protein_LENGTH_405	ID=Alba_DNA/RNA-binding_protein_LENGTH_405;Name=Alba_DNA/RNA-binding_protein_LENGTH_405;Alias=Alba_DNA/RNA-binding_protein_LENGTH_405,Bpev01.c0000.g0085;gene=Alba_DNA/RNA-binding_protein_LENGTH_405;coge_fid=1235331756;encoded_feature=mRNA
Bpe_Chr10	3170251	3174947	+	Bpev01.c0000.g0086	O-LINKED_N-ACETYLGLUCOSAMINE_TRANSFERASE	ID=Bpev01.c0000.g0086;Name=Bpev01.c0000.g0086;Alias=Bpev01.c0000.g0086,O-LINKED_N-ACETYLGLUCOSAMINE_TRANSFERASE;gene=Bpev01.c0000.g0086;coge_fid=1235331759;encoded_feature=mRNA
Bpe_Chr10	3178961	3184859	+	Bpev01.c0000.g0087	PANTOATE-BETA-ALANINE_LIGASE	ID=Bpev01.c0000.g0087;Name=Bpev01.c0000.g0087;Alias=Bpev01.c0000.g0087,PANTOATE-BETA-ALANINE_LIGASE;gene=Bpev01.c0000.g0087;coge_fid=1235331762;encoded_feature=mRNA
Bpe_Chr10	3185126	3187685	-	Bpev01.c0000.g0088	vesicle-mediated_transport	ID=Bpev01.c0000.g0088;Name=Bpev01.c0000.g0088;Alias=Bpev01.c0000.g0088,vesicle-mediated_transport;gene=Bpev01.c0000.g0088;coge_fid=1235331765;encoded_feature=mRNA
Bpe_Chr10	3191394	3196208	-	Bpev01.c0000.g0089	unknown_protein	ID=Bpev01.c0000.g0089;Name=Bpev01.c0000.g0089;Alias=Bpev01.c0000.g0089,unknown_protein;gene=Bpev01.c0000.g0089;coge_fid=1235331768;encoded_feature=mRNA
Bpe_Chr10	3214862	3222837	-	Bpev01.c0000.g0090	unknown_protein	ID=Bpev01.c0000.g0090;Name=Bpev01.c0000.g0090;Alias=Bpev01.c0000.g0090,unknown_protein;gene=Bpev01.c0000.g0090;coge_fid=1235331771;encoded_feature=mRNA
Bpe_Chr10	3224190	3230875	+	Bpev01.c0000.g0091	NUCLEOSTEMIN-LIKE	ID=Bpev01.c0000.g0091;Name=Bpev01.c0000.g0091;Alias=Bpev01.c0000.g0091,NUCLEOSTEMIN-LIKE;gene=Bpev01.c0000.g0091;coge_fid=1235331775;encoded_feature=mRNA
Bpe_Chr10	3236425	3240585	+	Bpev01.c0000.g0092	protein_serine/threonine_kinase__	ID=Bpev01.c0000.g0092;Name=Bpev01.c0000.g0092;Alias=Bpev01.c0000.g0092,protein_serine/threonine_kinase__;gene=Bpev01.c0000.g0092;coge_fid=1235331778;encoded_feature=mRNA
Bpe_Chr10	3243906	3247683	+	Bpev01.c0000.g0093	EamA-like_transporter_family	ID=Bpev01.c0000.g0093;Name=Bpev01.c0000.g0093;Alias=Bpev01.c0000.g0093,EamA-like_transporter_family;gene=Bpev01.c0000.g0093;coge_fid=1235331781;encoded_feature=mRNA
Bpe_Chr10	3249786	3253804	-	Bpev01.c0000.g0094	GO_Cellular_Component	ID=Bpev01.c0000.g0094;Name=Bpev01.c0000.g0094;Alias=Bpev01.c0000.g0094,GO_Cellular_Component;gene=Bpev01.c0000.g0094;coge_fid=1235331784;encoded_feature=mRNA
Bpe_Chr10	3260667	3272393	+	Bpev01.c0000.g0095	MUCILAGE-MODIFIED	ID=Bpev01.c0000.g0095;Name=Bpev01.c0000.g0095;Alias=Bpev01.c0000.g0095,MUCILAGE-MODIFIED;gene=Bpev01.c0000.g0095;coge_fid=1235331787;encoded_feature=mRNA
Bpe_Chr10	3274173	3279937	+	Bpev01.c0000.g0096	zinc_finger_(C3HC4-type_RING_finger)_family_protein_LENGTH_491	ID=Bpev01.c0000.g0096;Name=Bpev01.c0000.g0096;Alias=Bpev01.c0000.g0096,zinc_finger_(C3HC4-type_RING_finger)_family_protein_LENGTH_491;gene=Bpev01.c0000.g0096;coge_fid=1235331790;encoded_feature=mRNA
Bpe_Chr10	3305025	3308372	+	Bpev01.c0000.g0097	Cyclin-dependent_kinase_inhibitor_family_protein_LENGTH_286	ID=Bpev01.c0000.g0097;Name=Bpev01.c0000.g0097;Alias=Bpev01.c0000.g0097,Cyclin-dependent_kinase_inhibitor_family_protein_LENGTH_286;gene=Bpev01.c0000.g0097;coge_fid=1235331793;encoded_feature=mRNA
Bpe_Chr10	3313552	3321350	-	Bpev01.c0000.g0098	BSD_domain-containing_protein_LENGTH_186	ID=BSD_domain-containing_protein_LENGTH_186;Name=BSD_domain-containing_protein_LENGTH_186;Alias=BSD_domain-containing_protein_LENGTH_186,Bpev01.c0000.g0098;gene=BSD_domain-containing_protein_LENGTH_186;coge_fid=1235331796;encoded_feature=mRNA
Bpe_Chr10	3327624	3327941	+	Bpev01.c0000.g0099	Unknown_protein	ID=Bpev01.c0000.g0099;Name=Bpev01.c0000.g0099;Alias=Bpev01.c0000.g0099,Unknown_protein;gene=Bpev01.c0000.g0099;coge_fid=1235331799;encoded_feature=mRNA
Bpe_Chr10	3365889	3372117	+	Bpev01.c0000.g0100	GO_Biological_Process	ID=Bpev01.c0000.g0100;Name=Bpev01.c0000.g0100;Alias=Bpev01.c0000.g0100,GO_Biological_Process;gene=Bpev01.c0000.g0100;coge_fid=1235331802;encoded_feature=mRNA
Bpe_Chr10	3373411	3374142	-	Bpev01.c0000.g0101	unknown_protein	ID=Bpev01.c0000.g0101;Name=Bpev01.c0000.g0101;Alias=Bpev01.c0000.g0101,unknown_protein;gene=Bpev01.c0000.g0101;coge_fid=1235331805;encoded_feature=mRNA
Bpe_Chr10	3378323	3381939	-	Bpev01.c0000.g0102	member_of_Cytochromes_b5	ID=Bpev01.c0000.g0102;Name=Bpev01.c0000.g0102;Alias=Bpev01.c0000.g0102,member_of_Cytochromes_b5;gene=Bpev01.c0000.g0102;coge_fid=1235331808;encoded_feature=mRNA
Bpe_Chr10	3385665	3387842	+	Bpev01.c0000.g0103	60S_ribosomal_protein_L13a-4	ID=60S_ribosomal_protein_L13a-4;Name=60S_ribosomal_protein_L13a-4;Alias=60S_ribosomal_protein_L13a-4,Bpev01.c0000.g0103;gene=60S_ribosomal_protein_L13a-4;coge_fid=1235331811;encoded_feature=mRNA
Bpe_Chr10	3395584	3402426	+	Bpev01.c0000.g0104	Leucine-rich_repeat_receptor_kinase	ID=Bpev01.c0000.g0104;Name=Bpev01.c0000.g0104;Alias=Bpev01.c0000.g0104,Leucine-rich_repeat_receptor_kinase;gene=Bpev01.c0000.g0104;coge_fid=1235331814;encoded_feature=mRNA
Bpe_Chr10	3402911	3408624	-	Bpev01.c0000.g0105	unknown_protein	ID=Bpev01.c0000.g0105;Name=Bpev01.c0000.g0105;Alias=Bpev01.c0000.g0105,unknown_protein;gene=Bpev01.c0000.g0105;coge_fid=1235331817;encoded_feature=mRNA
Bpe_Chr10	3410609	3415179	+	Bpev01.c0000.g0106	Protein_of_unknown_function,_DUF593_LENGTH_569	ID=Bpev01.c0000.g0106;Name=Bpev01.c0000.g0106;Alias=Bpev01.c0000.g0106,Protein_of_unknown_function,_DUF593_LENGTH_569;gene=Bpev01.c0000.g0106;coge_fid=1235331820;encoded_feature=mRNA
Bpe_Chr10	3426415	3433486	+	Bpev01.c0000.g0107	Sec14p	ID=Bpev01.c0000.g0107;Name=Bpev01.c0000.g0107;Alias=Bpev01.c0000.g0107,Sec14p;gene=Bpev01.c0000.g0107;coge_fid=1235331825;encoded_feature=mRNA
Bpe_Chr10	3443127	3459755	-	Bpev01.c0000.g0108	Helicase/SANT-associated,_DNA_binding_protein_LENGTH_1907	ID=Bpev01.c0000.g0108;Name=Bpev01.c0000.g0108;Alias=Bpev01.c0000.g0108,Helicase/SANT-associated,_DNA_binding_protein_LENGTH_1907;gene=Bpev01.c0000.g0108;coge_fid=1235331828;encoded_feature=mRNA
Bpe_Chr10	3462057	3465013	+	Bpev01.c0000.g0109	Unknown_protein	ID=Bpev01.c0000.g0109;Name=Bpev01.c0000.g0109;Alias=Bpev01.c0000.g0109,Unknown_protein;gene=Bpev01.c0000.g0109;coge_fid=1235331831;encoded_feature=mRNA
Bpe_Chr10	3466095	3468707	-	Bpev01.c0000.g0110	Pentatricopeptide_repeat-containing_protein	ID=Bpev01.c0000.g0110;Name=Bpev01.c0000.g0110;Alias=Bpev01.c0000.g0110,Pentatricopeptide_repeat-containing_protein;gene=Bpev01.c0000.g0110;coge_fid=1235331834;encoded_feature=mRNA
Bpe_Chr10	3479376	3480957	+	Bpev01.c0000.g0111	RING/U-box_superfamily_protein_LENGTH_360	ID=Bpev01.c0000.g0111;Name=Bpev01.c0000.g0111;Alias=Bpev01.c0000.g0111,RING/U-box_superfamily_protein_LENGTH_360;gene=Bpev01.c0000.g0111;coge_fid=1235331837;encoded_feature=mRNA
Bpe_Chr10	3484855	3499101	-	Bpev01.c0000.g0112	purple_acid_phosphatase_15_LENGTH_532	ID=Bpev01.c0000.g0112;Name=Bpev01.c0000.g0112;Alias=Bpev01.c0000.g0112,purple_acid_phosphatase_15_LENGTH_532;gene=Bpev01.c0000.g0112;coge_fid=1235331840;encoded_feature=mRNA
Bpe_Chr10	3505579	3510659	+	Bpev01.c0000.g0113	ER_lumen_protein_retaining_receptor_family_protein_LENGTH_215	ID=Bpev01.c0000.g0113;Name=Bpev01.c0000.g0113;Alias=Bpev01.c0000.g0113,ER_lumen_protein_retaining_receptor_family_protein_LENGTH_215;gene=Bpev01.c0000.g0113;coge_fid=1235331843;encoded_feature=mRNA
Bpe_Chr10	3512135	3515207	-	Bpev01.c0000.g0114	small_ubiquitin-like_modifier_2_LENGTH_103	ID=Bpev01.c0000.g0114;Name=Bpev01.c0000.g0114;Alias=Bpev01.c0000.g0114,small_ubiquitin-like_modifier_2_LENGTH_103;gene=Bpev01.c0000.g0114;coge_fid=1235331846;encoded_feature=mRNA
Bpe_Chr10	3520482	3530132	+	Bpev01.c0000.g0115	xyloglucan_endotransglucosylase/hydrolase_2_LENGTH_292	ID=Bpev01.c0000.g0115;Name=Bpev01.c0000.g0115;Alias=Bpev01.c0000.g0115,xyloglucan_endotransglucosylase/hydrolase_2_LENGTH_292;gene=Bpev01.c0000.g0115;coge_fid=1235331849;encoded_feature=mRNA
Bpe_Chr10	3537390	3542858	+	Bpev01.c0000.g0116	GPI_transamidase_component_GPI16	ID=Bpev01.c0000.g0116;Name=Bpev01.c0000.g0116;Alias=Bpev01.c0000.g0116,GPI_transamidase_component_GPI16;gene=Bpev01.c0000.g0116;coge_fid=1235331852;encoded_feature=mRNA
Bpe_Chr10	3575422	3577536	-	Bpev01.c0000.g0117	Homeobox-leucine_zipper_protein_family_LENGTH_294	ID=Bpev01.c0000.g0117;Name=Bpev01.c0000.g0117;Alias=Bpev01.c0000.g0117,Homeobox-leucine_zipper_protein_family_LENGTH_294;gene=Bpev01.c0000.g0117;coge_fid=1235331855;encoded_feature=mRNA
Bpe_Chr10	3594320	3600835	+	Bpev01.c0000.g0118	3,4-dihydroxy-2-butanone_4-phosphate_synthase	ID=3;Name=3;Alias=3,4-dihydroxy-2-butanone_4-phosphate_synthase,Bpev01.c0000.g0118;gene=3;coge_fid=1235331858;encoded_feature=mRNA
Bpe_Chr10	3607482	3618179	+	Bpev01.c0000.g0119	Helicase_domain-containing_protein	ID=Bpev01.c0000.g0119;Name=Bpev01.c0000.g0119;Alias=Bpev01.c0000.g0119,Helicase_domain-containing_protein;gene=Bpev01.c0000.g0119;coge_fid=1235331861;encoded_feature=mRNA
Bpe_Chr10	3626230	3627755	+	Bpev01.c0000.g0120	RING/U-box_superfamily_protein_LENGTH_301	ID=Bpev01.c0000.g0120;Name=Bpev01.c0000.g0120;Alias=Bpev01.c0000.g0120,RING/U-box_superfamily_protein_LENGTH_301;gene=Bpev01.c0000.g0120;coge_fid=1235331864;encoded_feature=mRNA
Bpe_Chr10	3630229	3632004	-	Bpev01.c0000.g0121	Pentatricopeptide_repeat-containing_protein	ID=Bpev01.c0000.g0121;Name=Bpev01.c0000.g0121;Alias=Bpev01.c0000.g0121,Pentatricopeptide_repeat-containing_protein;gene=Bpev01.c0000.g0121;coge_fid=1235331867;encoded_feature=mRNA
Bpe_Chr10	3634794	3635754	+	Bpev01.c0000.g0122	Unknown_protein	ID=Bpev01.c0000.g0122;Name=Bpev01.c0000.g0122;Alias=Bpev01.c0000.g0122,Unknown_protein;gene=Bpev01.c0000.g0122;coge_fid=1235331870;encoded_feature=mRNA
Bpe_Chr10	3639066	3639066	+	Bpev01.c0000.g0123	Methionine--tRNA_ligase	ID=Bpev01.c0000.g0123;Name=Bpev01.c0000.g0123;Alias=Bpev01.c0000.g0123,Methionine--tRNA_ligase;gene=Bpev01.c0000.g0123;coge_fid=1235331873;encoded_feature=mRNA
Bpe_Chr10	3647023	3659732	+	Bpev01.c0000.g0124	GPI_transamidase_component_PIG-S-related_LENGTH_599	ID=Bpev01.c0000.g0124;Name=Bpev01.c0000.g0124;Alias=Bpev01.c0000.g0124,GPI_transamidase_component_PIG-S-related_LENGTH_599;gene=Bpev01.c0000.g0124;coge_fid=1235331876;encoded_feature=mRNA
Bpe_Chr10	3665369	3671191	-	Bpev01.c0000.g0125	Sterile_alpha_motif_(SAM)_domain-containing_protein_LENGTH_203	ID=Bpev01.c0000.g0125;Name=Bpev01.c0000.g0125;Alias=Bpev01.c0000.g0125,Sterile_alpha_motif_(SAM)_domain-containing_protein_LENGTH_203;gene=Bpev01.c0000.g0125;coge_fid=1235331879;encoded_feature=mRNA
Bpe_Chr10	3676394	3676394	-	Bpev01.c0000.g0126	receptor_kinase_1_LENGTH_843	ID=Bpev01.c0000.g0126;Name=Bpev01.c0000.g0126;Alias=Bpev01.c0000.g0126,receptor_kinase_1_LENGTH_843;gene=Bpev01.c0000.g0126;coge_fid=1235331882;encoded_feature=mRNA
Bpe_Chr10	3700994	3703944	-	Bpev01.c0000.g0127	receptor_kinase_3_LENGTH_850	ID=Bpev01.c0000.g0127;Name=Bpev01.c0000.g0127;Alias=Bpev01.c0000.g0127,receptor_kinase_3_LENGTH_850;gene=Bpev01.c0000.g0127;coge_fid=1235331885;encoded_feature=mRNA
Bpe_Chr10	3729404	3732262	-	Bpev01.c0000.g0128	receptor_kinase_3_LENGTH_850	ID=Bpev01.c0000.g0128;Name=Bpev01.c0000.g0128;Alias=Bpev01.c0000.g0128,receptor_kinase_3_LENGTH_850;gene=Bpev01.c0000.g0128;coge_fid=1235331888;encoded_feature=mRNA
Bpe_Chr10	3744821	3748481	-	Bpev01.c0000.g0129	ubiquitin-associated_(UBA)/TS-N_domain-containing_protein_LENGTH_413	ID=Bpev01.c0000.g0129;Name=Bpev01.c0000.g0129;Alias=Bpev01.c0000.g0129,ubiquitin-associated_(UBA)/TS-N_domain-containing_protein_LENGTH_413;gene=Bpev01.c0000.g0129;coge_fid=1235331891;encoded_feature=mRNA
Bpe_Chr10	3750952	3754336	+	Bpev01.c0000.g0130	unknown_protein	ID=Bpev01.c0000.g0130;Name=Bpev01.c0000.g0130;Alias=Bpev01.c0000.g0130,unknown_protein;gene=Bpev01.c0000.g0130;coge_fid=1235331894;encoded_feature=mRNA
Bpe_Chr10	3761416	3762543	+	Bpev01.c0000.g0131	Unknown_protein	ID=Bpev01.c0000.g0131;Name=Bpev01.c0000.g0131;Alias=Bpev01.c0000.g0131,Unknown_protein;gene=Bpev01.c0000.g0131;coge_fid=1235331897;encoded_feature=mRNA
Bpe_Chr10	3762879	3777536	-	Bpev01.c0000.g0132	LMBR1_domain-containing_protein_2_homolog_A	ID=Bpev01.c0000.g0132;Name=Bpev01.c0000.g0132;Alias=Bpev01.c0000.g0132,LMBR1_domain-containing_protein_2_homolog_A;gene=Bpev01.c0000.g0132;coge_fid=1235331900;encoded_feature=mRNA
Bpe_Chr10	3801181	3807117	+	Bpev01.c0000.g0133	Protein_of_unknown_function_(DUF3550/UPF0682)_LENGTH_599	ID=Bpev01.c0000.g0133;Name=Bpev01.c0000.g0133;Alias=Bpev01.c0000.g0133,Protein_of_unknown_function_(DUF3550/UPF0682)_LENGTH_599;gene=Bpev01.c0000.g0133;coge_fid=1235331903;encoded_feature=mRNA
Bpe_Chr10	3811661	3812236	+	Bpev01.c0000.g0134	Unknown_protein	ID=Bpev01.c0000.g0134;Name=Bpev01.c0000.g0134;Alias=Bpev01.c0000.g0134,Unknown_protein;gene=Bpev01.c0000.g0134;coge_fid=1235331906;encoded_feature=mRNA
Bpe_Chr10	3813043	3813841	+	Bpev01.c0000.g0135	Unknown_protein	ID=Bpev01.c0000.g0135;Name=Bpev01.c0000.g0135;Alias=Bpev01.c0000.g0135,Unknown_protein;gene=Bpev01.c0000.g0135;coge_fid=1235331909;encoded_feature=mRNA
Bpe_Chr10	3817106	3818821	+	Bpev01.c0000.g0136	Histone_superfamily_protein_LENGTH_164	ID=Bpev01.c0000.g0136;Name=Bpev01.c0000.g0136;Alias=Bpev01.c0000.g0136,Histone_superfamily_protein_LENGTH_164;gene=Bpev01.c0000.g0136;coge_fid=1235331912;encoded_feature=mRNA
Bpe_Chr10	3818928	3820387	+	Bpev01.c0000.g0137	Pentatricopeptide_repeat-containing_protein	ID=Bpev01.c0000.g0137;Name=Bpev01.c0000.g0137;Alias=Bpev01.c0000.g0137,Pentatricopeptide_repeat-containing_protein;gene=Bpev01.c0000.g0137;coge_fid=1235331915;encoded_feature=mRNA
Bpe_Chr10	3820427	3822514	+	Bpev01.c0000.g0138	Pentatricopeptide_repeat-containing_protein	ID=Bpev01.c0000.g0138;Name=Bpev01.c0000.g0138;Alias=Bpev01.c0000.g0138,Pentatricopeptide_repeat-containing_protein;gene=Bpev01.c0000.g0138;coge_fid=1235331918;encoded_feature=mRNA
Bpe_Chr10	3825461	3827897	+	Bpev01.c0000.g0139	Plant_protein_of_unknown_function_(DUF827)_LENGTH_1345	ID=Bpev01.c0000.g0139;Name=Bpev01.c0000.g0139;Alias=Bpev01.c0000.g0139,Plant_protein_of_unknown_function_(DUF827)_LENGTH_1345;gene=Bpev01.c0000.g0139;coge_fid=1235331921;encoded_feature=mRNA
Bpe_Chr10	3830937	3835924	+	Bpev01.c0000.g0140	LanC-like_protein_2	ID=Bpev01.c0000.g0140;Name=Bpev01.c0000.g0140;Alias=Bpev01.c0000.g0140,LanC-like_protein_2;gene=Bpev01.c0000.g0140;coge_fid=1235331924;encoded_feature=mRNA
Bpe_Chr10	3844976	3849025	+	Bpev01.c0000.g0141	SNF1-related_protein_kinase	ID=Bpev01.c0000.g0141;Name=Bpev01.c0000.g0141;Alias=Bpev01.c0000.g0141,SNF1-related_protein_kinase;gene=Bpev01.c0000.g0141;coge_fid=1235331927;encoded_feature=mRNA
Bpe_Chr10	3863745	3866042	-	Bpev01.c0000.g0142	Putative_Peroxidase	ID=Bpev01.c0000.g0142;Name=Bpev01.c0000.g0142;Alias=Bpev01.c0000.g0142,Putative_Peroxidase;gene=Bpev01.c0000.g0142;coge_fid=1235331931;encoded_feature=mRNA

## Sheet: 300kb
chromosome	start	end	strand	GeneID	product	original_gff_annotation_field
Bpe_Chr10	3140146	3141467	+	Bpev01.c0000.g0083	unknown_protein	ID=Bpev01.c0000.g0083;Name=Bpev01.c0000.g0083;Alias=Bpev01.c0000.g0083,unknown_protein;gene=Bpev01.c0000.g0083;coge_fid=1235331750;encoded_feature=mRNA
Bpe_Chr10	3150522	3153480	+	Bpev01.c0000.g0084	Galactose_oxidase/kelch_repeat_superfamily_protein	ID=Bpev01.c0000.g0084;Name=Bpev01.c0000.g0084;Alias=Bpev01.c0000.g0084,Galactose_oxidase/kelch_repeat_superfamily_protein;gene=Bpev01.c0000.g0084;coge_fid=1235331753;encoded_feature=mRNA
Bpe_Chr10	3155347	3160731	+	Bpev01.c0000.g0085	Alba_DNA/RNA-binding_protein_LENGTH_405	ID=Alba_DNA/RNA-binding_protein_LENGTH_405;Name=Alba_DNA/RNA-binding_protein_LENGTH_405;Alias=Alba_DNA/RNA-binding_protein_LENGTH_405,Bpev01.c0000.g0085;gene=Alba_DNA/RNA-binding_protein_LENGTH_405;coge_fid=1235331756;encoded_feature=mRNA
Bpe_Chr10	3170251	3174947	+	Bpev01.c0000.g0086	O-LINKED_N-ACETYLGLUCOSAMINE_TRANSFERASE	ID=Bpev01.c0000.g0086;Name=Bpev01.c0000.g0086;Alias=Bpev01.c0000.g0086,O-LINKED_N-ACETYLGLUCOSAMINE_TRANSFERASE;gene=Bpev01.c0000.g0086;coge_fid=1235331759;encoded_feature=mRNA
Bpe_Chr10	3178961	3184859	+	Bpev01.c0000.g0087	PANTOATE-BETA-ALANINE_LIGASE	ID=Bpev01.c0000.g0087;Name=Bpev01.c0000.g0087;Alias=Bpev01.c0000.g0087,PANTOATE-BETA-ALANINE_LIGASE;gene=Bpev01.c0000.g0087;coge_fid=1235331762;encoded_feature=mRNA
Bpe_Chr10	3185126	3187685	-	Bpev01.c0000.g0088	vesicle-mediated_transport	ID=Bpev01.c0000.g0088;Name=Bpev01.c0000.g0088;Alias=Bpev01.c0000.g0088,vesicle-mediated_transport;gene=Bpev01.c0000.g0088;coge_fid=1235331765;encoded_feature=mRNA
Bpe_Chr10	3191394	3196208	-	Bpev01.c0000.g0089	unknown_protein	ID=Bpev01.c0000.g0089;Name=Bpev01.c0000.g0089;Alias=Bpev01.c0000.g0089,unknown_protein;gene=Bpev01.c0000.g0089;coge_fid=1235331768;encoded_feature=mRNA
Bpe_Chr10	3214862	3222837	-	Bpev01.c0000.g0090	unknown_protein	ID=Bpev01.c0000.g0090;Name=Bpev01.c0000.g0090;Alias=Bpev01.c0000.g0090,unknown_protein;gene=Bpev01.c0000.g0090;coge_fid=1235331771;encoded_feature=mRNA
Bpe_Chr10	3224190	3230875	+	Bpev01.c0000.g0091	NUCLEOSTEMIN-LIKE	ID=Bpev01.c0000.g0091;Name=Bpev01.c0000.g0091;Alias=Bpev01.c0000.g0091,NUCLEOSTEMIN-LIKE;gene=Bpev01.c0000.g0091;coge_fid=1235331775;encoded_feature=mRNA
Bpe_Chr10	3236425	3240585	+	Bpev01.c0000.g0092	protein_serine/threonine_kinase__	ID=Bpev01.c0000.g0092;Name=Bpev01.c0000.g0092;Alias=Bpev01.c0000.g0092,protein_serine/threonine_kinase__;gene=Bpev01.c0000.g0092;coge_fid=1235331778;encoded_feature=mRNA
Bpe_Chr10	3243906	3247683	+	Bpev01.c0000.g0093	EamA-like_transporter_family	ID=Bpev01.c0000.g0093;Name=Bpev01.c0000.g0093;Alias=Bpev01.c0000.g0093,EamA-like_transporter_family;gene=Bpev01.c0000.g0093;coge_fid=1235331781;encoded_feature=mRNA
Bpe_Chr10	3249786	3253804	-	Bpev01.c0000.g0094	GO_Cellular_Component	ID=Bpev01.c0000.g0094;Name=Bpev01.c0000.g0094;Alias=Bpev01.c0000.g0094,GO_Cellular_Component;gene=Bpev01.c0000.g0094;coge_fid=1235331784;encoded_feature=mRNA
Bpe_Chr10	3260667	3272393	+	Bpev01.c0000.g0095	MUCILAGE-MODIFIED	ID=Bpev01.c0000.g0095;Name=Bpev01.c0000.g0095;Alias=Bpev01.c0000.g0095,MUCILAGE-MODIFIED;gene=Bpev01.c0000.g0095;coge_fid=1235331787;encoded_feature=mRNA
Bpe_Chr10	3274173	3279937	+	Bpev01.c0000.g0096	zinc_finger_(C3HC4-type_RING_finger)_family_protein_LENGTH_491	ID=Bpev01.c0000.g0096;Name=Bpev01.c0000.g0096;Alias=Bpev01.c0000.g0096,zinc_finger_(C3HC4-type_RING_finger)_family_protein_LENGTH_491;gene=Bpev01.c0000.g0096;coge_fid=1235331790;encoded_feature=mRNA
Bpe_Chr10	3305025	3308372	+	Bpev01.c0000.g0097	Cyclin-dependent_kinase_inhibitor_family_protein_LENGTH_286	ID=Bpev01.c0000.g0097;Name=Bpev01.c0000.g0097;Alias=Bpev01.c0000.g0097,Cyclin-dependent_kinase_inhibitor_family_protein_LENGTH_286;gene=Bpev01.c0000.g0097;coge_fid=1235331793;encoded_feature=mRNA
Bpe_Chr10	3313552	3321350	-	Bpev01.c0000.g0098	BSD_domain-containing_protein_LENGTH_186	ID=BSD_domain-containing_protein_LENGTH_186;Name=BSD_domain-containing_protein_LENGTH_186;Alias=BSD_domain-containing_protein_LENGTH_186,Bpev01.c0000.g0098;gene=BSD_domain-containing_protein_LENGTH_186;coge_fid=1235331796;encoded_feature=mRNA
Bpe_Chr10	3327624	3327941	+	Bpev01.c0000.g0099	Unknown_protein	ID=Bpev01.c0000.g0099;Name=Bpev01.c0000.g0099;Alias=Bpev01.c0000.g0099,Unknown_protein;gene=Bpev01.c0000.g0099;coge_fid=1235331799;encoded_feature=mRNA
Bpe_Chr10	3365889	3372117	+	Bpev01.c0000.g0100	GO_Biological_Process	ID=Bpev01.c0000.g0100;Name=Bpev01.c0000.g0100;Alias=Bpev01.c0000.g0100,GO_Biological_Process;gene=Bpev01.c0000.g0100;coge_fid=1235331802;encoded_feature=mRNA
Bpe_Chr10	3373411	3374142	-	Bpev01.c0000.g0101	unknown_protein	ID=Bpev01.c0000.g0101;Name=Bpev01.c0000.g0101;Alias=Bpev01.c0000.g0101,unknown_protein;gene=Bpev01.c0000.g0101;coge_fid=1235331805;encoded_feature=mRNA
Bpe_Chr10	3378323	3381939	-	Bpev01.c0000.g0102	member_of_Cytochromes_b5	ID=Bpev01.c0000.g0102;Name=Bpev01.c0000.g0102;Alias=Bpev01.c0000.g0102,member_of_Cytochromes_b5;gene=Bpev01.c0000.g0102;coge_fid=1235331808;encoded_feature=mRNA
Bpe_Chr10	3385665	3387842	+	Bpev01.c0000.g0103	60S_ribosomal_protein_L13a-4	ID=60S_ribosomal_protein_L13a-4;Name=60S_ribosomal_protein_L13a-4;Alias=60S_ribosomal_protein_L13a-4,Bpev01.c0000.g0103;gene=60S_ribosomal_protein_L13a-4;coge_fid=1235331811;encoded_feature=mRNA
Bpe_Chr10	3395584	3402426	+	Bpev01.c0000.g0104	Leucine-rich_repeat_receptor_kinase	ID=Bpev01.c0000.g0104;Name=Bpev01.c0000.g0104;Alias=Bpev01.c0000.g0104,Leucine-rich_repeat_receptor_kinase;gene=Bpev01.c0000.g0104;coge_fid=1235331814;encoded_feature=mRNA
Bpe_Chr10	3402911	3408624	-	Bpev01.c0000.g0105	unknown_protein	ID=Bpev01.c0000.g0105;Name=Bpev01.c0000.g0105;Alias=Bpev01.c0000.g0105,unknown_protein;gene=Bpev01.c0000.g0105;coge_fid=1235331817;encoded_feature=mRNA
Bpe_Chr10	3410609	3415179	+	Bpev01.c0000.g0106	Protein_of_unknown_function,_DUF593_LENGTH_569	ID=Bpev01.c0000.g0106;Name=Bpev01.c0000.g0106;Alias=Bpev01.c0000.g0106,Protein_of_unknown_function,_DUF593_LENGTH_569;gene=Bpev01.c0000.g0106;coge_fid=1235331820;encoded_feature=mRNA
Bpe_Chr10	3426415	3433486	+	Bpev01.c0000.g0107	Sec14p	ID=Bpev01.c0000.g0107;Name=Bpev01.c0000.g0107;Alias=Bpev01.c0000.g0107,Sec14p;gene=Bpev01.c0000.g0107;coge_fid=1235331825;encoded_feature=mRNA
Bpe_Chr10	3443127	3459755	-	Bpev01.c0000.g0108	Helicase/SANT-associated,_DNA_binding_protein_LENGTH_1907	ID=Bpev01.c0000.g0108;Name=Bpev01.c0000.g0108;Alias=Bpev01.c0000.g0108,Helicase/SANT-associated,_DNA_binding_protein_LENGTH_1907;gene=Bpev01.c0000.g0108;coge_fid=1235331828;encoded_feature=mRNA
Bpe_Chr10	3462057	3465013	+	Bpev01.c0000.g0109	Unknown_protein	ID=Bpev01.c0000.g0109;Name=Bpev01.c0000.g0109;Alias=Bpev01.c0000.g0109,Unknown_protein;gene=Bpev01.c0000.g0109;coge_fid=1235331831;encoded_feature=mRNA
Bpe_Chr10	3466095	3468707	-	Bpev01.c0000.g0110	Pentatricopeptide_repeat-containing_protein	ID=Bpev01.c0000.g0110;Name=Bpev01.c0000.g0110;Alias=Bpev01.c0000.g0110,Pentatricopeptide_repeat-containing_protein;gene=Bpev01.c0000.g0110;coge_fid=1235331834;encoded_feature=mRNA
Bpe_Chr10	3479376	3480957	+	Bpev01.c0000.g0111	RING/U-box_superfamily_protein_LENGTH_360	ID=Bpev01.c0000.g0111;Name=Bpev01.c0000.g0111;Alias=Bpev01.c0000.g0111,RING/U-box_superfamily_protein_LENGTH_360;gene=Bpev01.c0000.g0111;coge_fid=1235331837;encoded_feature=mRNA
