# Supplementary material for: Dissection of figured wood trait in curly birch (Betula pendula Roth var. carelica (Mercklin) Hämet-Ahti) using high-throughput genotyping
Source: Sci Rep. 2024 Mar 1;14:5058. doi: 10.1038/s41598-024-55404-y (PMC10904815; doi:10.1038/s41598-024-55404-y)
Supplement: Supplementary file 6 — Supplementary Table S5. [file 41598_2024_55404_MOESM6_ESM.xlsx]

## Sheet: S10_3103637
SNP		Sample	Phenotype (1-cw, 0-ncw)	Allele RADseq	Sequence Sanger
S10_3103637	1	14	1	CC	CC
	2	17	1	GG	GG
	3	18	1	GG	CC
	4	22	0	CC	CC
	5	022a	0	CC	CC
	6	23	0	CC	CC
	7	24	1	GG	GG
	8	29	0	CC	CG
	9	51	1	CG	CG
	10	52	1	CG	CG
	11	53	1	CG	CC
	12	54	1	CG	CG
	13	55	1	CG	CG
	14	56	0	CC	CC
	15	57	0	CG	CG
	16	58	1	GG	GG
					0.1875	0.8125

## Sheet: S10_3168885
SNP		Sample	Phenotype (1-cw, 0-ncw)	Allele RADseq	Sequence Sanger
S10_3168885	1	16	1	AA	AA
	2	22	0	TT	TT
	3	022a	0	TT	TT
	4	23	0	TT	TT
	5	27	0	TT	TT
	6	29	0	TT	TT
	7	51	1	TA	TA
	8	52	1	AA	AA
	9	53	1	TA	TA
	10	54	1	AA	AA
	11	55	1	AA	AA
	12	56	0	TT	TT
	13	57	0	TA	TA
	14	58	1	AA	AA
	15	59	1	AA	AA
	16	60	1	AA	AA
					1

## Sheet: S10_3465040
SNP		Sample	Phenotype (1-cw, 0-ncw)	Allele RADseq	Sequence Sanger
S10_3465040	1	13	0	NN	GA
	2	14	1	AA	AA
	3	15	1	AA	GA
	4	16	1	GA	GA
	5	29	0	NN	AA
	6	33	0	GG	GA
	7	36	0	NN	AA
	8	51	1	GA	GA
	9	52	1	AA	AA
	10	53	1	GA	na
	11	54	1	GA	GA
	12	55	1	AA	AA
	13	56	0	GG	GA
	14	57	0	AA	GA
	15	58	1	AA	AA
	16	59	1	AA	AA
	17	123	0	GG	GG
	18	130	1	AA	AA
	19	211ap	1	GA	GA
	20	211p	1	GA	GA
	21	212ap	1	GA	GA
	22	212p	1	GA	GA
					0.142857	0.857143

## Sheet: S10_3472479
SNP		Sample	Phenotype (1-cw, 0-ncw)	Allele RADseq	Sequence Sanger
S10_3472479	1	13	0	GG	GG
	2	14	1	AA	AA
	3	15	1	AA	AA
	4	16	1	AA	AA
	5	27	0	GA	GA
	6	33	0	GG	GG
	7	42	0	GA	GA
	8	51	1	AA	AA
	9	52	1	GA	GA
	10	53	1	GA	GA
	11	54	1	AA	AA
	12	55	1	AA	AA
	13	56	0	GA	AA
	14	57	0	GA	AA
	15	58	1	GA	AA
	16	59	1	GA	AA
					0.25	0.75
